# Supplementary material for: Role of MPK4 in pathogen-associated molecular pattern-triggered alternative splicing in Arabidopsis
Source: PLoS Pathog. 2020 Apr 17;16(4):e1008401. doi: 10.1371/journal.ppat.1008401 (PMC7164602; doi:10.1371/journal.ppat.1008401)
Supplement: S1 Data — (XLSX) [file ppat.1008401.s010.xlsx]

## Sheet: Mean FPKM
gene_id	MPK3_FLG22_REP4	MPK3_MOCK	MPK4_FLG22	MPK4_MOCK	MPK6_FLG22	MPK6_MOCK	WT_FLG22	WT_MOCK
AT1G01010	3.18997	3.60406	5.12553	4.95599	2.47113	2.71634	2.884	2.70161
AT1G01020	9.29342	12.5577	10.8745	11.0749	8.71531	11.1831	8.84094	11.0552
AT1G01030	1.22394	1.76592	1.16624	1.54526	1.15777	1.54344	1.25074	1.36978
AT1G01040	1.49189	1.56988	1.6123	1.7803	1.10741	1.33179	1.32281	1.42527
AT1G01046	0.663513	0.614106	0.379541	0	0	0.187297	0	0
AT1G01050	133.633	149.982	131.369	136.724	130.379	135.662	122.992	135.427
AT1G01060	14.4869	16.1345	10.18	14.6058	11.9026	9.25884	12.149	13.3824
AT1G01070	2.51945	4.62358	2.11887	1.96038	1.84725	2.73675	1.92724	2.36612
AT1G01073	0	0	0	0	0	0	0	0
AT1G01080	19.9871	26.5717	20.9722	22.9595	17.3952	21.1823	22.1494	23.4777
AT1G01090	77.7808	88.7956	69.5348	77.6453	78.4342	79.64	79.1419	88.2897
AT1G01100	146.743	166.84	125.908	127.464	124.799	139.206	151.799	162.804
AT1G01110	0.87861	1.19704	1.07169	0.80956	0.534754	0.525374	0.761946	0.591808
AT1G01115	0	0	0	0	0	0	0	0
AT1G01120	25.0993	17.2882	21.0464	21.932	24.9205	16.4029	26.9355	15.8616
AT1G01130	7.67238	2.98952	4.35626	3.36957	8.76872	3.13831	7.88227	3.34231
AT1G01140	48.0148	46.5695	48.0613	53.3598	53.2401	54.7509	53.1665	47.8736
AT1G01150	0.0932904	0.173721	0.0908145	0.0212236	0.00850703	0.0418331	0.101136	0.104091
AT1G01160	17.737	22.2878	18.6914	17.9356	19.3153	22.1038	18.081	20.0313
AT1G01170	87.4931	94.701	78.0434	88.3858	85.8789	97.8462	97.3408	114.885
AT1G01180	18.126	16.5447	17.025	16.3871	20.531	19.1001	19.6177	16.2191
AT1G01190	0.283741	0.713924	1.16085	0.775753	0.159109	0.415365	0.368439	0.300031
AT1G01200	0.100619	0.13268	0.130173	0.170697	0.0917127	0.165832	0.0464393	0.158798
AT1G01210	9.06729	13.5729	8.18646	8.99906	7.97505	11.2129	9.7082	11.7759
AT1G01220	1.88078	2.40217	2.15686	2.21752	1.37622	2.00027	1.74683	2.28589
AT1G01225	4.57348	4.2067	2.67841	2.79031	2.91159	3.31569	4.00626	2.74493
AT1G01230	39.9726	47.1042	45.697	44.4253	37.5337	47.3213	40.0731	46.7978
AT1G01240	19.3543	30.4851	25.4534	26.2244	22.3195	34.0108	20.8375	33.322
AT1G01250	0.248166	0.302349	0.444638	0.390878	0.246369	0.468381	0.264359	0.271625
AT1G01260	7.42845	5.47893	8.06313	6.64297	7.82882	4.93299	7.66236	4.77271
AT1G01270	0	0	0	0	0	0	0	0
AT1G01280	0	0	0	0	0	0	0	0.0225242
AT1G01290	11.398	15.8309	11.8948	12.6175	11.1573	13.9481	11.6458	13.5343
AT1G01300	18.1064	23.2833	16.6806	15.1566	20.2744	21.5051	20.5568	19.0887
AT1G01305	0	0	0	0	0	0	0	0
AT1G01310	0.0132572	0.0777236	0.0409625	0.0189833	0.0456667	0.0464805	0.0466801	0.0403091
AT1G01320	22.7726	27.0016	21.2664	24.0817	19.762	21.8067	20.4101	23.6317
AT1G01335	0	0	0	0	0	0	0	0
AT1G01340	6.79331	2.55826	6.99876	4.71243	6.88508	2.0809	6.005	1.65787
AT1G01350	11.7817	12.2566	12.2576	12.0232	12.6679	11.2408	12.0857	11.5165
AT1G01355	0.13305	0.15087	0.0980186	0.166296	0.137098	0.121352	0.0616155	0.103231
AT1G01360	12.4976	13.6179	13.0922	13.3445	12.8391	13.5698	11.6801	12.4994
AT1G01370	0.838291	0.869829	0.832923	0.742948	0.462139	0.735761	0.70996	0.562975
AT1G01380	0.108249	0.0948282	0.126585	0.0612368	0.022971	0.0848703	0.052908	0.0206004
AT1G01390	1.51171	2.44659	2.332	2.65737	1.88422	1.73966	1.56134	2.23052
AT1G01400	0.171873	0.0097441	0.00934317	0	0.0632892	0	0.128643	0
AT1G01410	0	0	0	0	0	0	0	0
AT1G01420	3.86466	6.26868	4.5703	5.59387	3.20608	5.18047	3.66875	5.5406
AT1G01430	63.6028	90.942	66.7877	77.9857	65.5456	91.4091	67.5482	87.6408
AT1G01440	8.63827	6.09278	7.77537	7.15692	9.41862	6.57796	8.9804	6.12864
AT1G01448	4.15698	5.63701	4.80741	4.70171	4.14819	5.90932	4.17462	5.32749
AT1G01450	4.53508	6.95601	6.10295	6.26847	4.85624	7.19383	4.45059	6.55
AT1G01453	0	0.0310128	0.0166435	0.0192408	0.0143921	0.049686	0.0343229	0.0414844
AT1G01460	0	0	0	0	0.00509823	0	0	0
AT1G01470	68.6795	61.648	74.7351	69.1471	85.0001	85.1373	78.3038	84.9982
AT1G01471	0	0	0	0	0	0	0	0
AT1G01480	2.78185	0.721772	3.23739	2.02468	2.9357	0.611355	2.70573	0.807097
AT1G01490	51.5801	68.2052	47.4601	54.9371	50.7659	63.936	50.3195	71.0721
AT1G01500	11.1192	15.6979	14.2584	13.7533	12.9013	17.249	12.3727	15.6176
AT1G01510	15.9527	20.3148	16.363	16.8137	14.031	17.2622	14.8934	16.9295
AT1G01520	2.57521	4.79401	2.17696	4.21669	2.8899	3.10006	2.42503	4.1675
AT1G01530	0	0.0293178	0	0	0.0148197	0.0141927	0.0185602	0
AT1G01540	22.6938	22.3068	20.7166	23.1751	23.8255	23.5438	22.2369	22.6213
AT1G01550	203.46	115.435	161.674	148.034	221	122.223	210.152	120.158
AT1G01560	69.8092	0.972391	46.9055	30.9688	67.7404	0.616638	68.9978	0.68316
AT1G01570	0.666981	0.873624	1.05169	1.10282	0.718444	0.766724	0.958972	0.823882
AT1G01580	0.834154	2.34493	9.3223	5.69528	0.751564	1.10421	0.624278	0.679182
AT1G01590	0.127196	0.078576	0.136631	0.094459	0.107168	0.148582	0.0817305	0.16092
AT1G01600	0.72959	0.836225	1.47593	1.50252	1.64743	1.69391	1.83405	0.989761
AT1G01610	13.9858	20.3985	14.981	16.8157	12.7966	16.5722	15.8467	18.1714
AT1G01620	325.473	386.03	271.579	319.646	370.457	432.247	337.865	405.355
AT1G01630	36.0857	47.3971	41.2496	42.6631	32.8374	43.1341	37.9853	37.229
AT1G01640	2.80545	3.51618	3.84871	4.0396	2.3806	2.72632	2.73849	2.56792
AT1G01650	7.91385	7.48154	8.87487	9.40414	7.25769	6.86746	7.1565	7.28603
AT1G01660	0.10734	0.145771	0.324186	0.171854	0.126883	0.144213	0.123262	0.114857
AT1G01670	0.312131	0.281929	0.390048	0.498875	0.175463	0.299379	0.33216	0.276972
AT1G01680	0.688678	0.337314	4.74002	3.27409	0.438857	0.307335	0.45813	0.277171
AT1G01690	0.789622	1.16131	1.13269	1.09951	0.619732	0.939061	1.02849	0.893393
AT1G01695	0.007294	0.0609812	0.0301963	0.0219	0.0171655	0.0417964	0.0463126	0.0433427
AT1G01700	0.153194	0.509775	0.264298	0.359233	0.07608	0.272872	0.164407	0.334669
AT1G01710	5.57727	6.47726	6.86954	7.25298	4.9974	6.16591	5.23273	5.97796
AT1G01715	0.0158862	0.013138	0.0425902	0	0	0.0131752	0.0328345	0.0124649
AT1G01720	20.2295	28.0354	27.3311	30.4557	25.5817	34.3862	23.6074	37.906
AT1G01725	9.87186	10.6423	9.55358	10.1046	10.0797	11.8672	8.55704	11.9526
AT1G01730	26.8229	35.9868	33.7667	33.584	30.3493	35.3939	29.3303	34.2224
AT1G01740	0.83019	1.11263	1.12794	1.37319	0.784883	0.866476	0.96	0.973039
AT1G01750	0.549084	0.832457	1.05003	0.899829	0.374997	0.66758	0.428913	0.583004
AT1G01760	1.30381	1.72477	1.45833	1.71094	1.04167	1.81044	1.18865	1.63026
AT1G01770	4.52643	5.16652	4.8434	5.2284	3.69571	4.63351	3.8291	5.00618
AT1G01780	6.1681	6.55031	5.91886	6.1259	5.39767	5.2121	4.80963	5.16347
AT1G01790	11.977	13.8486	16.1151	17.4491	10.7872	13.5656	10.7344	13.011
AT1G01800	50.8364	56.7752	60.9533	62.1946	49.4764	54.0175	49.6077	58.0301
AT1G01810	0.959466	1.48167	1.39621	1.09901	1.02374	1.50477	0.956747	1.49377
AT1G01820	28.3535	32.4567	35.2082	35.6723	32.9018	36.6519	29.8186	34.5033
AT1G01830	4.07796	6.2327	6.41599	6.08092	3.95246	6.23595	4.2247	5.20961
AT1G01840	0.956375	1.88389	1.22584	0.920764	0.581632	1.45667	0.791678	1.4986
AT1G01860	3.54363	6.351	4.66822	5.32945	3.71826	6.33714	3.41186	6.03499
AT1G01870	0	0	0	0	0	0	0	0
AT1G01880	0.604408	0.825996	0.629534	0.631064	0.304906	0.478857	0.498365	0.695402
AT1G01890	0	0	0	0	0	0	0	0
AT1G01900	0.68567	0.798653	0.764989	0.798022	0.578164	0.835701	0.729064	0.646386
AT1G01910	44.5732	55.3272	55.3231	54.6996	45.6941	59.8873	44.0879	52.6596
AT1G01920	5.51543	7.7926	5.51163	5.34914	5.09274	6.66337	5.46858	6.17189
AT1G01930	3.39151	4.19413	3.52705	4.32668	3.56606	4.15565	3.50116	3.89736
AT1G01940	19.9364	24.6627	21.1478	18.906	17.5383	21.9917	20.1295	19.8912
AT1G01950	6.85967	4.71389	5.97044	5.35619	6.4634	4.69298	6.31009	4.08514
AT1G01960	6.27776	6.75974	6.02248	6.51229	4.66386	5.48296	5.48975	6.36361
AT1G01970	11.9286	16.1876	14.9027	15.8526	13.2714	17.8758	13.1653	15.4078
AT1G01980	0.00542677	0.0189708	0.0423338	0	0.0048171	0.0174037	0.0237538	0.032927
AT1G01990	37.4676	45.6997	32.3118	32.7686	41.062	48.8924	39.3933	46.8681
AT1G02000	8.00204	7.00403	10.1752	8.56991	6.97874	8.95505	7.15205	7.66924
AT1G02010	1.67675	2.43092	2.00499	2.12171	1.51769	2.27103	1.41346	2.42134
AT1G02020	5.27759	7.52232	6.81574	6.65824	5.56809	7.60034	5.80688	7.63855
AT1G02030	0.0310565	0.0620103	0.0635136	0.0398255	0.023398	0.0275168	0.0193332	0.0129275
AT1G02040	0.0106518	0	0	0	0	0	0.00945393	0
AT1G02050	3.30949	3.34427	2.91212	3.12085	2.74795	3.07603	2.98314	3.30741
AT1G02060	1.90449	2.24382	1.61308	1.66284	1.99643	2.19331	1.9093	2.16648
AT1G02065	0.290054	0.168926	0.551466	0.32471	0.615561	0.683091	0.611286	0.444585
AT1G02067	0.714359	1.14367	1.63071	1.10034	0.645666	1.35599	0.682387	0.887207
AT1G02070	0.415089	0.415976	0.539385	0.353211	1.00275	0.996018	1.09234	1.03123
AT1G02074	0.94732	1.89503	1.98583	0.877767	0.908093	1.67286	3.41217	4.77163
AT1G02080	2.90312	3.45894	3.5227	3.58439	2.36153	2.73092	2.61036	3.01085
AT1G02090	23.0959	28.5892	25.4385	26.4764	23.0659	28.9193	22.9828	24.8982
AT1G02100	71.9884	81.9837	74.1888	75.6672	72.9262	82.8955	59.9066	72.117
AT1G02110	8.70308	10.5601	7.5403	7.77292	8.05514	9.31492	8.71045	8.67987
AT1G02120	22.7778	26.885	30.7827	30.0441	22.7552	25.6498	22.546	24.5858
AT1G02130	41.9867	52.7867	44.9168	48.5513	43.3832	51.6057	44.4299	51.3569
AT1G02136	0	0	0	0	0	0	0	0
AT1G02140	242.612	291.939	215.173	212.357	235.318	286.808	240.359	254.244
AT1G02145	10.8411	13.7922	11.001	11.2191	9.23776	11.104	10.4059	11.0861
AT1G02150	55.1382	80.2351	66.089	67.7964	61.3966	81.3241	61.9773	75.1561
AT1G02160	23.8526	29.7843	27.1157	25.6146	23.5797	30.4057	23.3357	29.3844
AT1G02170	12.0341	7.795	13.1853	11.8035	11.2728	7.45572	12.1521	7.90539
AT1G02180	2.99636	3.60794	3.07282	3.73595	2.35144	3.03379	3.08149	3.24335
AT1G02190	0.00473613	0.0336946	0.0321075	0.00780147	0.00841597	0.0111347	0	0.00399103
AT1G02205	1.24774	1.64144	7.95291	5.93479	4.78598	6.91008	6.35418	4.33825
AT1G02210	0	0	0	0	0	0	0	0
AT1G02220	2.91147	3.97187	4.96523	5.8363	1.96898	2.59647	2.83656	2.80722
AT1G02228	0	0	0	0	0	0	0	0
AT1G02230	0.165969	0.255996	1.23474	0.525902	0.0343914	0.0979428	0.124707	0.133903
AT1G02250	0.0107432	0.0503647	0.0188044	0.00831297	0	0.0147198	0.0395463	0
AT1G02260	2.37809	2.69104	2.92905	2.77156	2.0988	2.39903	2.00103	2.31194
AT1G02270	10.2393	8.59694	9.57052	9.66497	13.0297	9.22062	11.7111	9.60029
AT1G02280	85.0356	108.479	72.6323	80.8949	73.6103	87.8613	85.9843	91.8387
AT1G02290	1.97405	3.69719	2.66683	2.61299	1.61418	2.71518	1.87294	2.84845
AT1G02300	4.48486	9.35342	7.76739	9.39054	5.42308	9.81539	5.04132	9.16254
AT1G02305	57.6575	68.9849	71.3939	74.3476	71.3469	82.429	65.2509	77.0565
AT1G02310	0.115269	0.156378	0.266176	0.315574	0.0780445	0.0943252	0.152653	0.137802
AT1G02320	0	0	0	0	0	0	0	0
AT1G02330	12.3378	18.4932	15.6072	17.2514	11.7857	16.3045	12.5383	16.8954
AT1G02335	5.37786	7.6182	7.77813	7.95858	3.50012	5.359	5.81524	5.02292
AT1G02340	5.76805	9.17713	6.18328	7.79994	5.68648	11.0405	6.53863	9.85918
AT1G02350	0.80721	1.74809	0.924867	1.06749	0.463206	1.61659	0.753875	1.28912
AT1G02360	62.6606	4.29534	22.9003	16.0342	63.323	3.88727	57.757	3.79901
AT1G02370	3.2836	4.93703	3.90686	3.28894	3.11975	4.13856	3.21006	3.70713
AT1G02380	1.78988	2.46166	1.26799	1.71193	1.35054	2.3047	1.48697	2.58408
AT1G02390	2.53547	0.178867	0.652654	0.43896	2.54865	0.174743	2.63121	0.0768092
AT1G02391	0	0	0	0	0	0	0	0
AT1G02400	56.4209	2.69849	22.4623	17.6282	63.0083	3.39909	58.4703	2.33045
AT1G02405	0.328061	0.20132	0.303989	0.148095	0.364337	0.195746	0.380044	0.222068
AT1G02410	17.3964	17.9459	19.5372	19.0678	17.0814	16.6166	17.1172	16.862
AT1G02420	1.24434	2.34795	1.77242	1.88659	1.2079	2.1019	1.29523	1.97099
AT1G02430	1.56246	2.54071	2.1486	2.16792	1.20877	1.9928	1.10779	1.93533
AT1G02440	0.254603	0.666779	1.0382	0.496029	0.359843	0.195624	0.267416	0.673647
AT1G02450	0.186629	0.117009	2.7585	1.34406	0.13766	0.102063	0.265316	0.0180489
AT1G02460	0.0392781	0.265325	0.248403	0.254045	0.0666792	0.0899615	0.02703	0.119647
AT1G02470	0.489583	0.352652	0.519035	0.416031	0.26286	0.263907	0.272935	0.356863
AT1G02475	52.0815	61.6962	53.1485	61.3818	55.0089	65.4391	52.9194	66.8192
AT1G02480	0	0	0	0	0	0	0	0
AT1G02490	0.0840987	0.360032	0.141583	0.068402	0.148146	0.313855	0.083782	0.13732
AT1G02500	246.703	317.525	337.39	329.337	327.728	355.121	294.292	357.731
AT1G02510	0	0	0	0	0	0	0	0
AT1G02520	0.702313	1.04097	1.40773	1.84495	0.476886	0.528927	0.433704	0.509519
AT1G02530	0.0106078	0.0129028	0.017565	0.011749	0.0042765	0.00955315	0.00235737	0.0064248
AT1G02540	0	0	0	0	0	0	0	0
AT1G02550	0	0	0.0166327	0	0	0.0149482	0	0
AT1G02560	125.63	145.667	133.902	145.52	127.188	143.96	131.404	148.082
AT1G02570	0.0628576	0.131113	0.0353493	0.0565019	0.0410209	0.073812	0.0888477	0.104207
AT1G02575	0.097299	0.525631	0.253999	0.2983	0.190055	1.16876	0.198482	1.01731
AT1G02580	0.279969	0.183174	0.224965	0.414431	0.184924	0.169986	0.118263	0.294285
AT1G02590	0	0	0	0	0	0	0	0
AT1G02600	0	0	0	0	0	0	0	0
AT1G02610	11.6243	24.6041	20.5944	26.5205	11.0732	32.884	11.3352	34.2939
AT1G02620	0.960828	1.86502	1.34432	1.69804	1.67459	3.43671	1.28853	3.40471
AT1G02630	0.191822	0.310364	0.140827	0.0899564	0.244004	0.212711	0.185008	0.242095
AT1G02640	10.9183	13.2883	9.94977	12.5431	14.2	18.4219	11.9035	17.145
AT1G02650	1.4779	1.86761	1.36365	1.31933	1.51649	2.20273	1.52484	2.3696
AT1G02660	30.7427	15.3213	26.7818	23.9375	43.578	32.8612	36.1113	28.0872
AT1G02670	0.384002	0.29218	0.34775	0.252929	0.358041	0.441797	0.3564	0.287638
AT1G02680	16.8549	20.7	17.3724	18.5415	17.8219	21.534	15.5447	19.4225
AT1G02681	0.089394	0	0	0.0516537	0.026342	0.0235602	0	0.0242065
AT1G02690	2.63921	3.93202	3.27927	3.05356	1.9315	2.84654	2.59966	2.66965
AT1G02700	1.086	1.58296	1.08652	1.21215	1.18414	1.19842	0.912988	1.44783
AT1G02705	2.21251	1.71726	1.63237	1.5504	1.26656	1.29031	1.66712	1.4858
AT1G02710	4.9598	6.92001	4.37528	4.73593	5.01755	4.79579	4.74384	4.49011
AT1G02720	6.23894	7.85577	6.46804	6.75918	5.85324	7.36518	6.3189	7.46961
AT1G02730	2.067	2.55801	2.69267	2.61596	1.38427	2.1195	1.7602	1.76904
AT1G02740	7.66444	6.76185	6.66843	5.84157	6.1684	6.06424	6.52725	5.58021
AT1G02750	15.1117	16.3115	15.6562	16.2165	15.3918	16.5371	14.5426	16.0765
AT1G02760	0	0	0	0	0	0	0	0
AT1G02770	0.809213	0.649192	0.512073	0.520112	0.818807	1.05949	0.530261	0.635932
AT1G02780	320.879	397.038	282.439	285.607	269.379	304.985	297.17	315.922
AT1G02790	0	0	0	0	0	0.00542253	0	0
AT1G02800	0.307524	0.41248	0.278469	0.299411	0.116868	0.223225	0.363054	0.414984
AT1G02810	0.957541	0.547084	2.25305	1.12255	1.07793	0.456385	1.17965	0.2623
AT1G02813	0	0	0	0	0	0	0	0
AT1G02816	23.8991	33.4674	24.6927	30.4901	24.8554	33.6664	21.4139	32.8746
AT1G02820	14.0194	14.1292	16.1356	19.542	16.7169	12.7763	14.023	13.2586
AT1G02830	0.078827	0.105375	0.108754	0.0298523	0.0692793	0	0	0
AT1G02840	30.3391	37.0937	33.2463	34.1808	24.7439	29.243	26.3595	32.3657
AT1G02850	12.783	12.5546	10.3362	9.17602	10.7624	10.158	12.071	11.9244
AT1G02860	33.5859	27.0888	29.4454	28.6316	43.4045	33.7938	35.1474	32.6544
AT1G02870	7.70907	9.35999	7.315	6.67888	7.15696	8.16232	7.54864	9.56334
AT1G02880	19.7373	7.15173	15.7348	15.2761	15.1794	5.10154	20.1501	5.87355
AT1G02890	0.129592	0.109383	0.131783	0.151709	0.10312	0.107032	0.115369	0.125782
AT1G02900	15.2958	19.1855	29.1777	28.4503	15.9119	16.8442	15.854	17.0358
AT1G02910	35.1126	37.9376	35.6205	36.7488	35.8547	38.4208	32.4932	36.0117
AT1G02920	316.168	148.137	367.82	270.632	304.714	91.8806	305.121	108.426
AT1G02930	385.702	137.367	485.306	358.099	331.687	84.0663	369.15	106.104
AT1G02940	0.54074	0.480852	2.64648	1.86997	0.345659	0.241745	0.33734	0.27583
AT1G02950	3.90284	4.39856	3.04872	3.40898	2.59581	2.43054	2.84949	2.75025
AT1G02952	0.506321	0.774157	0.681115	0.773861	0.622137	0.582081	0.395429	0.267801
AT1G02960	7.93759	10.3601	8.92199	9.08185	6.79019	8.98584	7.04105	8.59042
AT1G02965	0	0	0	0	0.0297957	0	0	0
AT1G02970	0.8403	1.2858	0.808159	0.846595	0.450127	0.901377	0.813307	0.847764
AT1G02980	0	0.0083236	0.0320204	0.0206939	0	0	0.00417663	0
AT1G02990	1.42213	1.75289	1.95888	1.89721	1.22814	1.43352	1.28829	1.50223
AT1G03000	3.9568	4.69026	4.26169	4.32256	3.30534	4.22824	3.4416	4.27513
AT1G03010	0.189972	0.229572	0.289911	0.340213	0.239209	0.452931	0.211032	0.325887
AT1G03020	4.43866	7.31369	4.01174	5.06336	2.78615	2.55564	4.81009	3.86793
AT1G03022	0	0	0	0	0	0	0	0
AT1G03030	8.43212	9.34273	9.66006	10.225	7.89249	8.28931	8.96432	9.27775
AT1G03040	13.2882	15.9093	14.0065	15.0543	11.0535	13.0961	10.2892	14.1263
AT1G03050	0.0104813	0.0225916	0.00962497	0.0407714	0.0123938	0.0070668	0	0.0156932
AT1G03055	5.13693	5.50957	5.2996	6.87841	4.47884	5.0788	4.78678	5.05227
AT1G03060	1.42515	1.41077	1.6133	1.56882	1.16948	1.29463	1.21279	1.37739
AT1G03070	0.121037	0.22395	0.408316	0.390795	0.158141	0.151419	0.194959	0.243451
AT1G03080	4.24795	5.35277	5.97591	6.51684	3.72418	4.84775	3.87702	4.76218
AT1G03090	40.5974	45.3586	35.335	42.1097	59.3991	75.0356	45.3334	72.8729
AT1G03100	0.941982	1.18304	0.812106	1.00969	1.05771	1.31753	1.00148	1.27506
AT1G03103	0	0	0	0	0	0	0	0
AT1G03106	0.248255	1.4335	0.173546	0.14585	0.447869	0.32137	0.394822	0.48062
AT1G03110	5.30037	7.62792	6.11537	5.53183	4.91571	5.80839	5.19827	5.71841
AT1G03120	0.45819	0.840627	0.681884	0.439452	0.73554	0.598101	0.470844	0.765231
AT1G03130	1604.97	2329.18	1947.2	2063.54	1603.75	2734.81	1490.11	2443.68
AT1G03140	19.6422	26.6551	24.1418	25.7886	22.7884	27.0311	20.8021	26.8675
AT1G03150	27.778	36.3964	28.5879	30.691	28.1714	37.6025	28.5388	35.1358
AT1G03160	9.86558	12.7079	12.1055	11.1559	8.71811	12.3266	9.24297	12.0027
AT1G03165	0.814301	0.754148	0.762206	1.4384	0.597075	1.4436	0.158121	0.142237
AT1G03170	0.0502726	0.0408732	0.0415359	0.0476666	0.0523482	0.0106106	0.0274149	0
AT1G03180	0.625102	1.00887	1.03996	1.17329	0.772192	1.2665	0.820538	1.16227
AT1G03190	2.01414	2.39756	2.05674	2.09779	1.48731	2.05331	1.75853	2.27866
AT1G03200	1.13982	1.81539	1.73171	1.22473	0.955338	1.06945	0.653575	0.931645
AT1G03210	31.1934	38.5094	45.0771	40.9896	30.8375	35.9001	28.4184	31.7921
AT1G03220	226.345	60.353	183.655	197.395	207.196	59.2329	259.935	61.4967
AT1G03230	27.337	6.96264	22.6645	20.327	16.1908	5.64567	24.5587	6.09768
AT1G03240	0.0862253	0.0254735	0	0	0.0251508	0.0210786	0	0.0435507
AT1G03250	17.9457	18.1727	18.1203	19.8066	18.7147	17.4821	18.3516	19.5423
AT1G03260	11.5993	12.4625	11.9306	11.8607	11.9436	13.8313	12.4781	11.5522
AT1G03270	0.496233	1.06847	0.874009	0.990359	0.655832	0.799711	0.854678	0.801057
AT1G03280	11.7159	12.9356	12.4091	12.9192	10.5574	12.319	10.8584	12.1375
AT1G03290	8.44358	8.52419	11.1115	10.0945	9.14669	9.67679	8.43683	9.03634
AT1G03300	0.540647	2.40885	1.39111	1.56529	0.521543	2.25104	0.538505	2.40961
AT1G03310	4.94619	7.07088	6.01789	6.7419	4.23737	6.79997	4.99077	5.846
AT1G03320	0.177531	0.348336	0.188349	0.226438	0.18647	0.412069	0.255516	0.200342
AT1G03325	0	0	0	0	0	0	0	0
AT1G03330	27.3461	28.407	24.3532	25.0597	26.2356	29.9501	26.5914	31.3146
AT1G03340	0.999622	0.999293	0.944496	0.931677	0.749028	0.894987	0.805663	0.832505
AT1G03350	20.4872	28.3522	23.9766	25.0405	21.9846	28.372	21.9873	26.1694
AT1G03360	6.02929	7.3002	5.30953	5.76497	4.22259	5.00667	5.94258	5.93907
AT1G03365	6.65777	7.37735	6.34153	6.30853	5.55411	6.74877	6.43752	6.33334
AT1G03370	11.7642	3.34673	9.02776	7.05888	11.9822	3.52873	11.2111	3.44341
AT1G03380	7.81212	8.42665	8.32968	8.99134	8.51293	9.83092	7.77077	8.99025
AT1G03390	0.00877717	0.029377	0.0304838	0.00617283	0.00702737	0.0257392	0.0499498	0.0851091
AT1G03395	0	0	0.162791	0	0	0	0	0
AT1G03400	20.2515	20.6368	25.9716	26.9505	22.5475	26.4106	20.7708	25.0974
AT1G03410	1.3084	1.6984	1.50532	1.32769	1.31423	1.83867	1.29177	1.89665
AT1G03420	20.4064	27.8893	19.282	19.9637	20.8384	28.9565	19.761	26.7161
AT1G03430	6.45584	6.36555	6.20645	5.98156	5.01689	4.43848	6.14023	5.38123
AT1G03440	6.45344	10.5633	7.10479	7.29298	6.15299	8.5984	7.0762	7.96714
AT1G03445	0.0328404	0.0339934	0.0290616	0.0651514	0.0202047	0.0211844	0.0524147	0.113815
AT1G03457	9.37077	10.1411	9.60799	9.94216	10.9463	11.7765	9.98439	11.7141
AT1G03470	2.74886	2.71014	2.71466	3.27008	2.9513	3.23589	2.89826	3.20724
AT1G03475	57.0018	76.3359	64.8989	70.5466	53.4209	66.3937	60.7906	64.8467
AT1G03490	0	0	0	0	0	0.0123054	0	0
AT1G03495	2.76665	2.54064	2.45499	2.611	2.95086	1.9608	2.38229	2.10574
AT1G03502	22.5225	29.9	22.8727	103.993	66.4902	65.2769	47.9341	93.4395
AT1G03506	26560.5	0	0	0	0	15906.3	0	7975.93
AT1G03510	0.786847	0.633318	0.637698	0.467919	0.836267	0.548755	1.02324	0.480851
AT1G03515	0	0	0	0	0	0	0	0
AT1G03520	3.85107	4.79965	3.9373	4.47625	4.24974	5.07068	4.4358	5.28151
AT1G03530	1.96835	2.96139	2.22161	2.2974	1.27932	2.16018	2.00852	2.4374
AT1G03540	0.0583339	0.155381	0.0853068	0.118257	0.0924309	0.123805	0.118594	0.184697
AT1G03545	0.419593	0.381868	0.393809	0.379705	0.220974	0.253138	0.297999	0.255514
AT1G03550	1.88503	2.9054	2.57349	2.5328	1.58256	1.73179	1.96608	2.12568
AT1G03560	2.27664	4.45172	3.11996	3.52138	2.2814	4.08418	2.28307	4.47763
AT1G03570	0	0	0	0	0	37281	0	0
AT1G03580	6.06997	8.51893	5.46746	7.28147	6.50821	10.5403	5.80277	12.3472
AT1G03590	13.6945	15.7522	14.6497	15.3887	12.4089	14.1614	12.7189	16.5996
AT1G03600	143.874	181.111	156.002	182.238	156.704	181.71	157.971	204.306
AT1G03610	42.897	39.1466	39.5001	44.3552	43.6884	44.1685	49.8795	48.2869
AT1G03620	1.12564	1.17339	1.20152	1.22312	0.858053	1.33417	0.85957	1.27294
AT1G03630	102.264	173.746	141.169	142.976	98.9096	142.897	120.811	124.224
AT1G03640	0	0	0	0	0	0	0	0
AT1G03650	3.40659	3.93717	3.56628	3.24598	4.38996	4.35717	3.94327	3.96504
AT1G03660	0.426081	0.412109	0.703262	0.567151	0.352356	0.317482	0.390695	0.461017
AT1G03670	0.00645697	0	0.0117533	0.00449923	0.00505817	0.0043179	0	0
AT1G03680	344.612	384.535	401.276	444.183	390.721	429.934	363.082	410.244
AT1G03687	6.12469	9.21367	6.20542	6.78322	5.68053	7.16224	6.18551	7.31272
AT1G03700	0.0642553	0.138493	0.167432	0.143574	0.0910305	0.0455656	0.0271467	0.0991529
AT1G03710	0.0781573	0.126219	0.103791	0.122006	0.169588	0.0292603	0.103559	0.0978533
AT1G03720	0	0	0	0	0	0	0	0
AT1G03730	33.0964	6.52282	24.1487	16.0512	32.1652	6.93423	33.3918	6.88368
AT1G03740	23.1381	7.6186	24.3491	18.0952	22.9094	8.97743	23.9309	7.99826
AT1G03743	0	0	0	0	0	0	0	0
AT1G03746	0	0	0	0	0	0	0	0
AT1G03750	0.836501	1.3809	1.44647	1.39061	0.90288	1.24865	0.894254	1.03496
AT1G03760	3.32191	3.56946	4.01698	3.58168	3.14482	3.53841	3.09336	3.59085
AT1G03770	3.12126	1.53252	2.0949	1.97117	2.45616	1.38679	2.62464	1.46962
AT1G03780	1.82784	2.64256	2.93636	2.35042	1.29877	2.08518	1.85085	1.92164
AT1G03790	0.26286	0.509147	0.129241	0.13674	0.430306	0.387153	0.318847	0.538115
AT1G03800	0.766805	0.940755	1.21461	1.49254	0.862014	1.2521	0.736964	1.22048
AT1G03810	0	0	0.038062	0	0	0	0	0
AT1G03820	1.25189	3.378	2.85956	2.1908	0.973947	1.85004	1.62122	1.56591
AT1G03830	1.1392	1.57446	1.33567	1.23091	0.783889	1.08476	1.1139	1.05357
AT1G03840	0.125955	0.288347	0.246795	0.260952	0.0247771	0.0874275	0.0563719	0.14287
AT1G03850	9.41654	9.20468	20.8162	20.0806	8.61081	9.86945	10.0618	11.7393
AT1G03860	42.349	53.1377	38.0531	35.1448	43.3123	49.2344	46.982	48.7313
AT1G03870	97.0793	112.704	73.4579	87.6705	91.465	96.6043	108.443	128.203
AT1G03880	0	0	0	0	0.0232802	0	0.0375144	0
AT1G03890	0	0	0	0	0.018946	0	0	0
AT1G03900	30.6812	33.2765	35.1906	33.6157	32.8418	33.9749	29.7366	33.4997
AT1G03905	2.56171	1.96417	4.47098	4.33284	2.91552	1.45835	3.17077	1.58719
AT1G03910	11.832	15.9932	14.0164	13.9528	12.2045	15.2496	12.59	14.1827
AT1G03920	0.104857	0.301446	0.53981	0.433714	0.147533	0.177854	0.158206	0.190818
AT1G03930	9.72584	10.4176	9.26531	9.06129	9.21727	10.2555	9.47193	10.1367
AT1G03935	2.29794	2.31744	2.84635	3.08154	2.45066	3.04229	2.37819	3.4812
AT1G03940	1.67329	1.31205	1.47776	1.35325	1.48077	0.991698	1.31176	1.22382
AT1G03950	7.99634	9.70689	9.35836	9.7285	8.11241	8.41908	7.50562	8.08501
AT1G03960	1.35882	1.74817	1.74876	1.65738	1.11084	1.51398	1.21832	1.42103
AT1G03970	15.9021	14.0175	15.2855	15.6615	17.5805	14.9193	16.7616	14.913
AT1G03980	0.409091	0.221508	0.324263	0.272459	0.507186	0.0956862	0.577028	0.126305
AT1G03982	0	0	0	0	0	0	0	0
AT1G03990	0.206591	0.339272	0.246927	0.432273	0.190979	0.281265	0.227006	0.263008
AT1G04000	5.36658	5.20319	5.08436	6.06941	5.09232	4.3145	5.2646	5.10137
AT1G04010	0.890746	1.15929	1.10596	1.20903	0.708131	0.851245	0.875437	0.956154
AT1G04020	1.14056	1.70057	1.20066	1.35389	0.831697	1.24824	1.35572	1.15881
AT1G04030	1.24722	1.64506	1.22827	1.1804	0.777202	1.10559	0.980411	0.908039
AT1G04040	57.7315	78.2962	67.3412	66.7323	48.2593	65.0394	74.472	67.1945
AT1G04050	0.501197	0.521195	0.358669	0.57976	0.446858	0.340883	0.41392	0.274366
AT1G04070	2.73933	3.03791	2.94802	2.63873	2.07087	2.15752	2.25689	3.02797
AT1G04080	20.2596	21.8013	20.4966	19.5612	18.3755	18.5814	19.2153	19.4705
AT1G04090	0.098962	0.240431	0.163598	0.170961	0.134885	0.160706	0.0423503	0.132649
AT1G04100	5.56317	4.33449	7.28104	6.0216	7.16253	4.32219	7.01549	4.1427
AT1G04105	4.50726	4.20132	6.32483	6.08868	6.32047	3.96375	5.76256	4.34451
AT1G04110	1.33273	2.46854	2.194	1.91949	0.976724	1.7197	1.63853	1.68914
AT1G04120	2.93687	3.51458	3.67324	3.75317	2.40365	2.66713	2.59214	3.1554
AT1G04130	4.04011	4.52048	4.1283	3.89852	4.19779	3.93589	3.54245	4.15606
AT1G04140	15.8512	19.5653	16.208	16.6353	14.5796	16.9012	15.0621	17.5285
AT1G04150	0.0315984	0.0336544	0.0156086	0.0243462	0.0109982	0.0112997	0.0179896	0.0200961
AT1G04160	0.289248	0.297703	0.373187	0.36992	0.242135	0.319928	0.311683	0.301602
AT1G04170	22.2322	26.5017	20.176	20.7957	18.0708	20.4723	21.07	21.9706
AT1G04171	0	0	0	0	0	0	0	0
AT1G04180	0	0.0989808	0.100403	0.0309683	0	0.00491163	0.0121948	0.0267371
AT1G04190	15.2293	20.3181	16.3007	15.854	13.338	17.6633	15.1709	15.0379
AT1G04200	5.00123	4.15195	6.38299	5.68627	4.54214	4.45363	5.17638	4.40691
AT1G04210	7.15841	6.98195	6.82216	6.73395	5.7356	5.80705	6.16296	5.99718
AT1G04220	0.383609	0.671533	1.0017	1.24081	0.458539	0.471949	0.395033	0.408609
AT1G04230	6.7705	7.35273	6.86549	7.12338	6.28733	6.36041	6.35252	6.6404
AT1G04240	8.46986	17.0179	10.343	13.8354	5.78747	11.3606	7.56434	13.2107
AT1G04250	51.1499	56.9801	62.5812	66.0928	39.262	45.1414	48.7551	46.0383
AT1G04260	15.2822	20.0232	19.2072	19.0151	16.8067	20.235	16.7966	21.8345
AT1G04270	82.4385	99.9555	71.814	74.7262	68.1129	74.4795	84.1024	92.348
AT1G04280	22.1885	29.7034	30.8407	30.1166	23.7891	30.8909	24.1934	29.6006
AT1G04290	10.568	11.2579	12.8813	13.5199	9.14776	11.3996	8.53129	9.41739
AT1G04295	14.0583	16.3884	15.3211	18.0755	13.2354	15.8365	12.1196	14.8261
AT1G04300	6.10222	6.507	6.48535	6.74928	5.72878	6.29423	5.66662	6.62836
AT1G04310	3.02891	3.02558	2.72948	2.78254	3.29334	3.0438	2.85667	3.29576
AT1G04320	0	0	0	0	0	0	0	0
AT1G04330	0.551773	0.336735	0.42401	0.423752	0.241799	0.185244	0.263547	0.266161
AT1G04340	18.1514	22.6187	18.4373	18.9036	15.9174	20.037	16.2462	19.4409
AT1G04350	43.2939	49.2795	47.5794	53.8733	48.1805	56.5422	42.3031	53.0596
AT1G04360	2.43414	1.21125	2.54641	2.32461	2.37719	1.12492	2.90041	1.23577
AT1G04370	0	0	0.0991583	0.0980132	0	0.013689	0.0331139	0.0139772
AT1G04380	0.257375	0.0981716	0.0636679	0.149723	0.117986	0.0195747	0.244756	0.0259505
AT1G04390	1.22609	1.54632	1.39964	1.64559	0.95895	1.29514	0.949259	1.44096
AT1G04400	32.9403	37.3134	37.3486	37.3872	33.8571	43.3688	32.253	42.1523
AT1G04410	367.209	441.843	395.339	400.496	348.665	444.994	336.307	405.014
AT1G04420	133.668	160.486	161.159	167.544	146.031	171.871	132.241	148.058
AT1G04425	0.870031	1.2171	0.884895	1.01512	0.549525	1.01001	0.756164	0.756288
AT1G04430	33.8877	36.2482	30.0866	31.8975	45.6205	50.853	42.4416	44.4754
AT1G04440	17.5909	17.8495	19.9794	20.3337	16.1714	18.7775	16.8272	18.4425
AT1G04445	0.0218349	0.0644058	0.0655093	0.0695231	0.0276253	0.0560912	0.0101832	0.0526796
AT1G04450	0	0	0	0	0	0	0	0
AT1G04455	0	0	0.0445693	0.049824	0	0	0	0.0932023
AT1G04457	0.4758	0.576647	0.396328	0.27418	0.14636	0	0	0.13664
AT1G04470	0	0.00479693	0.00220716	0.0268086	0.00816173	0	0	0
AT1G04480	85.6442	88.0122	61.7234	61.3428	62.3333	68.2187	73.935	74.1595
AT1G04490	0.137419	0.125336	0.220436	0.182336	0.0776311	0.074527	0.169857	0.0655196
AT1G04500	0.32169	0.258158	0.184161	0.247246	0.212926	0.134956	0.25787	0.369863
AT1G04501	0	0	0	0	0	0	0	0
AT1G04510	10.4542	12.1112	10.527	10.7013	8.32173	9.38354	10.3518	10.93
AT1G04520	3.17785	4.93999	3.391	3.77124	1.91368	3.12668	3.5309	3.41691
AT1G04530	67.3028	84.783	70.4238	74.0587	55.7918	64.9375	57.813	66.7809
AT1G04540	0.244276	0.391921	0.306046	0.272552	0.129329	0.286728	0.217497	0.223195
AT1G04550	8.68694	10.3536	7.63435	9.00158	7.15533	7.22801	7.58045	8.05156
AT1G04555	7.20101	6.37388	7.34696	7.15569	6.44646	6.15205	6.65381	6.19388
AT1G04560	0.0316685	1.50544	0	0	0.104516	0.128793	0.108908	0
AT1G04570	0.101872	0.113766	0.136198	0.103566	0.066308	0.0810595	0.0777663	0.0810269
AT1G04580	0	0.00371613	0	0.00168713	0	0	0.00202951	0.00190468
AT1G04590	6.93767	9.54509	7.44507	7.43762	6.43019	7.91519	6.50704	8.48835
AT1G04600	0.0105716	0.00902502	0.0572859	0.0527734	0.00934383	0.00785839	0.00635525	0
AT1G04610	0.122943	0.355615	0.460661	0.414669	0.131068	0.300559	0.145728	0.18258
AT1G04620	3.04952	3.25443	3.34461	3.59868	2.735	2.75621	2.39173	2.86447
AT1G04625	0.0817104	0.062827	0.0765707	0.0253846	0.0447813	0.0400705	0.0180712	0.0139412
AT1G04630	42.8354	47.5237	41.7854	44.5499	42.4563	44.6684	43.4369	46.7201
AT1G04635	0.550898	1.46822	0.539357	0.803422	0.347677	0.70999	0.329088	0.812574
AT1G04640	18.8434	22.7176	19.8904	21.7552	20.9484	22.4309	21.5267	23.0175
AT1G04645	0	0	0	0	0	0	0	0
AT1G04650	0.537962	0.668825	0.599167	0.551939	0.410667	0.563772	0.356422	0.497522
AT1G04660	0.25525	0.38382	0.155615	0.0863739	0.299088	0.389759	0.577744	0.367882
AT1G04670	0	0	0	0	0	0.0140701	0	0
AT1G04680	15.4992	14.6044	15.6049	15.3755	13.2069	13.8712	20.0629	13.9742
AT1G04684	0	0	0	0	0	0	0	0
AT1G04690	33.7001	41.0969	34.5558	36.3977	32.3947	37.7043	33.8587	38.5994
AT1G04700	0.127855	0.136244	0.153408	0.196205	0.144521	0.195492	0.177749	0.120841
AT1G04710	8.61837	10.1566	10.754	9.87444	7.37613	9.37677	8.3489	8.63343
AT1G04720	0	0	0	0	0	0	0	0
AT1G04730	0.616995	0.789364	0.545063	0.588255	0.418964	0.604755	0.537711	0.562009
AT1G04750	43.8302	54.7742	51.473	50.6864	42.3607	49.7221	46.7276	50.8465
AT1G04760	1.1141	1.63517	1.41434	1.81158	0.871802	1.23914	1.13348	1.34901
AT1G04770	11.2138	27.7524	20.2862	24.9597	13.8238	23.3466	11.9981	21.459
AT1G04778	0.157211	0.409231	0.281495	0.33395	0	0.253661	0.0669757	0.442556
AT1G04780	11.1947	9.02163	11.1345	10.4251	10.8391	9.05219	10.3003	9.60377
AT1G04790	7.68728	8.92839	8.19776	8.77558	7.20602	8.73405	7.58061	8.66518
AT1G04800	41.8878	64.4686	49.5535	52.7227	28.1503	43.5168	38.4326	42.8448
AT1G04810	9.91141	11.797	9.99128	9.64264	9.17792	10.879	9.77906	10.8892
AT1G04820	145.989	216.054	178.02	172.31	118.701	182.927	165.267	161.863
AT1G04830	4.12807	5.23893	4.33899	4.59267	4.51269	5.47076	4.5819	5.86152
AT1G04840	0.397964	0.441955	0.508856	0.310207	0.314182	0.537943	0.333255	0.477008
AT1G04850	28.0331	35.2232	37.5022	35.2541	26.9183	33.8607	27.2474	29.598
AT1G04860	5.47221	6.03554	4.72978	5.46083	4.95423	5.5473	5.29154	5.33321
AT1G04870	8.99572	9.80829	8.76951	8.22106	5.82559	7.77371	8.59686	8.62508
AT1G04880	0.581313	0.78289	0.374652	0.511425	0.574853	0.597022	0.541664	0.614177
AT1G04890	0	0	0	0	0	0	0	0
AT1G04895	0	0	0	0	0	0	0	0
AT1G04900	3.05873	4.10281	3.14526	2.8786	2.25546	2.97822	2.50242	2.85
AT1G04910	4.66524	6.76133	6.5447	6.96328	4.40415	6.87979	4.81984	6.19784
AT1G04920	0.0565728	0.138099	0.0678531	0.0652941	0.0515162	0.0390635	0.0626823	0.135831
AT1G04930	1.90368	1.90042	1.42223	1.372	1.26636	1.78988	1.34518	1.90502
AT1G04940	132.768	175.476	142.921	149.433	119.092	161.538	128.754	142.827
AT1G04945	1.82912	2.53763	1.90487	2.07808	1.76079	2.10716	1.73555	2.25758
AT1G04950	10.9796	12.6378	10.857	11.0957	11.0148	12.1908	10.4112	11.5832
AT1G04960	36.5377	32.87	38.049	37.2603	40.6779	36.1945	34.5891	32.0987
AT1G04970	17.7403	19.8972	19.4356	19.7447	19.7951	23.7486	18.2876	22.447
AT1G04980	11.2629	16.6593	25.0516	20.7607	11.1835	15.3105	11.6476	14.0714
AT1G04985	30.1801	31.1788	33.7201	33.2522	36.7708	35.0634	30.5983	32.2334
AT1G04990	3.28071	3.89749	5.88763	5.42252	3.50719	4.61371	3.74123	3.8645
AT1G05000	10.2427	5.02134	4.47952	4.76191	9.15343	3.96189	9.30194	4.17311
AT1G05005	0	0	0	0	0	0	0	0
AT1G05010	1.36806	1.85584	1.23475	1.24501	1.32667	1.51009	1.64932	2.19892
AT1G05020	8.91475	4.21195	3.32227	3.57645	11.7107	5.62159	11.1131	5.04057
AT1G05030	1.82907	2.75265	2.21601	2.44696	1.7786	2.25444	1.64171	2.37969
AT1G05035	0.0558263	0.0462447	0	0.0914227	0	0.0436283	0	0
AT1G05040	0.0595633	0	0.0470774	0.012896	0.0263359	0	0.0129989	0.0723454
AT1G05055	7.62366	11.305	9.35027	9.71879	6.89443	10.832	7.69628	9.34296
AT1G05060	15.416	18.607	18.7591	20.1427	15.272	19.393	15.4324	17.5615
AT1G05061	0.130423	0.10888	0.0435069	0.0792102	0.0500815	0.0878454	0.117466	0.0848369
AT1G05065	0.559757	1.50987	1.03369	1.05441	0.317633	1.10416	0.489312	1.73285
AT1G05070	29.7743	33.3114	31.6902	32.1862	30.0582	36.2872	29.2713	33.6709
AT1G05080	0	0	0	0	0	0	0	0
AT1G05085	0.0526207	0	0	0.0827997	0	0	0	0
AT1G05087	0.757251	0.650383	0.584306	0.476438	0.604568	0.718603	0.549979	0.493673
AT1G05090	3.26993	4.11581	3.59201	3.79051	2.65727	4.04739	3.09904	3.85526
AT1G05100	0.587192	0.392059	0.507929	0.451503	0.559668	0.393585	0.586769	0.318343
AT1G05120	4.25198	5.16502	4.9009	4.85343	3.26335	4.55957	3.75699	4.46377
AT1G05135	10.3705	7.43956	6.68647	7.20053	7.67927	7.09396	8.80797	7.70042
AT1G05136	0	0	0	0	0	0	0	0
AT1G05140	14.8015	23.5865	18.1332	20.991	14.1796	21.5565	14.3894	22.8687
AT1G05150	6.96362	10.3386	7.75724	8.65058	6.30226	9.12588	7.10067	9.28897
AT1G05160	4.28113	6.80732	5.63863	5.91145	4.46517	6.27409	4.29456	5.93806
AT1G05170	2.57904	4.04069	5.31241	5.48262	3.60069	3.96857	3.04936	3.49344
AT1G05180	12.2005	14.0754	15.1949	14.1053	10.9587	13.9668	11.103	11.9756
AT1G05190	596.449	733.238	571.194	625.592	605.486	682.248	592.737	672.437
AT1G05200	5.70535	7.57719	6.89222	7.03661	5.35435	7.49675	5.85737	7.37942
AT1G05205	12.0607	14.8025	14.0357	12.7131	9.65289	12.4745	10.9704	12.9304
AT1G05210	5.35831	7.5881	7.8949	8.62996	3.97482	6.52272	5.80966	5.76056
AT1G05220	0.538538	0.672016	1.19301	1.05048	0.451189	0.654145	0.379753	0.3106
AT1G05230	3.3786	4.16099	3.78123	4.40123	2.91453	3.41168	3.43021	3.48448
AT1G05240	1.3756	1.93224	2.36473	1.64341	0.691435	1.08657	0.869904	0.729096
AT1G05250	2.29255	3.9989	4.06744	2.6929	1.23581	2.06184	1.38922	1.41228
AT1G05260	6.36311	11.672	27.7821	23.1344	5.66789	7.71616	7.2134	6.92118
AT1G05270	8.85067	10.4759	10.4098	10.96	9.1421	9.88597	8.30748	10.4643
AT1G05280	0.0281862	0.108787	0.200765	0.193873	0.0389847	0.0478435	0.0323506	0.0481294
AT1G05290	0	0	0	0	0	0	0	0
AT1G05291	0	0	0	0	0	0	0	0
AT1G05300	12.2373	11.2227	13.8051	11.0386	10.8034	11.1535	9.78194	12.4824
AT1G05310	0.748523	1.78491	2.56266	2.87847	0.84469	1.1563	1.24425	1.28505
AT1G05320	3.13334	3.64623	4.17477	4.28344	2.63044	3.1881	2.95085	3.32615
AT1G05330	0.204847	0.192382	0.076616	0.184924	0.157486	0.0604233	0.116949	0.0650356
AT1G05340	135.924	55.8767	63.0666	58.1553	150.248	87.5118	150.296	107.286
AT1G05350	14.4981	14.9093	15.8609	14.6296	13.0179	12.4161	14.0969	12.1149
AT1G05360	4.50458	6.26384	5.36418	5.62667	3.71717	5.18838	4.21521	5.50013
AT1G05370	1.636	0.972549	1.04339	0.812714	0.990243	0.463539	1.55985	0.571868
AT1G05380	4.01847	5.23277	4.44952	4.88748	3.54741	4.36735	3.8753	4.75942
AT1G05385	42.3928	54.8873	44.7338	48.0089	45.4657	60.2393	44.8197	57.5292
AT1G05390	0	0	0	0	0	0	0	0
AT1G05400	0.317466	0.484178	0.473256	0.31022	0.166068	0.46079	0.308276	0.267692
AT1G05410	8.94857	10.5863	7.84356	8.23486	9.65085	9.64044	8.79888	11.6866
AT1G05420	0.121707	0.549872	0.300902	0.401548	0.111567	0.388403	0.138291	0.273023
AT1G05430	28.619	30.9254	25.8045	25.7535	29.3399	30.1201	27.8105	31.2326
AT1G05440	1.01323	1.97525	1.76234	1.67761	0.633862	1.40353	1.20437	1.27493
AT1G05450	0.375171	0.162276	0.254826	0.170538	0.20908	0.0671083	0.157774	0.115703
AT1G05460	1.25388	1.90691	1.54954	1.64656	0.996919	1.4328	1.19497	1.69963
AT1G05470	1.88931	2.78741	1.80906	2.29322	1.36906	1.83032	1.92092	2.16207
AT1G05490	0.06464	0.0763243	0.0291312	0.0465084	0.0383572	0.0361407	0.029947	0.036134
AT1G05500	15.1809	19.3415	16.6017	17.5271	14.0428	17.3038	15.3256	17.2806
AT1G05510	0	0.146382	0	0	0.0425777	0.0270569	0.0117799	0.0105244
AT1G05520	6.09769	6.97307	6.92614	6.6809	5.01444	5.97652	5.70658	5.99287
AT1G05530	0.0209207	0.142651	0.247404	0.208794	0.0347254	0.0995983	0.0395214	0.087384
AT1G05540	0.370574	0.86233	0.42509	0.559731	0.355965	0.413862	0.405272	0.437919
AT1G05550	0.030028	0.0176628	0.0186138	0.0110847	0.0119447	0.0101838	0.0129141	0.0166866
AT1G05560	3.38856	4.83847	2.42466	2.85621	3.83607	4.26851	3.36353	5.24028
AT1G05562	19.8887	28.1306	16.4925	15.75	23.0567	25.576	19.7749	30.1872
AT1G05570	2.84294	2.80605	4.3604	3.96732	2.13771	2.58843	2.16527	2.48232
AT1G05575	173.53	2.39277	51.7387	37.9382	130.562	2.50429	164.535	2.80319
AT1G05577	0.255523	0.135338	0.288394	0.200097	0.155409	0.117728	0.172182	0.097468
AT1G05580	0	0	0	0	0	0	0	0.0060311
AT1G05590	7.37222	9.83038	7.7489	7.618	5.36401	8.3853	6.59608	8.72721
AT1G05600	3.38097	3.89756	3.13959	3.24427	2.88254	4.04617	3.04597	3.83312
AT1G05610	0.087208	0.218473	0.116198	0.1506	0.0808963	0.158535	0.0764333	0.08413
AT1G05615	0	0	0	0	0	0	0	0
AT1G05620	6.58752	8.2877	9.86274	8.96941	4.77353	6.29336	5.86797	4.79215
AT1G05630	1.91075	1.34838	1.6185	1.76286	1.34035	0.944321	1.66726	1.124
AT1G05640	0.333032	0.608313	0.424217	0.576019	0.177369	0.365306	0.361486	0.424463
AT1G05650	0.0289011	0.0867677	0.436914	0.459165	0	0.0674867	0.0644043	0.0367449
AT1G05660	0.0299974	0.047834	0.406163	0.451168	0	0.0657806	0.0445023	0.024883
AT1G05670	2.39964	0.73795	2.67421	1.89179	2.30198	0.670483	3.04235	0.604099
AT1G05675	498.546	6.74235	378.078	217.964	485.754	10.6744	566.747	4.32986
AT1G05680	3.0279	3.38076	3.42465	4.13562	5.07714	3.32194	3.61357	3.12425
AT1G05690	3.9858	4.33636	3.13955	3.83676	3.87374	5.11663	3.59302	4.97324
AT1G05700	0.225348	0.501378	0.741902	0.678629	0.252614	0.30756	0.30678	0.473011
AT1G05710	4.40661	3.02748	4.72353	5.04229	4.13847	2.48533	4.11136	3.22109
AT1G05720	34.6794	45.8214	43.298	42.7911	31.0756	42.6442	33.5882	41.0628
AT1G05730	3.88432	5.26927	4.75689	3.98426	3.25123	4.35504	4.20267	4.36513
AT1G05740	0	0	0	0	0	0	0	0
AT1G05750	0.452784	0.6383	0.536136	0.457664	0.456229	0.577258	0.416159	0.597083
AT1G05760	3.81262	5.83583	3.43496	4.01446	2.64054	3.0656	2.64811	3.57297
AT1G05770	0.879409	1.43313	0.754386	1.23278	0.765216	1.13924	0.792797	0.713422
AT1G05780	7.18229	9.53868	6.87233	7.57457	6.44754	10.8016	6.89205	9.74327
AT1G05783	0.248043	0.189138	0.0762219	0.257923	0.0234118	0.0417596	0.0786445	0.177884
AT1G05785	7.83443	8.62803	6.8823	8.03646	6.67041	7.92901	8.28616	8.5944
AT1G05790	4.52707	5.51312	5.45335	5.29223	4.68853	5.70719	4.28992	5.86326
AT1G05800	0	0	0.00793367	0.00610783	0	0	0.0289679	0.006184
AT1G05805	9.8737	10.9155	11.9324	12.3454	9.33933	12.2148	9.05806	12.8055
AT1G05810	12.1065	15.725	11.9881	12.6007	16.5939	19.9283	14.5195	21.9602
AT1G05820	1.03503	1.2442	1.01005	0.935576	0.897121	1.16138	0.939786	1.11901
AT1G05830	4.06216	4.45213	3.93757	4.18699	3.15642	3.48667	3.44012	3.77754
AT1G05835	12.7616	18.7301	10.4158	14.0696	9.82267	13.5006	14.4547	16.2408
AT1G05840	14.6686	16.2716	15.5836	16.4866	14.0581	16.672	14.823	17.4633
AT1G05850	168.912	168.903	141.752	154.998	177.993	180.62	186.909	190.941
AT1G05860	2.79476	4.53111	3.62613	3.6936	2.67825	4.12971	2.94793	4.17708
AT1G05870	5.64021	14.6236	8.46698	11.1376	4.89679	11.6079	5.38359	11.8464
AT1G05880	0.148704	0.340251	0.72179	0.63699	0.118796	0.0733264	0.122225	0.144409
AT1G05890	22.5614	22.4616	22.0216	22.7877	23.002	23.9451	19.7991	23.3855
AT1G05894	0.0658268	0.106144	0.107222	0.129281	0.118771	0.0702081	0.117427	0.0753583
AT1G05900	8.86005	10.551	8.44882	10.2389	9.71043	10.3651	8.21805	10.6934
AT1G05910	2.41114	2.65076	2.343	2.43605	1.89072	2.0469	2.08522	2.1613
AT1G05920	0	0	0	0	0	0	0	0
AT1G05925	0	0	0	0	0	0	0	0
AT1G05930	0	0.010894	0	0	0	0	0	0
AT1G05940	13.1504	17.1197	14.4238	15.9791	13.8533	15.8197	13.9699	15.9107
AT1G05950	1.09699	1.71527	1.21826	1.14151	0.721043	1.15427	1.04608	0.919267
AT1G05960	9.99579	11.6091	9.78474	10.357	9.42743	10.5754	9.05619	10.8708
AT1G05970	14.1468	16.8331	14.4547	14.9264	14.8038	16.742	15.4193	16.6328
AT1G05980	0	0	0	0	0	0	0	0
AT1G05990	0	0.0153084	0.0546383	0.0125174	0	0	0.0629961	0
AT1G06000	2.19762	3.06801	5.51782	4.91655	1.55332	2.21332	1.9801	1.68593
AT1G06002	4.40416	6.71143	12.1624	10.267	3.82818	5.41892	3.98795	3.88148
AT1G06010	3.92973	4.22083	3.45788	3.72605	3.73927	3.95823	3.77683	4.59043
AT1G06020	0.0507308	0.158751	0.120471	0.148427	0.0869273	0.0752311	0.116049	0.156502
AT1G06030	0.0241561	0.00993573	0.0750546	0.0180881	0.0312929	0.0097319	0.0363157	0.0390573
AT1G06040	185.775	218	168.326	199.542	182.376	202.566	181.615	233.844
AT1G06045	109.027	126.243	101.653	127.411	122.602	137.383	115.045	150.896
AT1G06050	7.6311	6.4487	8.31289	8.24482	8.95828	8.49749	7.83621	7.06781
AT1G06060	14.9516	18.9735	16.2811	18.2824	15.4342	20.2458	14.8314	21.0795
AT1G06070	8.14966	10.6906	9.59743	10.1711	9.70464	10.5966	7.56452	9.16321
AT1G06080	1.46153	1.78625	0.85403	1.05247	1.42193	1.74547	1.70787	2.14269
AT1G06090	0.773032	1.56479	3.81298	3.60943	0.623002	1.02763	0.670767	0.970029
AT1G06100	0.0273459	0.195236	0.392138	0.178978	0.171207	0.382872	0.22114	0.280868
AT1G06110	27.3935	37.5245	32.25	32.5961	28.8361	37.3314	28.3323	36.1089
AT1G06120	0.0501185	0.0741219	0.467562	0.272121	0.124441	0.16206	0.128244	0.13375
AT1G06130	30.7608	28.4079	32.7694	28.8289	30.9107	25.8419	29.9363	25.5131
AT1G06135	68.8657	0.044795	9.7705	5.32417	56.2134	0.0624897	68.3674	0.0862623
AT1G06137	60.1053	0.82545	8.89165	2.33233	55.4542	0.266565	57.498	0.0696463
AT1G06140	3.902	0.526939	1.45115	0.703911	4.2854	0.614611	4.07168	0.48828
AT1G06143	0.00384945	0.104219	0.000190677	0.00252318	0.632356	0.460347	0.000231164	0.267942
AT1G06145	0.95495	1.45152	1.18521	1.19462	0.315955	0.727986	1.23638	1.1679
AT1G06148	0.253049	0.263726	0.615508	0.511007	0.131347	0.126257	0.217181	0.223241
AT1G06150	2.3461	3.77022	3.20018	3.73135	2.00095	3.15407	2.14517	3.55676
AT1G06160	2.61601	8.22906	20.2884	25.2146	2.19454	8.67031	1.74964	5.94883
AT1G06170	0.047566	0.0610363	0.040554	0.0442696	0.0134442	0.0753874	0.065353	0.0581213
AT1G06180	1.77908	4.8725	3.6686	5.12557	1.75748	3.16277	1.88311	3.71545
AT1G06190	53.804	73.5651	59.7853	62.2832	57.5757	75.0371	57.3746	63.7195
AT1G06200	87.7973	97.8476	93.7464	95.2479	95.4877	101.95	85.2587	95.1997
AT1G06210	17.0943	16.7605	18.2646	17.2344	16.6504	16.0108	16.3857	14.5583
AT1G06220	13.2232	15.9846	11.9806	12.3315	10.2987	12.9644	11.9971	13.2825
AT1G06225	0	0.0877437	0	0.079928	0	0.0411067	0	0
AT1G06230	9.64503	9.9382	9.23248	10.1144	8.14889	8.59987	8.36444	9.44436
AT1G06240	9.1045	11.6911	11.1454	11.0657	9.24558	11.6948	9.43861	10.5675
AT1G06250	0.348686	0.614652	0.321057	0.548938	0.218528	0.284456	0.32285	0.36022
AT1G06260	0.434148	0.605279	0.450447	0.580549	0.348155	0.660353	0.152211	0.516904
AT1G06265	0.581835	0.898225	0.749391	0.564212	0.403332	0.686223	0.393514	0.702744
AT1G06270	0.626468	0.919252	0.816882	0.86689	0.55705	0.755904	0.622554	0.643007
AT1G06280	0	0	0	0	0	0	0.0422375	0
AT1G06290	10.2583	11.1549	12.631	13.217	8.78226	10.1335	9.42602	10.5567
AT1G06310	0.0197486	0.0715776	0.0828099	0.123473	0.0350187	0.0552629	0.0215767	0.0252956
AT1G06320	0.0417498	0.0174103	0.197007	0.115077	0	0.0778979	0.125604	0
AT1G06330	0.0349317	0.149907	0.119198	0.210354	0	0.122194	0.0294373	0
AT1G06340	0.0150674	0.0804616	0.026145	0.0118199	0.0278565	0.038426	0.0873207	0.0515511
AT1G06350	0.507912	0.745831	0.840586	0.677487	0.385246	0.620029	0.483785	0.358215
AT1G06360	20.3066	39.643	19.2547	24.3134	18.1051	30.8648	28.1227	27.2281
AT1G06370	4.98436	5.47415	4.90216	5.26839	3.54784	4.87366	3.16307	4.66165
AT1G06380	3.26909	5.32858	3.62211	3.04014	2.39301	3.83754	3.79298	4.08915
AT1G06390	52.8905	60.7854	49.0334	53.2657	49.7927	53.2403	51.2483	58.0262
AT1G06400	45.8737	50.8452	46.0946	51.676	47.8028	53.9227	44.4161	53.9715
AT1G06410	21.012	22.9457	41.4904	45.1018	39.9441	44.956	36.8665	43.4748
AT1G06420	0.999504	1.71924	0.931948	0.998524	0.584342	0.656742	0.76504	0.756541
AT1G06430	53.7536	52.5476	59.702	69.5986	59.6983	56.3571	51.9305	61.0363
AT1G06440	0.39359	0.53446	0.463411	0.413875	0.384481	0.582089	0.350016	0.447364
AT1G06450	2.7852	4.24623	3.31899	3.02751	2.5589	3.26927	2.85039	3.59504
AT1G06460	60.4491	70.8575	75.4071	76.4693	84.4886	103.486	70.0974	93.584
AT1G06470	7.66709	9.08377	8.38234	7.91689	7.73732	8.32094	7.87136	8.00662
AT1G06475	2.17619	1.7935	1.15096	1.66102	1.65137	1.49322	1.62676	1.42475
AT1G06480	0	0	0	0	0	0	0	0
AT1G06490	0.13919	0.204838	0.145241	0.165583	0.063929	0.0946352	0.117465	0.137003
AT1G06500	7.82917	10.6099	8.7169	9.13074	7.48066	10.5688	8.2043	10.15
AT1G06510	38.368	47.9072	35.4376	37.7585	36.7496	43.9044	40.1184	44.2164
AT1G06515	35.7653	42.8956	33.4616	35.5969	32.8935	38.1075	36.4862	44.8142
AT1G06520	1.74808	1.12931	0.901727	0.996532	1.7667	1.20497	1.62667	1.39647
AT1G06530	47.6884	58.6127	48.4137	45.6945	47.5275	56.6609	46.8163	54.1531
AT1G06540	0.0434993	0.0405187	0.0830097	0.069684	0	0.0360977	0	0.0365867
AT1G06550	4.3793	7.13542	8.20961	7.897	3.24262	5.30329	4.08359	4.71614
AT1G06560	4.35677	5.85776	4.0285	3.958	3.93259	4.66684	4.73123	4.71613
AT1G06570	151.422	182.94	143.343	166.482	222.717	288.609	177.299	276.566
AT1G06580	0.720475	0.834537	0.694143	0.714768	0.65317	0.769742	0.768261	0.651569
AT1G06590	0.987911	1.2468	1.27594	1.23749	0.853754	0.914892	0.934812	1.03634
AT1G06610	0	0	0	0	0	0	0	0
AT1G06620	1.78204	2.14257	5.34127	5.494	1.51802	1.22588	1.39012	1.40389
AT1G06630	6.60277	7.49502	6.70252	7.00254	5.85171	7.22715	6.48042	7.46911
AT1G06640	24.6696	34.6904	51.4341	44.847	23.2076	28.6423	25.6636	20.9404
AT1G06645	5.49507	14.9527	10.2957	12.0479	5.79633	14.2322	4.68886	12.7017
AT1G06650	60.1921	64.8895	76.3775	75.2015	69.1501	78.7886	62.3794	76.1114
AT1G06660	0.477494	0.703927	0.894149	0.782673	0.402898	0.578942	0.513419	0.486866
AT1G06670	3.21312	4.02478	3.14162	3.36427	2.54524	3.25827	2.86644	3.16948
AT1G06680	1811.78	2158.91	2045.71	2197.25	1926.25	2318.17	1861.17	2255.9
AT1G06690	26.9869	28.5857	34.5311	39.8021	29.1	27.2856	26.0259	29.2121
AT1G06700	28.9925	31.352	30.0498	28.7669	30.4094	33.7245	28.5794	33.1663
AT1G06710	0.435127	0.483188	0.407336	0.40085	0.237695	0.439612	0.405878	0.396234
AT1G06720	3.82751	4.42743	3.436	2.90475	2.40347	2.99796	3.41029	3.23581
AT1G06730	7.78465	10.7789	8.4256	8.85732	8.31824	10.1411	7.89187	9.61634
AT1G06740	1.43151	1.65537	1.40611	1.45783	1.1861	1.51912	1.31134	1.9624
AT1G06750	0.28165	0.221778	0.21716	0.291427	0.152208	0.240276	0.179884	0.26033
AT1G06760	54.6586	64.5293	64.9304	70.8654	44.0152	62.6486	53.55	67.9636
AT1G06770	2.76814	3.05825	2.9534	2.676	2.37075	2.59924	2.45596	2.49701
AT1G06780	3.70323	4.40765	5.10679	4.5333	3.89763	3.80277	3.52306	3.8902
AT1G06790	1.49143	1.85454	1.2422	1.43409	1.38328	1.3378	1.24937	1.40048
AT1G06800	8.99525	6.06805	10.7399	9.60107	9.62507	6.90377	10.7228	6.57124
AT1G06810	0.066394	0	0	0.0191974	0	0	0.0201882	0
AT1G06820	10.7698	12.2769	11.0617	11.5976	10.9397	12.7408	10.9028	11.4195
AT1G06830	3.69871	2.72838	3.72283	3.08141	1.66802	1.36858	3.9375	2.17453
AT1G06840	5.10736	4.48777	4.27215	4.52965	4.4281	3.56631	4.70407	3.89807
AT1G06850	5.63029	6.01444	5.56852	5.56336	5.46356	5.19708	5.48694	4.48047
AT1G06860	0	0	0	0	0	0	0	0
AT1G06870	7.36451	7.38629	7.48306	6.94269	5.85704	6.34755	6.58876	5.763
AT1G06880	0	0	0	0	0	0	0	0
AT1G06890	14.9575	17.8034	14.4297	15.2647	14.3141	16.9623	15.0844	17.1323
AT1G06900	9.4675	10.4277	8.64738	8.25825	8.06773	8.84456	8.63434	9.48297
AT1G06910	3.16215	3.90308	3.47191	3.31533	3.0394	3.19912	3.19314	3.43107
AT1G06920	0	0	0.0072661	0	0	0	0	0
AT1G06923	0.291798	0.513872	0.298787	0.362389	0.23159	0.268186	0.075741	0.162714
AT1G06925	0	0	0	0	0	0	0	0
AT1G06930	0.402368	0.300063	0.952096	0.819021	0.266071	0.143354	0.309657	0.0679727
AT1G06950	26.9149	33.6286	23.0985	23.8868	21.6171	26.0719	26.0894	27.5596
AT1G06960	12.6577	14.8288	10.4833	11.01	8.38117	11.1284	10.3986	12.3099
AT1G06970	0.0035073	0.0061692	0.00643692	0.0119145	0.0137981	0	0.00807527	0
AT1G06980	0.92209	4.28615	0.911767	1.7802	0.45302	3.05432	0.638328	3.58918
AT1G06990	0	0	0.0089328	0	0	0	0	0
AT1G07000	91.9718	6.87724	44.5276	28.0847	112.569	8.06509	95.0378	7.09563
AT1G07010	36.2842	51.0372	41.3635	48.0687	35.8418	42.8463	34.6348	47.172
AT1G07020	13.2918	13.8231	15.5764	14.987	12.5067	13.0625	15.3882	13.5014
AT1G07025	0	0	0	0	0	0	0	0
AT1G07030	12.0542	17.8731	16.0346	15.7426	11.4508	15.7124	11.8969	15.5972
AT1G07040	18.6151	20.302	16.0777	19.2789	29.7872	35.7776	23.7893	37.8202
AT1G07050	0.483582	0.926949	0.823152	0.702022	0.674307	1.99794	0.825617	1.16328
AT1G07051	0	0	0	0	0	0	0	0
AT1G07060	0.0111322	0.0651252	0.0757869	0.0554973	0.0268399	0.0075953	0	0.0249405
AT1G07070	7.85686	10.6219	6.79476	6.94183	6.17423	8.4969	7.84841	8.85473
AT1G07080	117.35	132.224	125.079	131.773	122.383	139.342	119.673	130.09
AT1G07090	2.57376	3.81335	2.50994	2.39673	2.63436	3.57856	2.53585	3.43582
AT1G07100	0	0	0	0	0	0	0	0
AT1G07110	55.0722	59.8369	55.6123	63.1998	72.3959	75.2413	59.0995	69.9764
AT1G07119	0.260855	0.324568	0.119093	0.286967	0.202949	0.206116	0.236229	0.201109
AT1G07120	0.27358	0.415247	0.314741	0.34268	0.26214	0.263998	0.220901	0.248641
AT1G07128	4.64531	0.617778	2.00443	1.6589	5.26221	0.73004	4.60707	0.635914
AT1G07130	55.3369	8.86399	27.6199	19.7477	64.7388	10.4012	62.3555	10.7292
AT1G07135	699.176	8.80857	463.858	169.172	690.524	15.6598	520.732	11.8913
AT1G07140	74.8782	76.3971	63.8382	63.4126	76.0988	66.5839	80.2009	74.0603
AT1G07150	5.15684	4.00337	3.64122	4.73457	5.79768	5.15261	4.76705	5.21165
AT1G07160	697.817	2.9226	284.098	131.206	881.735	3.5731	794.503	2.52733
AT1G07170	45.5317	51.7865	44.1438	48.0174	48.0108	51.9008	43.3992	52.125
AT1G07175	0.191547	0.198664	0.61186	0.583303	0.0399366	0.0903356	0.0205575	0.0561273
AT1G07180	46.4144	51.7057	58.6131	65.222	55.6426	53.4093	47.6464	51.5086
AT1G07190	0	0	0	0	0	0	0	0
AT1G07200	4.54274	6.0844	4.32454	5.20303	3.97333	5.39554	3.7264	5.66188
AT1G07210	13.7273	15.2145	12.3011	13.4774	11.1472	12.759	12.0431	14.7555
AT1G07220	8.12257	4.80704	7.36862	6.1859	7.19929	4.79322	6.87993	4.33158
AT1G07230	13.5408	12.6815	13.4273	13.9912	13.4298	13.3261	13.3563	13.6728
AT1G07240	21.3205	16.1254	20.4707	18.4002	23.0849	17.586	21.572	16.2786
AT1G07250	19.2806	28.9773	24.6582	28.0401	22.948	34.0328	19.118	31.0039
AT1G07260	1.51309	2.72797	3.0598	2.67819	1.12006	1.73895	1.28014	1.76145
AT1G07270	0.286604	0.563174	0.309952	0.250325	0.189837	0.321285	0.287358	0.352535
AT1G07280	23.7289	32.0876	30.4607	32.0357	26.6087	38.8383	23.6089	38.8112
AT1G07290	0.153319	0.441663	0.30856	0.307482	0.174519	0.370364	0.112082	0.210813
AT1G07300	2.03296	2.07479	2.29116	1.95955	2.14311	1.60274	2.20493	1.75515
AT1G07310	74.8972	81.0077	78.5702	74.5286	100.158	98.6229	85.7599	91.3298
AT1G07320	135.102	166.532	128.526	149.993	128.553	150.733	135.226	149.496
AT1G07330	0.0249998	0.0317727	0.0427777	0.0325049	0.0577182	0.0202177	0.0507697	0.0315292
AT1G07340	0	0.0111118	0	0.0164905	0	0.00495393	0	0.00559323
AT1G07350	8.06517	9.85254	7.55333	7.89468	6.71328	8.09568	7.5809	8.5413
AT1G07360	19.4116	25.8993	22.3851	22.6761	19.5067	23.8382	20.4167	23.0702
AT1G07370	5.40558	7.34555	5.68415	5.50944	2.86573	4.39481	4.97494	5.36561
AT1G07380	1.74797	2.31236	2.13375	2.22084	1.54992	2.32561	1.82615	2.184
AT1G07390	1.71438	1.85774	1.63116	1.33053	1.71399	1.67998	1.81318	1.98342
AT1G07400	1.23949	1.34214	1.96364	1.428	0.752443	0.98475	0.964543	1.08939
AT1G07410	0.685345	1.08719	0.915901	1.0839	0.375216	0.618383	0.703274	0.491253
AT1G07420	10.733	14.194	14.9771	14.8662	10.9204	15.8361	11.3565	14.5644
AT1G07430	0.0429141	0.038994	0.0248538	0.009081	0.0975525	0.0132261	0.0457331	0.0329854
AT1G07440	10.5628	13.6659	13.2427	14.3095	11.3074	14.9443	10.1203	14.1811
AT1G07450	10.9218	14.6268	14.0915	19.4703	9.52229	12.6658	9.16472	13.6807
AT1G07460	0	0.0336047	0	0	0	0	0.0106473	0
AT1G07470	10.6884	12.5469	13.9411	13.9611	12.7599	13.668	11.8155	13.2937
AT1G07473	0.0830106	0.0252506	0.0833077	0.0224432	0.02292	0	0.104151	0
AT1G07476	0	0	0	0	0	0	0	0
AT1G07480	10.8617	12.7415	13.4588	13.8517	12.8037	13.6443	12.2526	13.8823
AT1G07485	0.0218431	0.128698	0.0550996	0.0158721	0.017841	0.0490568	0.0406023	0.0165901
AT1G07490	0.576272	0.984754	0.37503	0.541242	0.345218	0.445134	0.500749	0.529726
AT1G07500	9.97861	2.02801	9.34197	7.64996	8.37644	1.28809	7.48247	2.12855
AT1G07510	6.80556	7.01639	7.69076	8.11379	6.59294	6.20134	6.05379	6.41011
AT1G07520	15.6575	2.30199	11.71	7.12234	13.8912	2.00304	15.7417	1.97629
AT1G07530	8.27978	7.19624	7.44729	7.3011	6.97675	6.19112	6.76329	7.04547
AT1G07540	0	0	0	0	0	0	0	0
AT1G07550	0.0407437	0.0840698	0.339294	0.129811	0.0233855	0.0533336	0.050964	0.0127704
AT1G07560	0.281709	0.360188	0.82669	0.765708	0.210084	0.319164	0.197666	0.187239
AT1G07570	21.8101	27.6717	18.2818	18.2683	19.0938	22.3071	18.3184	25.3463
AT1G07580	0	0	0	0	0	0	0	0
AT1G07590	85.2067	101.078	133.153	120.957	74.2688	87.887	81.1569	95.6745
AT1G07600	2523.76	2911.02	4016.75	4440.44	2594.25	2850.95	2682.78	2967.22
AT1G07610	48.7102	65.0638	96.1298	75.9426	39.2851	53.1321	44.0463	46.6712
AT1G07615	8.46711	12.2115	8.76271	7.46295	8.50786	10.3727	8.39525	8.80445
AT1G07620	1.99944	0.867175	2.58693	2.09902	2.26414	0.730883	2.74624	0.696983
AT1G07630	17.0114	9.20254	15.4468	13.552	19.0258	9.69771	18.3555	8.57586
AT1G07640	5.9572	8.02773	5.48486	5.71109	4.83172	5.48717	5.24572	6.01615
AT1G07645	0	0.0956197	0	0	0.0193732	0.0324275	0.0629967	0
AT1G07650	11.072	9.17598	11.3688	10.7648	9.76147	8.47902	10.2558	9.011
AT1G07660	45.7555	37.5793	39.0783	39.0804	42.5006	31.6215	46.4393	32.0472
AT1G07670	10.6005	6.34395	9.98793	8.05325	9.19563	5.56875	9.57391	5.21298
AT1G07680	0.0389449	0.106009	0.0186469	0	0	0.0314554	0.0182459	0.0766113
AT1G07690	0.236764	0.222853	0.351705	0.357915	0.261913	0.148693	0.388122	0.207647
AT1G07700	97.1908	99.3912	102.79	108.992	85.7691	86.2355	84.1774	88.4185
AT1G07702	0	0	0	0	0	31122.6	23787.1	0
AT1G07705	7.15598	7.72261	7.23466	7.12006	5.6853	6.84939	6.43232	7.15644
AT1G07710	0.110931	0.172496	0.190654	0.174199	0.128283	0.0809726	0.0641033	0.103421
AT1G07720	8.78386	11.5287	8.01066	9.14805	8.39113	10.9823	9.70607	11.0194
AT1G07725	0.0138784	0.0228798	0.0218074	0.0306622	0	0.0136036	0.0174942	0.00717027
AT1G07728	7.77423	12.3478	8.86431	9.93271	8.96113	12.9307	8.2013	12.4491
AT1G07730	0.2633	0.100884	0.671015	0.921792	0.018429	0.141564	0.179752	0.0690022
AT1G07740	0.78564	1.3907	1.31443	1.04769	0.87789	1.26802	0.926914	1.22276
AT1G07745	6.27441	8.67351	6.05544	7.11516	5.66282	7.62187	5.61721	7.00653
AT1G07747	0	0	0	0	0	0	0	0
AT1G07750	22.1889	31.1533	30.6825	27.9168	18.8198	25.6262	21.2149	23.7304
AT1G07760	0	0	0	0	0	0	0	0
AT1G07770	51.2418	57.6058	40.1858	44.908	41.0423	43.2226	55.1145	55.3437
AT1G07780	5.93941	7.20817	7.4194	7.8682	4.23751	5.81908	5.13792	5.49532
AT1G07790	9.73852	15.4127	12.669	13.7904	7.14172	10.3643	10.4119	12.9343
AT1G07795	0	0.0275887	0.0798816	0.0730076	0	0.0111863	0.0304952	0.0130504
AT1G07800	0	0	0	0.0101704	0	0	0	0
AT1G07810	6.91178	7.6301	7.336	7.32962	6.16637	7.07759	6.62729	7.43179
AT1G07820	44.5608	54.7479	57.5377	62.0421	37.5165	50.4385	45.0355	56.3767
AT1G07830	15.5416	19.8475	14.4835	14.3319	12.7285	15.322	14.7872	16.2458
AT1G07840	10.5563	14.5315	10.21	9.90605	9.70054	11.9563	10.7724	12.2182
AT1G07850	0	0	0	0.0052088	0.00644337	0	0	0
AT1G07860	0	0.071847	0.0363057	0	0.0354237	0	0.0679693	0
AT1G07870	3.37448	2.50619	4.15456	3.70582	3.4644	2.58975	3.26805	2.22567
AT1G07880	1.23528	1.94758	1.01928	1.01953	0.550433	1.17601	0.835104	0.922488
AT1G07885	0	0	0.102266	0.0433317	0	0.042904	0	0
AT1G07890	377.597	314.542	267.739	214.217	288.938	245.718	308.587	277.569
AT1G07900	1.73719	0.672404	3.43936	1.59461	1.25723	0.437789	1.52457	0.485467
AT1G07902	0.622388	1.2607	0.958185	0.939539	1.00516	1.56606	0.831618	1.57415
AT1G07910	1.33573	1.54521	1.2624	1.39448	1.11742	1.35273	1.20358	1.3026
AT1G07920	252.042	316.065	233.165	239.287	240.386	246.844	280.739	271.535
AT1G07930	129.915	147.923	106.449	106.503	101.694	101.381	120.29	113.071
AT1G07940	165.723	177.233	131.114	130.747	126.714	128.261	164.493	152.483
AT1G07950	4.59999	5.81699	5.27285	5.83539	3.42133	4.4452	4.26888	4.96815
AT1G07960	25.6424	33.687	25.0939	25.5426	20.9149	24.6963	23.2131	27.378
AT1G07970	6.72865	8.5444	6.40749	5.93159	6.17429	7.31534	6.42202	6.8354
AT1G07980	10.2574	13.3965	10.2773	9.55559	9.9506	11.7172	10.394	11.3138
AT1G07985	0.40526	0.810405	0.437579	0.901303	0.196176	0.38286	0.133125	0.520898
AT1G07990	7.92351	9.02422	9.05243	9.18464	7.24587	8.45487	7.51417	8.93385
AT1G08000	3.24315	3.96739	3.19528	3.75238	2.61137	2.89395	3.39411	3.86115
AT1G08005	0.0751053	0.201722	0.201829	0.180616	0	0.0858925	0.0667143	0.0939412
AT1G08010	14.2249	16.5663	14.5612	14.8473	15.1037	16.2843	14.9166	16.2363
AT1G08030	2.72622	3.19118	2.96889	2.96218	2.20475	2.7291	2.66837	2.72001
AT1G08032	0	0	0	0	0	0	0	0
AT1G08035	0.124964	0.388781	0.192515	0.35302	0.186365	0.260667	0.209357	0.39807
AT1G08040	6.74167	8.6238	7.60633	8.37817	6.61377	7.49432	6.94195	7.30996
AT1G08050	1.52232	0.829507	3.30662	2.40299	1.23523	0.615289	1.38314	0.555232
AT1G08060	0.771055	0.970074	0.836495	0.945036	0.661681	0.805275	0.649907	0.787092
AT1G08065	0	0	0	0	0	0	0	0
AT1G08070	0.370225	0.569158	0.40836	0.441521	0.428282	0.57072	0.479759	0.476406
AT1G08080	0	0	0	0	0	0.011008	0.0126854	0
AT1G08090	0.014769	0.0695386	0.740339	0.221831	0.0349703	0.0543883	0.0205749	0.0163885
AT1G08100	0	0	0.0256801	0	0	0	0	0.0209489
AT1G08105	0.0412291	0.076449	0.0880599	0.0498099	0.042367	0.0627492	0.0682076	0.0629536
AT1G08110	65.6915	73.6986	69.4443	74.043	59.9441	65.5595	62.9487	69.6529
AT1G08115	0	0	0	0	0	0	0	0
AT1G08120	0.0897916	0.0791628	0.0401418	0.0451549	0.030343	0.089115	0.0217058	0.0463889
AT1G08125	9.06747	12.3315	10.5608	11.4692	10.2822	12.3498	9.73144	10.7985
AT1G08130	4.70214	6.12142	4.99818	4.91478	3.41382	4.30321	5.08889	4.50981
AT1G08135	0	0.00361763	0	0	0	0	0	0
AT1G08140	0	0.00312529	0	0	0	0	0	0
AT1G08150	0	0	0	0	0	0	0	0
AT1G08160	2.69466	3.53789	2.22217	3.29749	1.49641	1.71445	1.55749	1.87836
AT1G08165	0.0517974	0.115017	0.0712015	0.184325	0.1197	0.0396279	0.0638326	0.0685126
AT1G08170	0	0.0110484	0	0	0	0	0	0.0111069
AT1G08180	1.30766	2.73234	0.957298	1.28463	0.974506	2.34283	1.37121	2.14421
AT1G08190	13.7759	14.1853	13.2875	13.6539	12.207	13.8767	12.9198	14.2652
AT1G08200	92.6568	98.5213	95.1376	103.969	92.0283	92.3407	98.2381	105.216
AT1G08210	10.8151	12.0091	9.73852	9.96484	9.9541	11.5857	9.57087	10.6901
AT1G08220	4.68233	5.9871	4.56545	4.62419	3.87805	4.62858	4.15177	4.88955
AT1G08230	16.0484	19.1329	14.2083	14.4591	15.7744	17.4804	15.6072	17.6054
AT1G08240	0	0	0	0	0	0	0	0
AT1G08250	3.47644	8.65209	5.96487	7.19388	3.6551	7.89307	3.73077	7.78681
AT1G08260	0.440406	0.603984	0.410997	0.523763	0.307611	0.339562	0.41187	0.383709
AT1G08270	1.77465	1.82148	1.79259	1.81775	0.995327	1.4218	1.44505	1.48395
AT1G08280	2.48954	3.61539	2.23195	1.87114	1.96147	2.87501	2.40237	2.55801
AT1G08290	0.334011	0.176599	0.379301	0.303992	0.253939	0.273724	0.459099	0.266688
AT1G08300	0.560557	0.894457	0.631231	0.694927	0.372958	0.618366	0.39004	0.597691
AT1G08310	0.882468	1.01407	0.908935	1.20879	0.858622	1.1266	1.06708	0.739938
AT1G08315	18.1284	10.7915	15.9547	14.6689	22.1511	13.0318	19.6208	13.0166
AT1G08320	2.44923	3.62543	6.0241	5.60677	2.6509	2.86566	2.68991	2.58101
AT1G08340	0.583384	0.870754	1.16909	1.17914	0.543628	0.597689	0.613984	0.443797
AT1G08350	4.29905	6.49863	6.01517	5.65908	4.17876	5.01257	4.90308	5.51003
AT1G08360	98.9077	120.217	77.2127	83.2206	84.5585	96.1981	97.9622	111.918
AT1G08370	10.0091	13.7723	12.8158	13.0994	10.2334	14.1206	9.2955	13.8021
AT1G08380	3290.45	3751.88	3792.62	3843.92	3708.89	4690.23	3428.78	4052.62
AT1G08390	6.58016	10.7326	8.07358	9.98074	6.44858	11.4794	6.33335	10.8033
AT1G08400	0.980242	2.27149	1.32173	1.75317	1.00138	2.06756	0.942247	2.01678
AT1G08410	7.10284	10.1012	7.79108	7.85534	6.62593	8.8488	7.04416	7.62726
AT1G08420	8.20091	9.82363	8.41562	8.48886	8.17992	8.6397	7.95027	9.0181
AT1G08430	0.259089	0.185567	0.0710345	0.0296446	0.0921323	0.161057	0.128133	0.122603
AT1G08440	0	0.00519493	0.00603493	0	0	0	0	0
AT1G08450	47.9113	37.8051	94.2066	72.9942	42.718	35.3785	49.3095	31.6816
AT1G08460	8.01133	7.85378	7.85105	8.26328	8.27285	8.87071	8.2113	9.68448
AT1G08465	7.69896	8.50816	6.42395	7.6618	6.65684	7.62892	7.20586	8.63089
AT1G08470	6.74696	7.83198	7.75699	8.54016	5.40881	6.6967	6.49115	6.7362
AT1G08480	111.741	133.879	130.974	129.973	95.6882	118.252	97.1153	109.226
AT1G08490	36.1478	37.5744	41.2338	39.7852	38.9408	37.6311	37.3562	37.5149
AT1G08500	1.37496	1.36793	1.69351	1.58338	0.995516	0.706341	1.61613	1.03937
AT1G08510	36.6688	35.9534	35.4515	35.6599	39.7152	40.5823	39.7206	36.2775
AT1G08520	50.6465	61.4762	53.475	55.865	47.4437	63.2595	50.2406	57.7091
AT1G08530	8.09719	9.40923	8.74517	8.66444	6.75626	8.35797	7.27915	8.89191
AT1G08540	29.5144	35.3361	32.4606	38.4198	29.0925	34.8781	29.3319	36.115
AT1G08550	35.9043	44.615	40.684	43.4279	44.3876	58.397	37.8705	52.327
AT1G08560	6.11539	8.97435	8.35703	8.77216	4.65138	7.16303	6.70984	6.76661
AT1G08570	48.2297	91.6063	65.8597	75.634	53.6037	99.7401	46.3869	96.856
AT1G08580	36.5984	53.2423	40.0204	37.7949	30.3683	46.6347	31.0383	38.8068
AT1G08590	0.178074	0.371368	0.321779	0.385193	0.104676	0.228624	0.157318	0.230623
AT1G08592	0.527697	0.841122	0.698851	0.79319	0.336388	0.598391	0.371452	0.817182
AT1G08600	1.71511	1.75154	1.85627	2.06907	1.20537	1.38149	1.27662	1.58956
AT1G08610	3.57849	4.51509	3.25185	3.12966	2.69413	3.67476	3.88888	3.72614
AT1G08620	2.30455	2.2601	2.5494	2.53881	1.95905	2.21768	1.94969	2.21094
AT1G08630	94.8912	84.6066	61.9079	73.8824	194.733	187.102	132.238	182.904
AT1G08640	32.0647	37.6223	24.3456	26.8122	24.5201	28.5825	30.3924	29.2458
AT1G08645	0.0398963	0.106552	0.068957	0	0	0.0289287	0.0771233	0
AT1G08650	5.84887	12.13	9.83136	8.89176	3.64885	6.51657	5.60228	5.7323
AT1G08660	8.37061	12.0364	10.2048	10.9848	7.62056	10.035	8.75561	8.86115
AT1G08670	0.634567	1.22735	1.47526	1.93289	0.864244	1.26149	1.34586	0.934733
AT1G08680	10.6196	11.449	9.83003	10.0555	9.42367	10.0831	10.0181	11.177
AT1G08695	0	0	0	0	0	0	0	0
AT1G08700	8.7034	12.3577	10.9424	11.0133	9.59833	11.8036	9.45519	11.3259
AT1G08710	16.1416	21.8925	17.9724	19.1331	15.9069	19.6002	14.8265	18.7698
AT1G08720	7.30551	5.98291	7.51976	7.23366	6.54652	6.53538	6.59407	6.33517
AT1G08730	0.0322618	0.0377664	0.0699482	0.0666037	0.0275158	0.0432626	0.0329109	0.0431843
AT1G08735	0.0162131	0.00556703	0.0085912	0.00939244	0.0088272	0.00227466	0.0058552	0.00770259
AT1G08740	0	0	0	0.00257162	0	0	0	0
AT1G08750	2.98526	3.93725	3.27694	3.61431	2.8464	3.17176	3.576	3.60936
AT1G08760	3.16524	3.5649	3.31257	3.37818	2.66473	3.38249	2.95784	3.23053
AT1G08770	23.7594	29.9858	22.5461	24.6341	24.51	27.721	25.4591	32.4439
AT1G08780	22.063	24.3151	19.3602	21.0715	17.4102	21.9058	19.549	20.9629
AT1G08790	0	0	0	0	0	0	0	0
AT1G08800	4.7376	5.24014	5.18947	5.37616	4.78475	4.88389	4.33262	5.02168
AT1G08810	17.9048	32.2712	21.79	26.2201	14.6274	24.4057	15.4062	21.9752
AT1G08820	13.317	14.7084	15.0508	15.0447	12.025	14.1264	12.5893	13.6903
AT1G08830	71.4918	61.9849	82.6309	59.5216	78.823	76.0412	67.7568	65.1977
AT1G08840	0.997437	1.02384	1.329	0.948336	0.821698	1.07239	0.875756	1.02298
AT1G08845	10.844	11.1817	9.12316	9.26155	9.63042	11.0945	9.54038	10.2819
AT1G08860	0.263881	0.034209	0.182263	0.114127	0.211814	0.0036607	0.308389	0.0158438
AT1G08870	0	0	0	0	0	0	0	0
AT1G08880	17.8605	25.0652	19.4734	22.0805	15.4887	20.876	19.8982	24.957
AT1G08890	5.22142	5.84333	6.75296	5.88125	5.28864	6.615	6.33566	5.63457
AT1G08900	17.659	19.6435	22.5496	20.7718	16.7116	19.9009	17.7012	20.5696
AT1G08910	2.19225	2.97249	2.31434	2.61243	1.86493	2.13459	2.00604	2.25984
AT1G08920	20.8602	16.077	32.6852	30.1475	19.1879	14.3154	19.944	14.5442
AT1G08930	614.259	152.213	440.644	326.758	739.372	210.136	668.226	169.775
AT1G08940	21.0247	10.6791	25.7617	18.7892	24.8442	12.9679	23.8069	11.29
AT1G08950	42092.3	0	0	0	0	0	0	15598.4
AT1G08960	2.8627	3.85637	3.21822	3.24743	2.65488	3.75244	3.17908	3.85397
AT1G08970	15.5171	15.7116	15.8829	15.1989	14.7515	14.6838	15.0393	16.4732
AT1G08980	42.1266	34.7209	37.0476	37.7584	47.5047	42.6396	43.9513	43.106
AT1G08985	0	0	0	0	0	0	0	0
AT1G08990	0.265816	0.455814	0.953549	0.826335	0.205139	0.429179	0.34172	0.28386
AT1G09000	0.74803	0.802524	0.878826	0.886712	0.450274	0.593676	0.511954	0.424918
AT1G09010	10.0709	12.7623	11.7859	12.7739	9.30584	12.1902	10.1898	12.4069
AT1G09020	10.6411	11.3829	10.8387	10.829	9.26405	9.86133	9.91751	10.3199
AT1G09026	0	0	0	0	0	0	0	0
AT1G09030	0.0841573	0.112943	0.0320427	0	0.0726113	0.160252	0.072609	0.0329219
AT1G09040	0.857477	0.86981	1.08324	1.1463	0.887525	1.02519	0.850496	1.07671
AT1G09050	1.0016	0.91239	1.04333	1.14758	0.850743	0.933414	0.882182	0.952019
AT1G09060	10.9636	7.98437	9.55159	9.76915	9.82826	7.81158	10.4204	7.95113
AT1G09070	483.235	102.101	228.717	215.817	540.963	135.562	540.905	133.674
AT1G09080	0.235442	0.306228	5.23096	3.71989	0.247243	0.276716	0.561117	0.508335
AT1G09090	0.30384	0.550597	1.29358	1.02422	0.436763	0.57677	0.38101	0.356769
AT1G09100	7.06928	8.04747	7.18549	7.62506	6.36049	6.96919	6.55985	7.42677
AT1G09110	0	0	0	0	0	0	0	0
AT1G09130	44.0036	49.2123	51.0561	55.4285	48.7567	52.01	46.4309	54.1521
AT1G09140	26.4024	42.0803	35.9159	35.9126	25.4246	35.4121	23.6623	36.5586
AT1G09150	24.375	29.8596	22.3869	24.1172	21.8476	26.5184	23.0428	25.4281
AT1G09155	0.11114	0.165833	0.280716	0.488079	0.0575165	0.1441	0.0354182	0.202184
AT1G09157	0	0.0125269	0.0268663	0	0.0252649	0	0.057896	0
AT1G09160	12.1579	11.5194	10.3832	10.6197	10.447	9.07004	12.0049	9.85564
AT1G09170	0.024939	0.0670579	0.0350713	0.0816476	0.032091	0.045011	0.0440821	0.0241891
AT1G09176	0.0597088	0.0669116	0.226184	0.307436	0.0334859	0.0285988	0.0512584	0.0907896
AT1G09180	0.333872	0.298645	1.02848	1.01634	0.267886	0.254849	0.262292	0.349958
AT1G09190	2.29471	2.53521	2.32314	1.96083	2.18536	2.47304	1.97595	1.82716
AT1G09195	1.56554	2.17669	2.12052	2.0562	1.41511	2.22385	1.27246	2.08311
AT1G09200	34.3904	50.7898	52.9247	52.1177	22.6339	37.3012	37.2966	38.1011
AT1G09210	27.6004	38.999	43.9056	39.2798	25.8715	30.427	27.4622	32.0612
AT1G09220	0.932531	0.805008	0.785523	0.639805	0.465786	0.713731	0.879015	0.628165
AT1G09230	11.9092	13.0244	9.44335	8.90728	12.6984	13.618	10.6089	12.2225
AT1G09240	20.1157	25.1421	17.3724	10.8851	28.235	33.7311	24.0867	31.0293
AT1G09245	0	0	0	0	0	0	0	0
AT1G09250	9.69772	18.4999	12.5946	15.0471	11.5367	15.5326	9.81368	15.7221
AT1G09260	0	0	0	0	0	0	0	0
AT1G09270	27.6376	35.9329	35.111	34.5826	30.4041	37.2625	29.2478	32.2551
AT1G09280	11.7631	13.9169	12.775	12.0697	12.5416	14.9738	11.3197	13.5843
AT1G09290	9.67617	13.9018	10.8597	10.3502	9.83352	13.0936	9.59702	10.3248
AT1G09300	4.50342	6.29964	4.64877	4.37765	4.23561	4.87881	3.97205	4.2107
AT1G09310	753.815	868.269	669.068	727.024	659.578	756.267	829.171	713.657
AT1G09320	3.21865	4.05042	4.00672	4.19075	3.58254	4.24739	3.31574	3.96041
AT1G09330	55.8834	72.3526	61.0134	61.6688	55.9802	70.1466	55.1773	64.442
AT1G09340	555.293	669.551	679.541	755.88	577.736	611.379	555.843	615.547
AT1G09350	0.0163163	0.0870478	0.109138	0.06434	0.0201993	0.0756882	0.0319035	0.117992
AT1G09360	0	0	0	0	0	0	0	0
AT1G09370	1.14227	0.0175551	0.157605	0.0348883	1.1463	0.0636156	0.859396	0.0662283
AT1G09380	0.580083	0.928927	0.196216	0.144803	0.74793	0.796918	1.4151	1.85174
AT1G09390	11.9005	11.7437	9.26979	10.2445	11.1611	12.4591	11.5794	11.957
AT1G09400	0.162471	0.0997445	0.140513	0.10082	0.114241	0.112179	0.149855	0.0465115
AT1G09410	0.225993	0.185207	0.265223	0.211717	0.208343	0.239144	0.201649	0.203077
AT1G09415	22.7548	23.7722	25.884	26.663	17.4903	21.105	20.8175	21.67
AT1G09420	6.33143	7.20645	4.65727	4.68729	8.8004	8.92719	6.96337	9.87415
AT1G09421	3.70953	4.75382	3.17186	3.88569	5.0292	5.108	2.94736	5.36378
AT1G09430	62.6867	67.7958	61.7516	62.3555	85.8219	92.0501	69.6601	91.2975
AT1G09440	4.06467	4.71796	3.94175	4.30834	3.19045	3.88738	4.29181	4.12676
AT1G09450	1.12675	1.81638	1.37452	1.44465	0.791337	1.23517	0.977208	0.904635
AT1G09460	6.71678	9.40524	7.72697	8.52749	6.01862	8.7256	5.86325	9.10381
AT1G09470	1.72115	3.46936	2.52317	2.89323	1.15148	2.13022	1.53396	1.98593
AT1G09480	5.13338	5.27018	6.91476	7.60612	4.27636	4.15314	4.31407	4.31941
AT1G09483	0.135337	0	0.0337323	0.141542	0	0.0656971	0	0.0710423
AT1G09486	1.10704	2.26949	1.58874	1.36178	0.91841	1.267	1.19233	1.81229
AT1G09490	23.3055	25.1793	26.3446	28.8178	27.9105	29.5523	23.9028	29.0703
AT1G09500	5.47968	3.32063	4.49893	6.51868	6.06834	2.07509	4.23115	6.0861
AT1G09510	0	0	0	0	0	0	0.00965267	0
AT1G09520	11.3285	14.429	11.343	11.8398	10.9905	13.242	11.0101	13.8117
AT1G09530	13.6684	17.5619	13.4883	13.2862	13.7413	17.609	14.1028	19.1595
AT1G09540	0.188099	0.166433	0.227468	0.275437	0.0313283	0.176081	0.105564	0.15304
AT1G09550	0	0	0	0.0186142	0	0	0	0
AT1G09560	95.3387	87.9129	117.921	106.143	98.8098	80.4181	109.771	98.504
AT1G09570	27.0741	29.1998	21.7981	26.0751	27.0769	28.9892	24.5297	32.0022
AT1G09575	3.32102	3.18352	2.89843	2.9465	3.22899	3.78035	3.28184	3.36594
AT1G09580	9.248	12.4737	9.85311	10.3704	8.34756	11.4758	9.41939	10.8237
AT1G09590	102.899	134.683	92.6451	89.4832	83.6003	101.395	103.999	106.211
AT1G09600	0.106361	0.131779	0.155464	0.125894	0.0697681	0.0869916	0.100919	0.052391
AT1G09610	0.556507	0.919642	0.972142	1.12679	0.580253	0.904358	0.732937	0.669383
AT1G09620	23.9614	27.3268	21.1221	21.9662	19.6789	24.6583	21.6226	23.7805
AT1G09625	0	0	0	0	0	0.0287004	0	0
AT1G09630	25.2773	20.4026	24.6915	21.9551	24.04	19.8291	25.9478	18.6917
AT1G09640	70.4945	73.8824	56.4342	58.6564	58.7672	59.0827	63.3926	69.6806
AT1G09645	37.6472	29.2598	35.955	33.9929	39.7226	32.2603	38.0082	32.0167
AT1G09650	0.39995	0.492948	0.298219	0.319084	0.211456	0.343417	0.228444	0.379555
AT1G09660	27.6245	33.3414	24.5865	24.4217	25.0479	29.1555	28.0036	25.525
AT1G09665	0	0	0	0	0	0	0	0
AT1G09680	0.820977	0.962286	1.0358	0.889815	0.791894	1.14891	0.974767	0.687156
AT1G09690	623.709	779.216	505.094	488.684	565.105	667.649	609.641	630.784
AT1G09700	8.79672	11.3257	9.64676	10.0003	7.88773	9.6794	9.23802	8.7781
AT1G09710	1.33099	1.51594	1.32881	1.17617	1.28148	1.46919	1.2202	1.56077
AT1G09720	0	0	0.0068451	0	0.00357897	0	0	0
AT1G09730	6.35789	7.32392	6.73903	7.09861	5.59367	6.06228	5.85055	6.9335
AT1G09740	48.7711	56.9927	69.5557	68.738	56.4264	66.499	48.6894	53.3359
AT1G09750	33.9984	52.251	27.6675	31.2235	24.7075	36.7858	32.7795	40.2547
AT1G09760	17.2337	24.194	20.192	18.9044	15.4809	21.1155	17.0584	19.3724
AT1G09770	31.2496	33.0162	28.956	30.8447	26.9891	29.7201	26.1534	31.0576
AT1G09780	32.9594	44.6575	35.8736	38.2912	25.9874	32.1395	31.4978	34.2578
AT1G09790	0.0521589	0.0405618	0.116321	0.071187	0.0341655	0.072075	0.0424745	0.0164515
AT1G09794	1.59975	1.75867	2.34284	1.91787	1.16001	1.65522	1.3551	1.4252
AT1G09795	25.6488	33.0243	29.8158	28.4237	27.7607	33.4829	31.0887	30.9828
AT1G09800	2.19489	2.90686	2.4567	2.30124	2.1377	2.50166	2.58119	2.14471
AT1G09810	4.45672	4.4618	4.00082	4.2143	3.91463	3.94247	4.23375	3.68441
AT1G09812	0.847209	1.43366	0.873568	1.19431	0.67717	0.820773	0.469079	0.952955
AT1G09815	20.2724	26.7171	26.4604	25.0219	18.6915	25.7914	19.8768	22.2117
AT1G09820	1.53228	2.14136	1.93256	1.99388	1.68075	2.05733	1.43702	1.84305
AT1G09830	9.11037	11.8409	8.95577	9.38753	7.74931	10.1942	8.65372	9.93732
AT1G09840	12.914	17.0349	17.3292	16.9873	14.9254	17.6278	13.4735	15.4517
AT1G09850	9.82074	13.5568	14.3476	14.8664	10.5078	13.1749	11.0499	11.4165
AT1G09860	0.0821175	0.0464044	0.189066	0.114114	0.0380564	0.0948632	0.0600095	0.0288046
AT1G09870	16.9975	20.9727	19.3276	18.3339	19.0769	21.2028	18.7466	20.1318
AT1G09880	0.065655	0.0904852	0.0733871	0.128195	0.0282372	0.0793362	0.0394105	0.0464243
AT1G09890	0.325213	0.45428	0.392508	0.491019	0.26868	0.574923	0.32257	0.314216
AT1G09900	3.9969	6.21212	3.77556	4.27822	3.18106	4.627	3.99127	5.08189
AT1G09910	2.31186	2.80423	2.49562	2.68949	2.55474	2.84867	2.40959	2.68573
AT1G09920	19.6548	20.317	20.886	22.25	18.2726	20.5474	19.3927	21.5894
AT1G09930	0.596803	0.0233334	0.786116	0.273622	0.536789	0.0196262	0.693872	0.0141248
AT1G09932	76.2123	5.65946	139.693	69.4117	78.412	4.12104	69.2549	2.83512
AT1G09935	0	0	0.303865	0.239795	0	0	0.0128979	0
AT1G09940	73.0871	6.81834	32.2234	25.8746	82.5655	6.5949	78.1772	6.3636
AT1G09950	7.60545	0.183266	1.60845	1.44395	6.3394	0.334993	8.19309	0.262847
AT1G09960	1.44973	1.14614	1.24386	1.25224	0.907867	1.01219	1.01696	1.04631
AT1G09970	57.9296	32.3278	78.6404	63.9037	53.6165	30.6067	55.2799	31.3549
AT1G09980	4.7939	4.90682	5.49291	5.60079	4.03878	4.32374	4.52384	4.89345
AT1G09995	5.79925	4.44821	4.7636	4.75609	5.31345	3.79146	4.81888	4.32829
AT1G10000	1.36129	1.35444	1.2731	1.16726	1.65084	1.39848	1.78519	1.03275
AT1G10010	0	0	0.005292	0	0	0.00569163	0	0.0058698
AT1G10020	5.83524	14.8886	8.38861	11.0801	6.85632	16.6751	5.53044	16.7548
AT1G10030	17.4286	23.9652	20.6443	22.3894	17.3463	23.282	18.8899	22.0935
AT1G10040	1.48193	0.595211	1.17028	0.989751	1.1831	0.385499	1.49899	0.304617
AT1G10050	2.87987	1.24476	2.99064	2.33161	2.11598	1.13307	2.50394	1.2301
AT1G10060	7.98064	10.9863	8.70876	8.37746	8.92873	12.4306	9.43098	11.2554
AT1G10070	70.3917	64.3547	43.5028	48.9756	113.076	133.289	89.4329	142.733
AT1G10090	4.16175	4.59809	4.97153	4.85236	4.13988	5.12154	4.31453	5.01604
AT1G10095	0.0322951	0.0577074	0.122771	0.055942	0.0359984	0.0878559	0.0640486	0.0841852
AT1G10100	0	0.0274937	0	0	0.0297957	0	0	0
AT1G10110	0.250246	0.422333	0.46559	0.385159	0.342305	0.413585	0.212389	0.55247
AT1G10120	6.80035	10.3765	7.37859	8.34972	5.82864	8.51308	6.00741	8.97944
AT1G10130	4.54621	5.16874	5.14006	5.17821	4.07756	4.53155	3.84338	4.89744
AT1G10140	13.3974	19.878	30.2896	27.7349	16.204	26.8499	15.0998	26.0212
AT1G10150	6.72718	13.3867	11.787	14.084	6.82798	14.473	6.72516	16.1673
AT1G10155	1.30965	1.58901	0.683319	0.654165	2.62294	2.0625	1.98468	2.92437
AT1G10160	0.462259	0.602134	0.372902	0.458493	0.292396	0.511982	0.403046	0.491916
AT1G10170	6.50428	6.35457	6.70559	6.77155	6.1055	6.36534	6.09587	6.65372
AT1G10180	6.56517	8.35263	8.92208	8.52128	6.29404	7.58154	5.77974	7.9223
AT1G10190	0	0	0	0	0	0	0	0
AT1G10200	35.5584	42.4136	33.2306	33.1585	33.2418	40.2089	36.8693	40.7552
AT1G10210	2.68067	3.93549	3.40184	3.57189	2.36147	3.58822	2.20867	3.92776
AT1G10220	0.274093	0.332797	0.303416	0.438775	0.293001	0.23983	0.160186	0.380544
AT1G10225	0.118496	0.147052	0	0.091693	0.548638	0.525869	0.608716	0.460715
AT1G10230	5.45634	8.38697	6.00659	7.00924	4.68667	6.36377	5.99924	8.05066
AT1G10240	1.94887	2.40912	1.7746	1.76164	1.59821	2.27962	1.75958	1.95888
AT1G10250	0.067972	0.178972	0.178526	0.108728	0.118489	0.156701	0.0571873	0.0522747
AT1G10260	0.0960396	0.0953515	0.079922	0.0590916	0.0329238	0.0414204	0.0197633	0.0143495
AT1G10270	1.69427	2.56679	2.11998	1.89776	1.3985	1.81187	1.54398	1.96003
AT1G10280	2.3433	3.14678	2.46329	2.59043	2.39704	2.79339	2.33359	2.72436
AT1G10290	12.526	14.42	13.6979	13.678	10.7894	11.8975	11.8548	13.036
AT1G10300	0.0450402	0.103713	0.0521208	0.0486471	0.0258152	0.0322697	0.0132668	0.0339729
AT1G10310	32.5302	44.3086	45.2576	44.7545	35.0525	44.8619	34.947	39.2803
AT1G10320	1.4888	2.20506	2.1754	2.17924	1.22237	1.85866	1.31719	1.71207
AT1G10330	0.99183	1.3942	1.15997	1.09382	0.712526	1.13015	0.739123	1.12717
AT1G10340	41.1725	6.28853	30.9247	17.2521	59.142	12.0118	39.3281	8.44194
AT1G10350	4.10778	4.10959	4.74972	4.22499	4.22982	3.79138	3.93691	4.2022
AT1G10360	28.5855	32.3148	29.4804	33.6515	25.4554	28.1924	26.3627	29.7359
AT1G10370	19.8078	24.235	27.1247	32.6737	15.2543	15.5473	16.774	15.7556
AT1G10380	3.13949	4.90221	5.20744	4.80641	2.55668	3.24356	2.94954	3.30349
AT1G10385	0	0.012613	0	0	0	0	0	0
AT1G10390	9.3751	9.66885	8.71997	9.32636	7.6103	8.02496	7.74759	8.9467
AT1G10395	0.255602	0.332568	0.114858	0	0	0.416659	0.121224	0.209441
AT1G10400	0.0959331	0.143381	0.524791	0.419761	0.0784827	0.121143	0.0588318	0.0465024
AT1G10410	13.8042	14.2699	20.6289	18.6981	15.3403	16.3977	13.1415	16.3456
AT1G10417	0.343136	0.418107	0.730826	0.875438	0.163575	0.291655	0.216377	0.269171
AT1G10419	0	0	0	0	0	0	0	0
AT1G10430	15.2822	19.7396	15.8916	16.6425	15.5797	18.5994	15.5052	17.1879
AT1G10440	0	0	0	0	0	0	57332.3	0
AT1G10450	2.41061	2.95473	2.49043	2.50042	2.13259	2.11154	2.01736	2.33304
AT1G10455	0	0	0	0.0307223	0	0	0	0
AT1G10460	0.0994537	0.280109	0.15306	0.253041	0.17461	0.171923	0.161237	0.141204
AT1G10470	6.8389	11.983	8.84847	9.60924	7.72151	12.8163	8.37654	13.3531
AT1G10480	0.892354	1.61997	1.67755	2.32004	0.901448	1.05752	0.913041	1.25295
AT1G10490	2.43854	3.13886	2.19025	2.05112	1.66524	2.01698	2.13263	2.27812
AT1G10500	120.58	137.447	134.544	148.533	122.246	136.013	106.789	139.86
AT1G10510	12.8848	14.9866	11.1317	12.7853	10.5516	11.311	12.6629	12.3085
AT1G10520	0.840977	1.31481	1.24054	0.950888	0.608596	0.689701	0.704202	0.526593
AT1G10522	27.0067	42.6334	26.1817	27.85	22.6181	36.6637	28.9497	29.4968
AT1G10530	0.0886117	0.228953	0.178473	0.228509	0.0870811	0.0180307	0.0362334	0.0692648
AT1G10538	0	0	0	0	0	0	0	0
AT1G10540	0.162644	0.239718	0.135883	0.12378	0.174881	0.239785	0.134313	0.174428
AT1G10550	4.54111	4.42504	3.61427	3.36207	7.54255	9.91107	6.37604	9.62761
AT1G10560	0.673991	0.143968	0.546684	0.314535	0.566525	0.161531	0.556889	0.124849
AT1G10570	5.0172	6.59623	6.52756	6.14194	4.37658	5.84357	4.39458	5.80518
AT1G10580	14.1947	20.7406	19.8392	19.1678	13.8911	20.6941	15.0217	18.7651
AT1G10585	2.6301	3.21577	1.98227	1.97858	4.284	3.4594	3.3899	3.82326
AT1G10586	0	0	0.033248	0	0	0	0	0
AT1G10588	0	0	0	0	0	0	0	0
AT1G10590	188.545	218.511	160.709	167.458	175.514	193.215	181.881	207.079
AT1G10600	28.924	38.7715	29.4238	32.9671	32.2918	40.4916	30.225	40.1888
AT1G10610	3.15277	3.55954	3.10003	3.55965	3.0419	3.61277	3.37568	3.53433
AT1G10620	0	0	0	0	0	0.00310599	0	0
AT1G10630	42.4702	52.0878	48.534	46.9974	37.0681	44.1057	41.7537	46.2083
AT1G10640	1.79118	3.50666	1.41782	1.98954	1.09986	2.54824	1.68924	2.08723
AT1G10650	9.35683	6.44006	5.69102	6.61409	8.7447	5.4583	8.52036	6.63297
AT1G10652	0	0	3.56387	0	0	0	0	0
AT1G10657	2.1806	3.19933	1.92845	2.25991	1.42819	2.13046	1.73715	2.42639
AT1G10660	26.6798	28.5998	23.1711	26.1746	27.336	30.9306	24.8673	30.3067
AT1G10670	85.7248	105.866	110.135	109.753	87.4563	101.781	94.0678	95.1535
AT1G10680	0.00876035	0.0070448	0	0	0	0	0	0
AT1G10682	175.743	220.248	192.734	188.057	135.913	171.514	147.068	198.992
AT1G10690	0.888895	1.06729	0.8055	1.01168	0.816254	0.720498	0.881639	0.870939
AT1G10700	25.2407	29.2517	38.1443	33.9884	30.7323	30.879	30.0228	25.9783
AT1G10705	0	0	0	0	0	0	0	0
AT1G10710	0.0816546	0.0471435	0.0578317	0.0311192	0.0224208	0.0716053	0.0539591	0.0786586
AT1G10715	0	0.086714	0	0	0	0	0	0
AT1G10717	0	0	0	0	0	0	0	0
AT1G10720	11.3818	15.5431	14.9362	15.913	13.3599	15.0196	12.0146	14.7012
AT1G10730	3.17324	3.36408	3.68716	3.45927	3.19456	4.08496	2.72249	3.22444
AT1G10740	32.1256	35.5977	25.5056	27.7087	29.8785	31.5307	29.6453	31.8579
AT1G10745	0	0	0	0	0	0	0	0
AT1G10747	0	0	0	0	0	0	0	0
AT1G10750	0.614008	1.08296	0.885756	0.816331	0.340435	0.636141	0.434495	0.600127
AT1G10760	15.072	15.6049	19.5653	19.9297	14.8978	20.7039	14.331	18.2376
AT1G10770	1.44815	1.55264	2.52854	1.91735	3.04111	4.3612	2.13803	3.74159
AT1G10780	1.2874	1.67114	1.56687	1.83557	1.04429	1.47202	1.58772	1.57048
AT1G10790	0.182816	0.502081	0.246477	0.240246	0.139245	0.236709	0.189257	0.27366
AT1G10800	0.157297	0.219565	0.301651	0.399995	0.111953	0.186606	0.102599	0.115904
AT1G10810	0.108829	0.20588	0.502118	0.54945	0.0946217	0.269467	0.193706	0.250989
AT1G10820	4.45658	5.47852	5.01355	4.92333	3.43639	4.56081	3.65532	4.84495
AT1G10830	29.904	32.8248	30.544	32.7072	29.7452	33.9253	30.3142	33.9688
AT1G10840	63.787	73.7155	62.2315	60.6768	64.2651	67.5497	62.2455	67.2389
AT1G10850	5.70968	7.54642	5.99529	6.26927	4.37852	5.79051	5.5865	5.52827
AT1G10865	31.6188	28.0423	27.9169	28.3635	32.3303	27.9623	29.7829	30.3149
AT1G10870	3.26116	4.27566	3.71458	3.72834	2.54623	3.75982	3.46726	3.53067
AT1G10875	0	0	0	0	0	0	0	0
AT1G10880	0	0.00909927	0.00412957	0.00449967	0	0.0122987	0	0.0089454
AT1G10890	25.8733	28.2552	30.9381	28.5648	25.2595	24.4809	24.5355	24.5553
AT1G10900	9.88994	11.0697	13.2458	12.5754	9.48149	11.9252	9.24634	10.7692
AT1G10910	11.5906	15.6361	11.6338	12.1286	11.1029	13.9072	10.8615	13.1263
AT1G10920	2.93566	2.18751	3.05569	3.13621	2.86904	2.21346	2.8886	2.41104
AT1G10930	1.15709	1.40725	1.46558	1.44265	0.919047	1.12524	1.32602	1.39893
AT1G10940	34.3226	34.8252	32.1608	33.4492	32.4543	34.0329	32.735	34.4327
AT1G10950	65.7301	79.2617	59.311	63.5359	61.8941	67.8105	65.9934	75.6233
AT1G10960	113.901	157.127	135.603	150.069	96.3973	110.671	116.241	142.745
AT1G10970	2.28396	2.88319	1.94738	2.24976	1.89659	2.37886	1.74084	2.11846
AT1G10980	0.021231	0.0878524	0.148601	0.0691186	0.0476179	0.0949011	0.0625757	0.0623656
AT1G10990	12.3998	6.73443	9.62366	7.76846	10.3013	4.75637	12.1732	5.08271
AT1G11000	3.95702	3.2	4.76446	4.31997	3.06992	2.33391	4.17145	2.71786
AT1G11010	0	0	0	0	0	0	0	0
AT1G11020	5.34446	5.33558	5.28733	5.95799	5.55307	5.0622	6.04885	5.07337
AT1G11030	0	0	0	0	0	0	0	0
AT1G11040	0.00711377	0.0111248	0.00659173	0	0	0	0.00730567	0
AT1G11050	40.4481	4.16125	27.9839	18.444	33.9384	4.33663	37.6805	3.44087
AT1G11055	40.5409	2.63527	35.6642	26.6357	38.5256	5.48507	45.2042	4.27298
AT1G11060	2.41402	2.9173	2.87063	3.02884	2.1025	2.66473	2.56338	2.5939
AT1G11070	0.377979	0.370903	0.401255	0.417666	0.320943	0.398056	0.298672	0.455164
AT1G11080	0.541133	0.730072	0.628161	0.479881	0.309765	0.394235	0.329195	0.49702
AT1G11090	6.86818	8.44194	7.6426	8.82747	6.26202	9.37098	7.40531	8.3328
AT1G11100	0.17955	0.176042	0.273617	0.267925	0.138631	0.215486	0.120659	0.171888
AT1G11110	0	0	0	0.0134166	0	0.00645097	0	0
AT1G11112	0.37272	0.652151	0.72278	0.414883	0.525698	0.499246	0.397278	0.528469
AT1G11120	0.452859	0.5849	0.332085	0.462555	0.311469	0.454541	0.304512	0.526414
AT1G11125	0.344148	0.27752	0.317436	0.349558	0.260123	0.180116	0.367991	0.19557
AT1G11130	1.3495	1.70641	1.80081	1.7734	0.892549	1.48476	1.36603	1.23064
AT1G11145	0	0	0	0	0	0	0	0
AT1G11150	0.661406	1.37375	0.922087	1.40366	0.776507	1.59686	0.532076	1.16376
AT1G11160	0.122284	0.164878	0.163727	0.142694	0.0688997	0.0573642	0.0811849	0.0948679
AT1G11170	0.78862	0.917629	0.95346	0.861401	0.924748	1.16868	0.892413	0.747766
AT1G11175	7.78598	16.892	11.1954	13.446	8.99365	21.2056	7.16421	22.0999
AT1G11180	14.4796	16.5914	16.0662	17.1003	19.898	22.2391	16.5659	20.5894
AT1G11185	8.38419	9.04186	11.1819	8.0522	5.87674	7.56825	6.44022	6.71914
AT1G11190	1.55543	2.87009	2.26783	2.77163	1.19313	1.6982	1.72935	1.80307
AT1G11200	59.4534	27.5544	34.5244	28.7763	63.3646	25.566	64.7735	26.7597
AT1G11210	6.8771	4.00012	11.0828	9.62724	11.6246	9.61015	12.0615	5.87286
AT1G11220	0.734487	1.11764	1.24808	1.01717	0.613031	0.899728	0.915377	0.669982
AT1G11230	0	0	0.00985083	0	0	0	0	0
AT1G11240	19.1046	23.9034	20.3938	17.8398	19.3868	22.2374	17.9131	21.3543
AT1G11250	0.100882	0.244009	0.0639197	0.11196	0.0482515	0.0824223	0.0911077	0.167541
AT1G11260	230.935	234.636	214.371	256.483	341.66	385.46	281.189	421.484
AT1G11265	0.0671775	0.0318301	0.108083	0.083029	0.0676905	0.0375726	0.0805886	0.0223788
AT1G11270	3.11246	3.95301	3.15094	3.02531	2.57393	3.05648	3.24429	2.94757
AT1G11280	4.72275	5.88133	4.62497	4.5624	3.9043	4.95916	4.2731	4.749
AT1G11290	1.656	1.55272	1.66992	1.62814	1.39417	1.79919	1.8191	1.45792
AT1G11300	0.719757	0.811325	1.60894	1.25783	0.468497	0.488555	0.54959	0.504239
AT1G11303	1.38215	1.30576	1.57729	1.57494	0.917811	1.17834	1.53206	1.10129
AT1G11310	197.266	31.4195	99.6969	69.4993	208.956	34.4669	197.279	30.3411
AT1G11320	1.87431	1.58495	1.90204	1.47776	1.97056	1.13819	2.27969	1.41854
AT1G11330	4.50799	3.65664	5.8701	4.84446	3.00605	2.35767	3.66862	2.49451
AT1G11340	1.53859	1.51011	1.21736	1.31746	1.03191	1.39717	1.35616	1.33982
AT1G11350	5.86117	6.48799	6.0932	6.10099	6.07576	6.84619	6.45751	6.76083
AT1G11360	39.8293	48.7319	41.0419	42.9926	44.5811	54.3288	39.7786	54.049
AT1G11362	3.86879	4.05512	2.95236	3.40533	5.95608	7.6314	5.53693	7.98668
AT1G11370	0.132747	0.127894	0.180214	0.13698	0.332986	0.259212	0.328785	0.379254
AT1G11380	7.84506	15.5251	14.7152	16.2	8.78767	20.5497	7.77432	18.693
AT1G11390	4.89859	5.45474	4.67012	5.37977	4.43263	4.90349	4.75024	5.20053
AT1G11400	34.7232	41.9711	35.0685	38.5697	38.2227	42.5141	33.1638	44.2512
AT1G11410	2.46026	3.36821	3.51113	3.89138	2.05932	3.02739	2.81103	2.44786
AT1G11420	0.549114	1.08114	0.720792	0.67419	0.494139	0.924754	0.587482	0.697133
AT1G11430	146.43	194.999	116.493	123.157	122.515	165.663	143.976	157.798
AT1G11440	2.62365	5.60975	6.31738	7.5207	2.04047	4.43712	2.52672	4.26587
AT1G11450	2.12527	3.39342	3.49648	3.17655	1.20305	1.62199	2.06068	1.86355
AT1G11460	0.873669	1.63956	1.99013	1.62383	0.336207	0.649771	0.504284	0.529694
AT1G11470	0	0	0	0	0	0	0	0
AT1G11475	75.3751	88.0982	59.2959	48.5505	57.5754	77.3344	72.5382	72.3065
AT1G11480	24.9494	32.2942	31.8539	31.3694	30.3106	37.2847	27.5466	33.9921
AT1G11482	0	0.044859	0.0161467	0.0256895	0	0.0318665	0.00947963	0
AT1G11490	0.0537668	0.114274	0.120364	0.0369461	0.00750147	0.062436	0.0277873	0.0074527
AT1G11500	0.637769	0.521074	0.375347	0.260495	0.228656	0.420079	0.27944	0.241606
AT1G11510	0	0	0	0	0	0	0	0
AT1G11520	0	0	0	0	0	0	0	0
AT1G11530	82.6346	81.6114	70.6192	76.2036	91.1793	99.7237	80.7791	102.152
AT1G11540	0.392083	0.469504	1.27324	0.962951	0.253246	0.419566	0.266221	0.309723
AT1G11545	19.4254	30.2306	15.5748	17.906	15.0289	22.7128	20.0055	21.082
AT1G11550	0	0	0	0	0	0	0	0
AT1G11560	0.0106068	0.0257244	0	0	0	0	0	0.0158809
AT1G11570	0.716237	0.847148	0.612614	0.538528	0.188457	0.410807	0.241182	0.642733
AT1G11572	0.164541	0.16082	0.506483	0.577015	0.342511	0.12652	0.18369	0.186514
AT1G11580	29.744	45.3459	77.3476	67.196	24.5715	35.24	25.3939	26.4423
AT1G11590	0.00632483	0.0221096	0.0100827	0.0202734	0	0.00958197	0.0191202	0.0258236
AT1G11591	0.0465253	0.0185994	0.0381342	0.0355223	0.037779	0.0316452	0.0848308	0
AT1G11592	5.87711	8.17765	7.05629	7.32682	5.03801	6.95347	5.57818	8.09864
AT1G11593	0	0	0	0	0	0	0	0
AT1G11595	0.0118919	0	0	0	0.0104596	0	0	0
AT1G11600	2.73283	3.7448	2.82174	3.00736	1.73366	2.87054	2.44362	2.75757
AT1G11608	0	0	0	0	0	0.00771323	0	0.00794487
AT1G11610	0	0	0	0	0	0	0	0
AT1G11620	0	0	0	0.0091261	0.00932183	0	0.0206163	0
AT1G11630	2.97432	4.54993	3.94645	3.98934	3.12471	4.03675	2.68791	4.15613
AT1G11640	0	0	0	0	0	0	0	0
AT1G11650	117.101	122.123	107.137	111.415	118.364	121.183	114.67	131.114
AT1G11655	0.0234131	0.020675	0	0	0	0.0532155	0.023535	0
AT1G11660	5.97277	6.26121	6.61321	6.35885	5.13683	5.76459	5.46497	6.15431
AT1G11670	9.31156	10.4898	15.9199	13.2568	8.46209	8.72932	10.2198	6.86137
AT1G11680	51.6075	66.4117	48.079	52.1199	53.7248	64.8574	57.4875	63.5385
AT1G11684	0	0.0477683	0	0	0	0	0	0
AT1G11690	0	0.0149655	0	0	0	0.0269773	0	0
AT1G11700	4.02272	6.879	3.94534	4.20995	2.20219	4.25139	3.59473	4.84911
AT1G11710	0.41623	0.792772	0.465985	0.477659	0.368667	0.7121	0.398512	0.736488
AT1G11720	8.63197	10.229	11.5265	12.7488	8.03852	10.2262	8.45995	9.23862
AT1G11730	0.531769	0.55998	0.476666	0.570916	0.159939	0.417406	0.417467	0.368161
AT1G11735	0	0.187739	0.0327134	0.110316	0.173122	0.0793134	0.0374416	0.0754052
AT1G11740	0.844787	0.770491	0.548849	0.727725	0.883072	1.23377	0.856876	1.24736
AT1G11750	90.1806	108.159	93.9194	96.9382	95.7085	106.705	99.9189	103.71
AT1G11755	8.73076	10.4816	7.59477	7.43066	6.67529	8.64905	7.68495	8.97868
AT1G11760	16.3428	23.5642	20.2308	20.6917	18.2708	23.5207	14.051	20.0807
AT1G11765	0	0	0	0	0	0	0	0
AT1G11770	0	0	0	0.00544217	0.00612663	0.00490453	0	0.0050126
AT1G11780	5.77183	7.51153	6.41591	6.19885	6.60873	7.44801	6.59079	7.21091
AT1G11785	0.354697	0.160931	0.190981	0.0673011	0.102995	0.199841	0.211826	0.242046
AT1G11790	10.4309	12.3934	13.7428	14.1768	11.8255	12.6636	12.7799	11.7471
AT1G11800	2.45027	3.98265	3.45268	3.36118	2.72373	3.67404	2.46155	3.68447
AT1G11803	0	0	0	0	0	0	0	0
AT1G11806	0	0	0	0	0	0	0	0
AT1G11810	0.00941503	0.00752423	0	0.0073857	0	0.0195022	0.0176104	0
AT1G11820	19.1608	33.9071	20.9446	22.7868	21.0116	35.7245	20.6037	32.6528
AT1G11840	34.6528	43.1635	55.8152	53.2529	30.4018	37.2975	31.647	30.9609
AT1G11850	3.98791	7.35118	4.14334	6.28974	2.53948	3.93374	5.18676	6.03666
AT1G11860	351.29	459.462	512.168	528.035	445.627	509.908	383.346	414.978
AT1G11870	9.08772	11.1384	9.42594	10.6386	8.45979	9.79224	9.46306	9.62137
AT1G11880	2.02153	2.65277	2.23739	2.66561	1.91202	2.78246	1.83225	2.76632
AT1G11890	24.4282	22.8354	24.5477	24.4518	23.8781	21.6124	26.0355	24.4878
AT1G11900	1.86918	3.26901	2.80283	3.16277	1.89742	3.45487	1.78061	3.39462
AT1G11905	6.05944	5.7066	7.27713	6.75164	5.60926	4.9228	5.21936	5.32098
AT1G11910	68.4796	84.6623	74.541	83.1227	65.4625	76.1266	68.6788	82.5047
AT1G11915	0.155592	0.248131	0.151585	0.169853	0.104928	0.132626	0.0836991	0.237032
AT1G11920	0.0549209	0.0231413	0.0174236	0.033605	0.0308838	0.0461158	0.0166583	0.00680317
AT1G11925	3.01412	0.252344	1.17783	1.35347	2.68731	0.759557	3.40454	0.993045
AT1G11930	33.5668	39.9625	40.53	42.5959	31.2051	37.9375	30.6726	36.1634
AT1G11940	1.31657	1.20685	1.32799	1.43475	0.895612	0.997654	1.44234	1.02881
AT1G11950	1.60288	1.47573	1.51322	1.43074	1.21217	1.46111	1.50907	1.44689
AT1G11960	3.7207	1.92266	2.24757	2.3135	3.59966	2.21899	4.07576	1.65779
AT1G11970	0	0	0	0	0	0	0	0
AT1G11980	0	0	0	0	0	0	0	0
AT1G11990	0	0	0.0106763	0.0085107	0.00458643	0.0128461	0	0.013734
AT1G12000	34.3958	49.8413	47.6244	43.3186	30.8027	41.9577	38.5656	34.7825
AT1G12010	15.1074	15.9083	13.7098	13.979	11.8438	13.0387	10.5116	12.8225
AT1G12013	0	0	2.23012	0	0	0	0	0
AT1G12015	0	0	0	0	0	0	0	0
AT1G12020	1.20192	2.89263	1.58017	1.97551	1.15495	2.03767	1.26485	2.80733
AT1G12030	0.352218	0.684689	1.71554	2.80918	0.181729	0.211778	0.360219	0.573144
AT1G12040	0.186884	0.37572	0.542464	0.376722	0.159652	0.201087	0.19922	0.16626
AT1G12050	11.8475	13.7237	15.6016	15.0667	12.0747	14.2812	11.8863	12.7388
AT1G12060	4.13027	8.04216	3.73902	4.45459	4.29989	7.10605	3.82631	6.89998
AT1G12064	0.174602	0.0651935	0.135777	0.077337	0	0.0529228	0.201464	0.020124
AT1G12070	0.540034	0.336317	0.293846	0.371182	0.427319	0.396766	0.539287	0.459334
AT1G12080	105.6	126.583	65.6291	77.0867	87.162	103.418	95.6497	115.811
AT1G12090	1836.46	2233.85	1755.82	1900.54	2299.21	2994.51	2190.34	3123.77
AT1G12100	0.913854	2.8783	1.7774	1.62905	0.888934	2.80859	1.35816	2.56883
AT1G12110	29.4759	35.4348	23.5335	23.0195	28.6142	34.1989	28.1713	33.3101
AT1G12120	22.0246	25.9801	28.002	28.8909	27.4999	34.3249	24.6745	30.1805
AT1G12130	0.102506	0.170869	0.113543	0.102668	0.0320414	0.0165807	0.0702877	0.0671272
AT1G12140	9.53805	10.6652	13.8375	13.0533	10.3009	11.5306	9.38456	11.0108
AT1G12150	0.0766536	0.345706	0.275524	0.312459	0.120843	0.21749	0.136721	0.153524
AT1G12160	0.856874	1.27863	2.07889	1.81088	0.662887	0.985726	0.758239	0.68343
AT1G12170	0	0	0	0	0	0	0	0
AT1G12180	0	0	0	0	0	0	0	0
AT1G12190	0	0	0	0	0	0	0	0
AT1G12200	0.324769	0.242939	0.327348	0.278777	0.161068	0.0954517	0.181251	0.151041
AT1G12210	0.302035	0.336931	0.437778	0.350633	0.169816	0.310336	0.266746	0.223981
AT1G12211	0	0	0	0	0	0	0	0
AT1G12220	1.7205	1.74302	2.56556	2.09535	1.29076	1.64294	1.6166	1.78662
AT1G12230	57.927	68.1309	51.9424	60.3695	58.1852	70.3321	58.1994	72.2315
AT1G12240	43.1587	40.6181	45.2912	54.932	61.6734	55.9417	47.1242	56.8559
AT1G12244	17.9383	23.5054	18.2217	21.123	16.3375	19.5862	17.5286	19.3114
AT1G12250	37.8064	42.8374	40.1081	47.5319	39.8568	44.716	39.3358	50.6397
AT1G12260	0.184199	0.259883	0.245748	0.390962	0.266926	0.34945	0.213159	0.199709
AT1G12270	17.0842	21.1731	18.1303	18.6354	15.64	19.402	16.5867	18.831
AT1G12280	0.649808	1.16499	1.31707	1.32967	0.536556	1.00741	0.690036	0.883046
AT1G12290	0.626053	0.485902	0.789663	0.612495	0.405379	0.387697	0.392088	0.424248
AT1G12294	0.40142	0	0	5.1053e-39	0	2.56993e-06	0	1.45862e-15
AT1G12300	0.547387	0.988922	0.695985	0.713766	0.389237	0.922157	0.400536	0.901325
AT1G12310	61.9195	77.9734	61.0921	63.8579	64.1672	81.7294	63.3227	73.3601
AT1G12320	2.45146	6.7463	5.32729	4.95309	2.01132	4.47326	2.43984	5.4555
AT1G12330	4.79878	13.1515	6.14983	8.55249	4.65871	10.4146	5.27459	9.65324
AT1G12340	1.1831	1.93321	1.59802	2.0205	1.84564	1.79769	1.54591	1.90568
AT1G12350	13.2239	15.0644	11.7513	13.2415	12.4844	14.2757	13.9437	13.7108
AT1G12360	27.3315	16.1945	21.9688	20.4828	28.286	16.6447	26.9454	16.2306
AT1G12370	3.07972	3.92034	3.68122	3.73736	2.19238	2.64828	2.38793	2.74643
AT1G12380	0.706294	0.782956	0.575957	0.538295	0.509392	0.499258	0.846745	0.5051
AT1G12390	13.2896	17.2098	15.8218	15.4966	15.5857	18.1964	15.7468	17.8732
AT1G12400	6.36196	7.00637	6.48456	6.08714	5.66374	5.70837	6.7008	7.23279
AT1G12410	106.101	112.042	97.8232	105.83	104.349	109.34	109.13	117.535
AT1G12411	0	0	0	0	0	0	0	0
AT1G12420	1.64445	2.22068	3.46912	2.90833	1.57118	2.16685	1.66546	2.0636
AT1G12423	0	0	0	0	0	0	0	0
AT1G12430	3.2595	3.43736	2.88922	2.79171	2.61629	2.77184	2.70809	2.97659
AT1G12440	94.0969	100.633	67.8552	78.8924	115.008	114.347	95.9744	121.454
AT1G12450	4.96934	6.76761	5.73039	6.42268	5.71235	8.054	5.54394	8.2418
AT1G12451	0	0	0	0	0	0	0	0
AT1G12460	1.55632	2.77077	1.75995	2.33733	1.34752	2.3528	1.92492	2.30015
AT1G12470	7.18131	8.61677	8.18176	7.83635	6.379	7.90458	6.84845	7.7717
AT1G12480	0.642245	0.671899	0.573568	0.609275	0.612448	0.682957	0.486694	0.646557
AT1G12490	0.0996401	0.0750177	0.0609897	0.0620443	0.0392714	0.0583487	0.0812017	0.0818039
AT1G12500	27.4288	40.8616	24.7108	27.5817	27.3092	39.4051	27.4585	37.2119
AT1G12510	0	0	0	0	0	0	0	0
AT1G12520	53.6153	60.0696	45.7113	40.9082	63.2739	71.7896	46.5581	64.9308
AT1G12530	15.326	22.491	21.3821	20.7548	14.1897	23.3912	14.4025	18.4736
AT1G12540	0	0	0	0	0	0	0	0
AT1G12550	4.20545	4.15845	4.85262	4.29103	3.98091	4.50573	4.24445	3.72535
AT1G12560	1.21881	1.79404	2.47001	2.28935	0.967709	1.62767	1.2063	0.862477
AT1G12570	0.310792	0.384193	1.54109	1.13408	1.23889	1.77329	1.14493	0.858756
AT1G12580	59.673	34.519	41.9682	40.2769	68.829	37.4061	61.6494	33.4462
AT1G12590	0	0	0	0	0	0	0	0
AT1G12600	0.28169	0.246603	0.275	0.260446	0.211353	0.167442	0.103158	0.199809
AT1G12610	0.0100263	0.0187046	0.197926	0.382268	0.0800556	0.0764803	0.0285586	0.0164173
AT1G12615	0	0	0	0	0	0	0	0
AT1G12620	1.03349	1.70853	1.34729	1.28109	0.74353	1.7931	0.857165	1.80615
AT1G12630	0.334499	0.57049	0.250509	0.243585	0.280655	0.334738	0.320031	0.371307
AT1G12640	26.2615	28.9168	27.7044	27.5173	27.5668	29.7964	25.0919	30.1831
AT1G12650	9.51423	12.153	8.33137	8.96984	7.47836	9.05233	9.24979	10.6452
AT1G12660	0	0	0	0	0	0	0	0
AT1G12663	0	0	0	0	0	0	0	0
AT1G12665	0	0	0	0	0	0.04581	0.0622957	0.0235667
AT1G12667	0	0	0	0	0	0	0	0
AT1G12669	0	0.0438737	0.126858	0	0	0.0681163	0	0.0753313
AT1G12670	0.0796493	0.06636	0.151717	0.0650973	0	0.063906	0	0.191984
AT1G12672	0	0.0241034	0	0.0199311	0	0.0212139	0	0.0216725
AT1G12680	12.5874	7.02026	8.32751	7.54325	14.3468	7.56825	13.9555	8.02116
AT1G12700	0.462336	0.818844	0.602066	0.787863	0.481376	0.863299	0.404758	0.83292
AT1G12710	2.15059	5.28091	5.19102	5.19726	2.48162	7.84159	2.24204	6.46026
AT1G12720	0	0	0	0	0	0	0	0
AT1G12725	0	0	0	0	0	0	0	0
AT1G12730	2.25997	2.90326	2.41315	2.7119	2.44013	2.94888	2.8247	3.3193
AT1G12740	1.2642	1.83289	3.42746	3.34349	1.53235	1.98612	1.1055	1.3301
AT1G12750	5.97296	4.77039	5.47186	5.5988	3.93249	3.192	5.66243	3.88072
AT1G12760	31.5808	26.9797	33.0311	31.287	30.6721	25.7843	32.4851	27.6051
AT1G12770	14.0237	20.0818	16.3451	16.0278	14.6032	19.6314	15.9422	16.404
AT1G12775	1.27658	2.33	2.1112	1.80991	1.3004	2.01157	1.40841	2.01319
AT1G12780	52.2309	53.6106	33.6456	40.9928	72.3186	78.3975	61.1621	82.8503
AT1G12790	2.47241	3.17484	2.52573	2.74789	2.62984	3.16983	2.43598	3.74791
AT1G12800	45.3663	54.6591	51.7672	55.5352	37.7047	48.3461	41.3927	46.8475
AT1G12805	0.0257483	0	0	0	0	0.0406551	0	0
AT1G12810	46.5182	49.4898	47.1517	49.0198	51.3532	58.1481	47.6403	57.5952
AT1G12820	5.03862	13.5592	8.54538	9.99513	4.88296	12.3301	4.71602	13.5274
AT1G12830	13.1047	20.9129	15.4604	15.4208	12.6956	18.4691	13.0434	19.0339
AT1G12840	153.767	181.091	165.185	164.751	150.067	180.328	150.222	164.889
AT1G12845	3.80209	9.19172	6.73398	8.40211	3.81215	9.99445	5.6066	8.57662
AT1G12850	14.9287	21.435	17.8191	18.8194	15.136	19.6011	14.5986	18.6761
AT1G12855	0.0475237	0.160946	0.0972221	0.0957549	0.0850418	0.0926456	0.0774556	0.151337
AT1G12860	12.4725	22.1754	14.046	16.6352	10.699	19.0181	13.1109	18.5746
AT1G12870	0.139931	0	0.0595759	0.0534994	0.121895	0	0.167319	0
AT1G12880	8.69829	2.92191	6.75658	4.91987	7.5906	2.67815	5.80792	2.18539
AT1G12890	1.07891	0.0467332	0.475465	0.316878	0.899305	0.0431695	0.58116	0
AT1G12900	1381.52	1661.58	1519.94	1635.55	1435.61	1598.16	1487.46	1650.68
AT1G12910	34.4757	49.5216	40.6386	42.8933	45.1454	58.9079	40.9152	56.9085
AT1G12920	103.249	141.754	102.885	103.886	105.125	121.794	102.578	120.469
AT1G12930	4.41182	4.82346	4.06966	3.88543	3.80747	4.57093	3.86565	4.1245
AT1G12935	0	0	0	0	0	0	0	0
AT1G12938	0	0	0	0	0	0	0	0
AT1G12940	0.0601447	0.162228	0.153833	0.0312103	0.030313	0.0469832	0.00535947	0.150414
AT1G12950	0.232608	0.395267	0.478649	0.457727	0.168016	0.169544	0.159771	0.162045
AT1G12960	0	0	0	0	0	0	0	0
AT1G12970	1.81357	3.2614	3.24241	3.43728	2.08879	3.95325	2.07748	3.54748
AT1G12980	0.088365	0.107005	0.0606747	0.0987038	0.0317782	0.0223293	0.0559812	0.101407
AT1G12990	10.727	10.7212	10.6752	11.3379	14.2699	12.1775	12.5194	12.2912
AT1G13000	7.92985	7.09533	10.2827	8.84793	8.14907	7.5129	8.16744	7.19515
AT1G13010	0	0	0	0	0	0	0	0
AT1G13020	6.06612	7.11176	6.72001	7.23503	5.17278	5.75638	5.32656	6.57523
AT1G13030	2.12699	2.57575	2.11373	2.0877	1.39329	1.90272	1.67934	2.10705
AT1G13040	0.15305	0.240994	0.247577	0.213712	0.077022	0.152096	0.24683	0.153184
AT1G13050	0.6562	0.831392	0.531763	0.579881	0.30358	0.449915	0.515079	0.582524
AT1G13060	48.3259	58.6113	55.2901	54.5964	47.0504	52.5612	48.4505	52.2309
AT1G13070	0.0140732	0.0187896	0	0.00521977	0.00586387	0.0169799	0.00647363	0.0113864
AT1G13080	49.649	91.6428	48.9887	51.1463	47.4433	85.0159	45.188	79.0383
AT1G13090	7.67657	11.224	12.8111	12.6538	8.39279	11.7508	7.97255	9.57318
AT1G13100	10.3399	10.5452	8.80584	9.84036	9.18235	11.8462	9.4535	10.2142
AT1G13110	71.0421	93.0527	86.7773	85.9322	65.7524	86.8042	70.9129	78.899
AT1G13120	2.70892	3.98184	3.50702	3.46072	2.30551	3.17984	2.85192	2.99035
AT1G13130	0.0119028	0.0813519	0.162392	0.159766	0.0445656	0.0397275	0.0469733	0.0237277
AT1G13140	0.147702	0.246488	0.242809	0.298539	0.105071	0.212322	0.133344	0.202507
AT1G13143	0.468009	0.780645	0.434054	0.619148	0.244957	0.281949	0.37386	0.32483
AT1G13145	13.6984	16.0902	11.7374	13.5837	11.4819	15.2826	11.7998	17.21
AT1G13150	0.691176	0.880995	0.533653	0.674126	0.54229	0.64683	0.40138	0.770027
AT1G13160	5.08932	6.30139	4.55099	4.35003	3.95899	4.49957	4.57826	5.26324
AT1G13170	2.74908	3.3713	3.18003	3.224	2.18042	2.84541	2.44631	3.2853
AT1G13180	3.67614	3.07831	4.00846	3.98286	3.76123	3.44404	3.66779	2.88298
AT1G13190	10.6412	12.5547	11.7467	12.9699	11.2026	12.1806	10.6101	13.9822
AT1G13195	6.93481	6.5974	8.42454	8.57238	8.0321	7.9949	6.45055	6.13439
AT1G13200	0	0.0157098	0.00674113	0.0073592	0.00825247	0	0	0
AT1G13210	33.8225	3.02691	22.032	13.3772	30.524	3.46525	32.0029	3.0591
AT1G13220	3.15113	3.80429	3.84216	3.99592	2.5639	3.76154	3.016	3.29809
AT1G13230	0.151702	0.181777	0.231432	0.208239	0.103165	0.136593	0.0728959	0.143187
AT1G13240	0	0	0	0	0	0	0	0
AT1G13245	19.6725	66.6848	42.1273	55.0998	14.6597	61.5192	21.4162	91.6208
AT1G13250	3.22462	8.4753	5.73006	6.54833	2.94228	9.03908	3.62625	9.26778
AT1G13260	127.207	92.0249	142.489	132.088	151.649	147.263	124.743	112.769
AT1G13270	65.6649	77.8463	67.8891	60.7583	74.1956	92.5535	73.9021	77.2581
AT1G13280	6.99527	10.4666	11.9247	13.3298	5.24008	9.04669	6.86586	7.77662
AT1G13290	0	0	0	0	0	0	0.00906443	0
AT1G13300	7.92853	10.364	10.0272	10.7593	10.3327	11.37	8.57267	10.5881
AT1G13310	0.0209541	0.0829671	0.136589	0.18495	0.0130231	0.0780539	0.0555746	0.0707589
AT1G13320	21.4419	25.4345	22.3736	23.7109	21.4139	23.5891	22.0912	23.9473
AT1G13330	1.38859	1.64058	1.33914	1.43156	1.01994	1.59898	1.40953	1.46653
AT1G13340	6.42653	0.944136	5.28085	3.60907	6.71882	0.65426	7.953	0.573748
AT1G13350	7.10377	8.25886	8.15216	8.3025	5.67179	6.87067	5.77494	7.25675
AT1G13360	7.48818	17.5661	14.3174	18.2689	7.50081	16.3743	7.3228	18.4348
AT1G13370	0.0804289	0.0821153	0.202857	0.238938	0.070504	0.0737725	0.0724687	0.0489243
AT1G13380	23.52	23.689	15.9514	19.6182	21.8179	19.7403	24.4686	25.2689
AT1G13390	42.417	14.1243	19.388	19.3407	43.7335	14.923	45.2098	16.1636
AT1G13400	0.401233	0.528813	0.373516	0.425222	0.330087	0.308661	0.373654	0.363783
AT1G13410	0.640384	0.489083	0.65827	0.456372	0.532923	0.638489	0.604861	0.550914
AT1G13420	0.190917	0.462342	0.607426	0.445408	0.146818	0.122483	0.243886	0.126608
AT1G13430	0.362737	0.756354	0.715341	0.327284	0.327647	0.379415	0.306287	0.402718
AT1G13440	478.753	555.416	385.897	445.129	371.866	394.725	476.92	455.854
AT1G13448	0.736804	1.36257	0.740554	0.607686	0.635831	0.706541	0.701905	1.01423
AT1G13450	21.8639	27.1797	25.8051	26.0002	25.2231	28.9598	21.126	26.1305
AT1G13460	6.58869	10.2229	10.0841	9.99279	7.09461	10.9771	7.15662	9.49598
AT1G13470	1.1381	0.681251	9.41169	4.47466	0.348395	0.16127	0.416109	0.265128
AT1G13480	7.08048	1.07935	5.13875	2.72173	7.44099	0.573623	5.041	0.544593
AT1G13485	0	0	0	0	0	0	0	0
AT1G13490	0.18472	0.0767727	0.0632704	0.130407	0.187047	0.0201514	0.124029	0.041354
AT1G13500	0.212872	0.168185	0.252292	0.353478	0.142643	0.0757217	0.101676	0.137687
AT1G13510	0.592961	0.709971	1.17876	1.08213	0.519315	0.397555	0.672282	0.279728
AT1G13520	13.5238	3.08762	10.8684	7.56793	16.3839	1.72822	15.4064	1.95778
AT1G13530	8.5099	2.79668	7.29188	5.23677	11.8924	4.08965	8.99437	3.49277
AT1G13540	2.00484	1.77411	2.49903	1.57944	1.89846	2.00521	1.66195	1.90198
AT1G13550	2.94139	0.710601	5.25455	2.60554	3.5113	0.600292	3.25639	0.635634
AT1G13560	65.1331	65.1773	60.5077	61.2357	68.1905	67.8982	64.011	61.7856
AT1G13570	9.29819	14.04	12.7282	13.5067	10.1775	14.7204	10.0319	13.6538
AT1G13580	5.32425	5.11806	5.58224	5.19988	6.11427	5.36937	6.64443	4.93002
AT1G13590	3.89367	5.54632	6.14676	4.8596	4.95925	7.06323	3.45591	6.93526
AT1G13600	0.109742	0.215878	0.225252	0.143499	0.0597962	0.132168	0.0381511	0.086137
AT1G13605	0	0	0	0	0.0289075	0	0	0
AT1G13607	0	0.276696	0.156283	0.768107	0	0	0.189962	0.203147
AT1G13609	26.885	93.8755	131.669	265.371	12.6726	28.4943	35.2084	59.9431
AT1G13610	0.495685	0.366272	0.431067	0.504975	0.441236	0.377638	0.369421	0.417392
AT1G13620	0.0989231	0.0502134	0.106372	0.030594	0.0163832	0.130526	0.0567737	0.032119
AT1G13630	0.594664	0.878777	0.652536	0.753377	0.446166	0.801087	0.460992	0.801717
AT1G13635	0.155893	0.296613	0.416618	0.308241	0.0526188	0.135878	0.10804	0.0501206
AT1G13640	34.913	44.5251	33.778	35.8891	42.5259	51.8831	35.3268	44.8118
AT1G13650	2.95991	5.26753	3.88649	3.40971	2.71128	5.39125	3.27377	3.62883
AT1G13660	0	0	0.00429283	0	0	0	0	0
AT1G13670	7.3925	14.495	16.6402	18.635	4.89753	11.6742	6.55473	13.4434
AT1G13680	0	0	0	0	0	0.00646523	0.00971853	0
AT1G13690	25.7808	37.5144	27.476	29.7704	26.0072	36.3442	27.1377	32.5034
AT1G13700	19.2409	26.2334	23.9608	26.0466	22.4488	29.1139	20.3071	30.9474
AT1G13710	2.4706	2.68371	1.40013	1.55851	1.1391	1.80803	1.45811	2.3926
AT1G13720	0	0	0	0	0	0	0	0
AT1G13730	8.4519	11.0461	7.73387	8.36724	7.27185	8.57618	8.23864	8.93128
AT1G13740	3.09643	3.70721	3.1609	3.85603	2.38655	3.16669	2.93999	3.2627
AT1G13750	0.958476	1.53644	4.36282	3.79995	1.09049	1.33093	1.07233	0.987401
AT1G13755	0	0	0	0	0	0	0	0
AT1G13760	0	0	0	0	0	0	0	0
AT1G13770	3.31545	3.81002	3.88428	4.00804	3.31494	4.08731	3.56076	3.93689
AT1G13780	1.49465	1.79652	1.46456	1.64095	1.30143	1.59364	1.35455	1.62303
AT1G13790	0.532618	0.59877	0.534517	0.283081	0.399821	0.431224	0.65307	0.526992
AT1G13800	0.119441	0.23832	0.184404	0.160722	0.150763	0.183532	0.194887	0.216121
AT1G13805	0	0	0	0	0	0	0	0
AT1G13810	3.2365	4.14316	2.79401	3.23297	2.96635	3.59156	3.5679	3.83188
AT1G13820	47.1295	55.7095	55.2132	58.9103	50.7492	56.0709	49.1031	56.7522
AT1G13825	0	0	0	0.0159626	0.0175923	0	0	0
AT1G13830	0.308358	0.614081	1.16408	1.15538	0.667672	0.554296	0.574151	0.307081
AT1G13840	0	0	0	0	0	0	0	0
AT1G13850	0	0	0	0	0	0	0	0
AT1G13860	2.4432	3.07592	2.16682	2.34871	1.89069	2.52079	2.34768	2.42959
AT1G13870	3.74317	4.22593	4.1847	4.3275	3.67583	3.67765	4.03557	4.5661
AT1G13880	13.1205	10.5155	12.6239	12.6736	13.6983	10.78	12.5564	11.661
AT1G13890	0	0	0	0	0.0109742	0	0	0
AT1G13900	3.52302	5.446	4.00223	4.83502	3.21289	4.52183	3.82154	4.87974
AT1G13910	2.34542	4.00075	3.57214	3.53905	2.2447	3.81252	2.20377	3.36502
AT1G13920	1.94567	3.6342	2.77134	2.87296	1.54692	2.74729	1.66646	3.51635
AT1G13930	2025.26	2952.59	3202.41	3184.91	2404.9	3229.93	2067.47	3374.71
AT1G13940	3.00129	4.41442	2.98871	3.53815	2.33397	4.67701	2.88806	4.6804
AT1G13950	8.13672	9.54573	10.5907	8.54424	6.73826	7.96604	6.26977	7.22026
AT1G13960	11.5235	14.4659	14.822	14.9526	15.227	17.4823	11.6252	14.7113
AT1G13970	0.804391	1.04059	1.4046	1.35768	0.629388	1.10633	0.814959	0.814907
AT1G13980	5.46594	5.84108	4.95309	5.62065	4.70551	5.45056	4.93303	6.0866
AT1G13990	65.5831	66.9311	93.1456	92.3126	96.7741	108.258	70.2822	105.484
AT1G14000	43.9261	42.8299	50.9828	49.1578	45.8376	45.2361	44.2108	43.1309
AT1G14010	18.3486	19.8814	25.2565	22.4363	17.8325	17.3424	21.4063	18.9074
AT1G14020	5.66141	6.62507	5.6098	5.82396	5.1867	6.48159	5.10938	5.84394
AT1G14030	15.9266	22.5217	19.7962	17.9229	15.917	21.278	16.7587	18.4157
AT1G14040	2.80149	1.68172	4.15361	2.80164	2.67829	1.65371	3.15279	1.51327
AT1G14048	0	0	0	0	0	0	0	0
AT1G14060	6.53613	8.05385	6.05994	5.52121	6.72577	7.15809	7.10036	6.56072
AT1G14070	7.57572	3.06403	5.9507	4.59732	9.13565	3.35747	9.45084	3.14428
AT1G14071	0	0	0	0	0	0	0	0
AT1G14080	0.717626	1.289	3.36505	3.05476	0.715643	1.02599	0.815968	0.752455
AT1G14090	0.695597	1.12359	0.776574	0.829724	0.43518	1.10768	0.60171	0.937847
AT1G14100	0.0154482	0.00604707	0.0137003	0.0164935	0.00617443	0.0107107	0	0.00614367
AT1G14110	0	0	0	0	0	0	0	0
AT1G14120	3.01077	4.027	6.31345	7.5459	1.5523	1.54493	2.81817	2.07947
AT1G14130	4.49717	5.78074	5.06771	5.45879	5.37709	5.05453	4.25912	5.47164
AT1G14140	10.9546	17.9268	14.4364	14.8796	12.2632	17.9017	10.396	16.7419
AT1G14150	138.978	163.25	150.166	177.654	155.171	183.093	144.899	184.745
AT1G14160	1.58414	2.50922	4.22052	3.76171	2.23946	2.81849	2.21616	1.67695
AT1G14170	4.05863	5.09105	7.14749	6.07724	3.99899	4.53748	4.58653	4.89742
AT1G14180	2.54892	3.73827	3.21817	2.92082	2.11307	2.61027	2.53844	2.89643
AT1G14182	0.273989	0.32874	0.762114	1.06635	0.162041	0.733546	0.439314	0.521677
AT1G14185	0.934201	1.07082	2.15628	1.93046	0.741775	0.961017	0.75992	0.764943
AT1G14190	0.456939	0.716495	0.606566	0.582721	0.481838	0.469212	0.422776	0.529518
AT1G14200	3.9246	9.2051	8.4732	9.4738	4.15051	10.3529	3.73371	10.9366
AT1G14205	2.65851	5.6873	3.5458	3.92063	2.57968	3.96329	2.82264	4.894
AT1G14210	50.4957	71.5727	49.4907	51.7117	45.402	60.7817	47.4104	63.1841
AT1G14220	0.442527	1.17354	2.29019	1.87364	0.297006	0.442104	0.325471	0.482275
AT1G14225	0	0	0	0	0	0	0	0
AT1G14230	8.90155	12.3215	11.7316	12.2405	8.56723	11.2859	8.65964	9.87519
AT1G14240	0.234447	0.450196	0.9378	0.943985	0.357782	0.365706	0.196971	0.324778
AT1G14250	10.0859	17.5602	32.3592	36.353	7.13365	10.5497	10.4606	10.2196
AT1G14260	3.81497	2.60913	7.82403	5.41237	3.47208	1.97684	3.45076	1.5844
AT1G14270	29.1129	40.1395	34.3848	38.3776	27.1855	36.3202	27.9833	33.8507
AT1G14280	10.0531	38.5632	17.3303	26.6508	10.7131	34.9514	12.3021	39.5185
AT1G14290	18.2309	26.306	18.9972	22.9643	17.5954	24.6788	20.1752	26.8978
AT1G14300	12.9359	16.56	13.3696	12.788	12.5691	14.6712	13.7961	13.6664
AT1G14310	8.06105	10.4423	10.7357	10.2099	9.38012	10.7083	8.65817	10.6103
AT1G14315	0.0131381	0.0471813	0.0504613	0	0	0	0.0717996	0.0109322
AT1G14320	445.195	574.004	409.159	400.168	490.668	547.056	514.585	529.908
AT1G14330	4.67412	4.55651	6.46382	6.3156	5.40497	5.16903	5.0723	4.81414
AT1G14340	5.5321	5.68821	5.39497	5.84655	5.01919	6.14711	5.14022	5.44378
AT1G14345	49.4896	65.0649	47.6454	61.7272	49.8036	57.7455	55.9515	70.7863
AT1G14350	11.9947	12.6309	6.36934	6.18174	7.3641	8.76346	8.07591	7.20653
AT1G14360	5.49446	6.89817	8.90531	7.59524	4.81303	5.71389	4.79173	6.42078
AT1G14370	31.4524	4.12533	28.8187	17.4863	31.8981	5.02072	28.651	4.2188
AT1G14380	12.1049	14.7908	12.6645	12.8325	10.3253	14.077	11.5665	12.6722
AT1G14390	0.125734	0.234583	0.256048	0.341271	0.0957653	0.153106	0.20026	0.146771
AT1G14400	94.809	103.462	100.932	107.543	94.9265	106.127	94.2152	109.425
AT1G14410	17.3717	26.8954	19.4864	18.8857	14.8268	21.2941	18.2205	19.3361
AT1G14420	0.114102	0.160624	0.0922214	0.11325	0.106175	0.204599	0.12688	0.272768
AT1G14430	2.30864	5.05129	2.54924	3.24108	2.00584	3.22568	2.40531	3.42705
AT1G14440	3.35677	6.41079	3.57447	4.34804	2.22133	4.22754	3.53889	4.87023
AT1G14450	51.0978	58.5983	51.0396	49.7471	46.4213	56.5024	46.3726	54.4617
AT1G14453	63.0878	68.1928	62.8521	62.2366	59.3431	70.3401	58.7749	67.6013
AT1G14455	0.978298	0.416397	0.240705	0.394449	0.659954	0.217526	1.04358	0.246269
AT1G14460	1.34801	1.79427	1.46238	1.68006	0.879498	1.30476	1.39626	1.40364
AT1G14470	0.253703	0.286264	0.182977	0.181212	0.349101	0.258939	0.206634	0.160842
AT1G14480	26.3491	0.940494	9.09478	6.5711	59.3049	1.51445	21.2585	0.649009
AT1G14490	0.519984	0.581733	0.491887	0.492076	0.379579	0.425384	0.455741	0.680734
AT1G14500	0	0.0360286	0.0894993	0.176974	0.00695747	0.0177714	0.0165984	0.038298
AT1G14510	30.6394	32.848	29.4409	31.3267	28.7655	28.4552	30.3925	32.9075
AT1G14518	0	0	0.0201724	0	0	0	0	0
AT1G14520	7.20546	6.63032	8.00048	7.81902	10.7494	10.4407	9.11317	8.80286
AT1G14530	2.23191	1.93572	1.92508	2.23208	1.99425	1.47355	1.93088	1.77883
AT1G14540	316.108	5.86796	60.4771	65.6029	300.989	3.52482	318.095	4.37755
AT1G14549	0	0	0	0	0	0	0	0
AT1G14550	0.589657	0.0568738	2.50849	1.42647	0.496918	0.0747054	0.606736	0.00741157
AT1G14560	7.45536	7.28459	7.7405	7.88212	7.81562	7.46111	7.33016	6.19273
AT1G14570	18.9325	20.9744	19.4101	21.1526	17.0131	19.8911	18.3037	21.3844
AT1G14580	11.1647	13.2694	10.5149	10.8326	11.947	12.9907	12.9213	13.2736
AT1G14590	3.41278	5.81607	3.51794	3.94911	3.54208	5.22761	3.91882	4.93738
AT1G14600	1.408	1.72434	1.61066	2.19995	1.32868	1.18007	1.41533	1.57228
AT1G14610	13.1882	16.1048	12.3287	12.3943	11.0118	12.5684	12.1279	13.5025
AT1G14620	12.3096	16.1042	11.1483	11.9754	10.3118	12.4072	11.6002	11.9022
AT1G14630	0.944794	2.69935	1.10917	1.4213	0.617757	1.23579	0.957169	1.43454
AT1G14640	0.405401	0.439249	0.668085	0.503925	0.332101	0.320264	0.461156	0.53609
AT1G14642	0	0	5.18299	5.33753	0	1.61384	1.54007	1.58246
AT1G14650	20.125	10.7776	10.5673	9.98403	17.9319	9.86137	17.6866	10.75
AT1G14660	0.861365	0.920972	0.868776	0.900563	0.446856	0.657231	0.684836	0.726417
AT1G14670	37.7378	44.8005	38.9395	37.3334	32.6424	39.4292	38.2927	41.4566
AT1G14680	1.02978	0.99466	0.837208	1.07912	1.15296	1.06905	1.02838	1.21771
AT1G14685	12.6531	16.9411	14.4812	15.6999	11.5881	15.6148	12.4114	16.6921
AT1G14686	0.0865289	0.0485459	0.01752	0.0278138	0.0331569	0.0423974	0.0368799	0.0367236
AT1G14687	1.72206	2.21395	1.74771	1.50173	2.19194	1.60268	2.11791	2.54392
AT1G14688	0	0	0	0	0	0	0	0
AT1G14690	8.26451	8.92646	8.24266	8.53936	7.31918	8.8347	7.6078	9.18878
AT1G14700	11.426	16.9548	8.66622	10.7181	9.81369	12.8298	10.9461	13.4953
AT1G14710	9.1077	8.23986	8.51027	7.52797	7.30461	6.24145	8.45095	6.8335
AT1G14720	40.4537	48.0748	35.5681	37.33	41.1354	47.6217	41.4775	46.7776
AT1G14730	13.0373	14.495	12.7673	14.526	9.29677	9.90772	10.6649	9.68453
AT1G14740	21.1619	11.2538	14.7489	14.1969	21.0677	11.2647	18.6269	12.3817
AT1G14750	0.300795	0.255077	0.319199	0.336357	0.240824	0.202655	0.278005	0.128632
AT1G14755	0	0	0	0	0	0	0.0246726	0
AT1G14760	3.93274	4.37185	1.98464	2.66112	2.00621	2.54265	2.20172	3.18002
AT1G14770	3.71137	4.49777	3.92372	3.76545	3.54709	4.4799	3.74684	4.29273
AT1G14780	6.49903	2.52419	4.66236	3.43413	5.98942	2.50047	6.27147	2.42448
AT1G14790	1.18201	1.37383	1.72872	1.57122	0.926303	1.0015	0.988495	1.0866
AT1G14800	0	0	0	0	0	0	0	0
AT1G14810	35.4244	42.4257	29.927	32.651	30.2335	32.5335	34.648	34.4982
AT1G14820	17.0409	20.493	21.902	23.9492	16.3516	21.1221	16.594	20.4917
AT1G14830	14.8446	15.8896	16.1185	15.9183	14.2552	15.1418	15.0908	14.116
AT1G14840	4.06378	5.9065	4.23021	4.67591	3.67072	4.59815	4.46774	4.60813
AT1G14850	2.8154	2.9626	2.73435	2.78254	2.06888	2.27302	2.36604	2.63258
AT1G14860	5.23347	6.82371	11.2276	11.4843	5.34327	7.04246	5.01849	7.08371
AT1G14870	116.138	27.3879	92.059	74.6944	122.188	24.8398	116.335	29.4618
AT1G14880	0.027871	0.0668874	22.4149	15.2513	0.0674668	0.0838584	0.229377	0.0755515
AT1G14890	83.5075	124.486	87.9792	97.2722	102.242	153.084	82.6811	137.102
AT1G14900	7.89008	7.04657	6.99552	6.80039	3.32115	5.22452	6.1528	7.45569
AT1G14910	5.51929	6.65344	6.2934	6.86485	5.04903	6.1057	4.97676	6.28912
AT1G14920	4.08422	13.0084	6.55834	7.57654	4.50225	11.5846	5.12411	10.4609
AT1G14930	0.225944	0.109297	0.169268	0.140769	0.0153328	0.174507	0.301079	0.15957
AT1G14940	0	0.0159549	0	0.0291018	0	0	0	0
AT1G14950	0	0.0379007	0	0	0.129562	0.0231739	0.0552796	0
AT1G14960	0.305307	0.499121	0.499153	0.51946	0.591351	0.781057	0.432876	0.278187
AT1G14970	0.514563	0.973394	0.694251	0.830842	0.464076	0.489972	0.553385	0.661755
AT1G14980	78.0677	107.468	82.8596	76.3791	67.5146	86.2264	81.9173	87.0729
AT1G14990	2.62397	3.43455	3.07578	2.92222	2.82583	3.26704	2.91522	3.57646
AT1G15000	8.00866	9.41597	7.58898	6.29179	6.58897	7.04036	7.15585	5.97035
AT1G15002	0.655593	1.1959	0.681027	0.707598	0.641755	0.672302	0.624241	0.637675
AT1G15010	16.3411	1.95734	11.4984	11.137	16.0129	3.89666	14.7982	3.39644
AT1G15015	0	0.025446	0.0230374	0.0230901	0.012885	0	0	0.0120683
AT1G15020	9.72384	12.5282	11.2339	10.5749	9.9773	12.1744	10.4046	11.539
AT1G15030	15.1397	13.773	15.3576	15.4991	12.5773	11.2979	14.8165	12.4921
AT1G15040	49.053	58.8175	97.4982	101.875	81.2507	155.129	70.2106	124.811
AT1G15045	20.7751	0	0	0	0	0	0	0
AT1G15050	0.729697	1.20925	1.17264	1.39923	1.44525	2.59475	0.892198	2.49411
AT1G15060	6.68422	8.54709	8.15592	8.86399	6.73639	7.7005	6.45376	8.35244
AT1G15080	3.58897	5.14337	4.03935	4.60593	3.32354	4.35002	3.56588	4.00378
AT1G15085	0	0	0	0	0	0	0	0
AT1G15090	0	0	0	0	0	0	24274.8	0
AT1G15100	29.397	47.8149	42.7	44.822	23.4838	36.6751	22.7629	32.9607
AT1G15110	3.42536	3.55582	4.2194	4.2695	2.5176	2.4222	2.89111	2.77517
AT1G15120	40.8911	47.2816	40.349	39.3208	29.5919	35.088	39.6578	38.3561
AT1G15125	2.85702	2.04652	5.65209	3.47902	1.43765	1.14468	2.01508	1.30982
AT1G15130	13.7287	14.2713	16.2283	16.0846	13.285	14.8015	12.9472	14.0887
AT1G15140	46.655	53.7784	49.0264	50.9532	43.8263	47.0154	44.4387	46.6462
AT1G15150	0.0176423	0.0133083	0.0490582	0.0137623	0.00517283	0.0249334	0.00994787	0.0267209
AT1G15160	0.497346	0.45462	0.514743	0.678399	0.392077	0.478398	0.450952	0.491494
AT1G15165	2.16252	3.45585	2.20573	2.39627	2.24891	2.98512	2.2064	3.07375
AT1G15170	7.36944	6.20569	8.324	7.88389	6.99624	6.9229	6.62032	6.84792
AT1G15175	1.45028	1.99737	1.30794	1.89019	1.59414	2.24968	1.76943	2.41191
AT1G15180	14.7126	17.5736	13.0091	14.9692	15.0653	17.4602	14.8826	18.2164
AT1G15190	1.49859	0.262483	1.13088	0.754671	1.35052	0.285761	1.25909	0.275174
AT1G15200	17.7408	23.6376	18.3547	18.018	15.7406	19.1423	16.8442	19.5077
AT1G15210	1.04582	1.44558	2.25161	2.42595	0.569658	0.876392	0.722596	0.848199
AT1G15215	2.27555	2.48957	2.21297	2.38572	2.00034	2.50152	2.17725	2.39932
AT1G15220	5.61358	6.3964	4.68631	5.36869	5.60881	6.35492	4.69078	6.92554
AT1G15230	24.2031	39.5631	35.1728	36.8312	24.7941	40.5646	23.8056	36.1325
AT1G15240	4.52525	5.35963	4.96086	5.25664	3.89319	4.9301	4.23327	5.11428
AT1G15250	34.1658	44.3791	24.2753	23.5043	25.57	33.6198	30.5335	32.2045
AT1G15260	33.1351	87.6666	49.6514	71.6323	32.6116	77.6176	42.8223	73.1389
AT1G15270	248.798	283.72	222.849	212.885	203.737	237.287	227.874	259.813
AT1G15280	8.16318	10.152	9.87771	10.4001	8.18516	9.53953	7.73406	9.86954
AT1G15290	10.0768	12.7363	10.8117	12.4216	8.32153	10.5541	8.30676	11.5629
AT1G15300	0.428734	0.435756	0.371736	0.36997	0.361355	0.319299	0.322101	0.35275
AT1G15310	1.03549	1.35611	1.32889	1.33852	0.980701	1.26151	0.908119	0.909
AT1G15320	0.0111666	0.0088035	0.0424933	0.00878413	0.0187947	0	0.0114285	0.0262365
AT1G15330	5.0669	6.2475	3.99023	4.44382	4.9735	7.08641	3.34452	6.54442
AT1G15340	87.1306	109.184	96.45	99.5306	90.7249	110.24	84.3154	103.629
AT1G15350	40.0225	45.4952	35.5063	38.0465	44.3413	48.9494	40.9432	50.8856
AT1G15360	0.0363858	0.00979243	0.0449953	0.0619118	0.02992	0.0169166	0.0545619	0.00938247
AT1G15370	108.54	118.359	126.016	125.61	115.96	137.626	94.5791	118.526
AT1G15380	68.7614	85.2732	93.333	96.6705	85.5865	106.451	69.0427	85.9486
AT1G15385	0.0670875	0.275532	0.140662	0.156307	0.0813658	0.103386	0.083469	0.0905597
AT1G15390	63.8292	82.2196	59.8422	60.8278	65.5996	81.2403	66.8145	73.6756
AT1G15400	44.2286	51.734	49.8007	51.9827	54.2669	60.1339	44.7914	60.9186
AT1G15405	1.14297	0.919282	1.01607	1.03942	0.777991	1.45662	1.05106	0.916972
AT1G15410	7.13591	9.67481	6.97213	8.03019	7.5644	9.80882	7.37392	10.3292
AT1G15415	2.71392	2.76975	2.88757	2.59745	2.53092	2.78418	3.04259	3.08954
AT1G15420	17.4328	22.917	16.3251	16.3144	13.7688	18.1228	15.3203	17.5671
AT1G15430	23.626	7.35246	16.9837	17.0954	26.489	6.67334	30.7713	8.24847
AT1G15440	2.53447	3.87437	2.77848	2.69538	2.0739	2.79581	2.4714	2.56938
AT1G15450	0	0	0	0	0	0	0	0
AT1G15460	0.0354971	0.0878513	0.156908	0.125664	0.014671	0.0125477	0.0237223	0.0148532
AT1G15470	5.68947	6.84272	6.43686	6.03745	5.02814	5.88231	5.85366	5.48469
AT1G15480	2.99885	4.63833	3.66362	3.89124	2.59051	3.40753	3.05143	3.13728
AT1G15490	1.13256	1.66335	1.52802	1.80799	0.969043	1.57114	1.17999	1.69846
AT1G15500	101.584	119.131	95.1007	101.699	87.5072	99.3525	89.1629	104.547
AT1G15510	1.69805	2.59552	1.80651	1.79411	1.64952	2.26693	2.06132	2.05927
AT1G15520	0.0498484	0.0674248	3.36157	1.18516	0.0471272	0.0841262	0.0504116	0.0442742
AT1G15530	1.15943	0.64356	1.50538	1.08619	1.08597	0.474122	1.1211	0.672894
AT1G15540	0.0278097	0.0167262	0	0	0.04357	0	0	0.0149914
AT1G15550	0.223265	1.08523	1.02776	1.3325	0.209437	0.873436	0.264778	0.678851
AT1G15560	0	0	0	0	0	0.00487513	0	0
AT1G15570	2.38938	3.28525	3.11218	3.55157	1.60822	2.33735	2.31252	2.43016
AT1G15580	0.0234868	0.12154	0.19513	0.209455	0.0577039	0.0905212	0.0594957	0.0544747
AT1G15590	0	0	0.0143359	0	0	0	0	0
AT1G15600	0	0	0	0	0	0	0	0
AT1G15610	0	0	0.0664453	0.0941992	0	0.00850847	0.0321707	0
AT1G15625	2.80117	1.73885	4.49968	2.31839	2.54412	0.670519	2.93805	0.386035
AT1G15630	0.0809707	0.0465134	0.690171	0.469179	0	0.0405013	0.0515117	0.0431527
AT1G15640	0.269172	0.140561	1.52298	0.911041	0.140385	0.102344	0.195593	0.0320518
AT1G15650	0	0	0	0	0	0	0	0
AT1G15660	2.34832	2.73981	2.85731	2.70856	1.73633	2.12499	2.09214	2.5616
AT1G15670	8.7181	17.9874	16.415	17.5031	9.06226	21.121	8.42283	23.1595
AT1G15680	0	0	0	0	0	0	0	0
AT1G15690	151.712	184.833	167.546	183.342	179.652	212.171	167.145	215.745
AT1G15700	3.77916	6.58818	4.99544	5.04168	4.15857	5.42568	3.94174	6.48793
AT1G15710	8.3643	13.4093	9.89684	10.3066	7.06294	10.7337	8.06921	11.0798
AT1G15720	0.860029	1.92026	1.49276	1.70859	0.861921	1.87419	0.928094	1.76373
AT1G15730	25.8697	30.8743	23.8792	26.5989	25.112	28.8381	28.6221	30.4803
AT1G15740	20.2382	21.05	21.7772	25.367	18.0865	22.5515	17.9052	23.7352
AT1G15750	20.4263	21.0357	20.332	21.4161	18.0194	18.3512	16.8859	19.7939
AT1G15757	0	0	0	0	0	0	0	0
AT1G15760	0.486256	0.598645	0.600615	0.470358	0.263904	0.270559	0.343326	0.284852
AT1G15770	0.0111201	0.017662	0.0182994	0.00797623	0	0.00758693	0	0
AT1G15772	0.0412345	0.0860605	0.0517103	0.0316763	0	0.0140534	0.062544	0.0222271
AT1G15780	1.18374	1.31158	1.12923	1.44606	1.14291	1.11272	1.0974	1.09137
AT1G15790	1.87925	2.00202	5.04318	3.75932	1.66704	1.74686	1.6619	2.02885
AT1G15800	13.7909	8.99336	12.9511	11.2098	14.3674	9.72679	13.3966	10.3605
AT1G15810	5.95556	7.95055	6.81839	6.99079	5.36745	6.41779	5.70972	7.2869
AT1G15820	3711.55	4875.33	4233.49	4309.75	4425.25	5590.09	4029.85	4497.05
AT1G15825	0.946896	0.644541	0.403315	0.779555	0.454155	0.696837	0.381832	0.503376
AT1G15830	0.297725	0.362387	0.309853	0.219568	0.135152	0.258881	0.218091	0.3532
AT1G15840	0.81688	1.69213	0.68878	1.44483	0.969523	2.5027	0.812406	2.4778
AT1G15850	0	0	0	0	0	0	0	0
AT1G15860	26.7087	25.8478	23.823	25.234	24.7064	24.9739	25.4847	25.4713
AT1G15870	0.771042	1.24934	1.03226	0.772672	0.723787	0.8563	0.960373	0.806078
AT1G15880	32.3484	28.9802	30.0982	33.569	33.7163	31.3218	33.2843	31.9931
AT1G15885	11.6438	6.43972	7.79076	7.83795	9.20885	7.14418	10.4599	7.51083
AT1G15890	4.7349	1.11052	4.40254	3.00912	4.58096	1.25006	4.83497	1.25477
AT1G15900	1.05847	0.759926	1.03576	0.971052	1.14888	0.526351	1.2762	0.440273
AT1G15910	5.73822	5.64287	4.83607	5.16008	4.06106	4.60059	4.9915	5.07726
AT1G15920	13.1063	15.9425	15.4154	15.0971	15.4976	18.6398	11.9704	14.7832
AT1G15930	377.869	431.508	255.762	264.873	305.34	322.504	365.56	384.526
AT1G15940	2.94064	3.26229	3.14471	3.22717	2.53453	2.78107	2.5468	3.06492
AT1G15950	45.7358	52.9335	48.3177	50.5567	47.3662	45.6809	49.8362	54.6958
AT1G15960	16.2046	18.2548	15.6581	16.9219	13.8929	14.3083	14.6062	16.8363
AT1G15970	7.38233	9.28204	7.94168	8.12002	6.86214	7.6298	7.49927	7.91089
AT1G15980	40.6569	48.2226	51.582	63.0649	38.913	46.6553	36.8811	44.9966
AT1G15990	0.0409881	0.0364615	0.0304623	0.0165609	0.0138913	0.00740023	0.00559027	0.0207484
AT1G16000	18.8957	31.9805	25.5686	21.8926	18.5025	28.5065	21.4124	27.6685
AT1G16010	11.3309	13.7595	14.0577	14.0873	11.1871	12.9908	12.0094	13.6769
AT1G16020	6.26695	8.64543	7.44885	7.28146	6.92673	8.52288	7.26279	7.98869
AT1G16022	1.3596	1.66237	1.57168	1.81111	0.527952	0.722129	0.533344	1.0545
AT1G16025	0.372316	0.543539	0.514715	0.891083	0.21939	0.576761	0.300521	0.602886
AT1G16030	0.604797	0.881304	0.722	0.970683	0.537137	0.876104	0.597649	0.970476
AT1G16040	7.41278	10.2507	8.36337	7.99196	7.43493	9.70933	6.77713	8.14973
AT1G16060	0.818391	1.1509	1.76369	1.43779	0.662595	0.822272	0.807966	0.742688
AT1G16070	0.573945	0.719494	0.666495	0.760341	0.347045	0.521913	0.348143	0.420732
AT1G16080	47.5076	60.1712	59.3858	66.1086	48.5286	53.6646	46.2341	54.0662
AT1G16090	6.86651	1.53516	5.76851	3.2503	5.94759	1.41578	6.42831	1.43153
AT1G16100	0	0	0	0	0	0	0	0
AT1G16110	32.8351	6.90302	20.3604	16.7736	35.6742	8.968	33.337	7.7354
AT1G16120	2.2378	0.299939	0.834204	0.655034	2.19142	0.241789	2.45753	0.182866
AT1G16130	51.1634	3.68346	24.6144	16.6692	54.9506	6.22955	53.9443	5.3024
AT1G16140	0.2366	0.169389	0.191765	0.304478	0.179116	0.127867	0.280906	0.160694
AT1G16150	11.0486	2.40805	6.07504	3.21701	12.7846	1.37596	12.7551	1.8977
AT1G16160	0.547669	0.389806	0.880467	0.454533	0.330173	0.104511	0.328903	0.178759
AT1G16170	34.3146	33.7111	24.6279	28.1424	30.817	32.1904	33.1815	33.6752
AT1G16180	117.233	134.502	142.052	136.09	124.788	138.038	127.045	129.725
AT1G16190	7.90352	7.913	6.94163	7.0372	6.58242	6.55278	6.96047	6.40174
AT1G16210	67.8834	72.1474	71.9706	72.5013	73.2268	76.0731	66.3995	72.4017
AT1G16220	1.14668	1.37584	1.3416	1.34925	0.629993	0.91835	0.976414	0.884781
AT1G16225	0.138833	0.0626748	0.128968	0.126875	0.0365389	0.0078899	0.0311592	0.025224
AT1G16230	0.112601	0	0.130765	0.0669105	0.0373517	0.017828	0.023138	0.0346913
AT1G16240	93.721	92.5903	90.6839	92.8305	113.942	100.94	100.355	101.051
AT1G16250	3.39397	3.42516	3.10253	3.21152	3.4822	3.82295	3.27383	3.57789
AT1G16260	29.2795	29.5366	43.8881	38.0258	34.5059	34.1042	31.052	31.014
AT1G16270	3.87463	4.17524	4.2682	4.11426	3.32485	3.77491	3.3469	3.89882
AT1G16280	3.89224	6.45774	4.57128	4.71002	4.15193	4.89373	4.41252	4.69701
AT1G16290	0.018206	0.0052757	0	0.00472503	0.0107728	0.00995707	0	0
AT1G16300	3.47832	3.75429	3.75804	3.64886	3.29191	2.79961	3.8213	3.21423
AT1G16310	0.73572	1.43837	1.10446	1.29389	0.565121	0.950435	0.710057	1.11046
AT1G16320	71.5042	97.8233	70.2745	87.4011	78.4794	103.408	67.6339	121.136
AT1G16330	0.437257	0.706728	0.834355	0.619805	0.463616	0.514502	0.514866	0.475182
AT1G16340	5.04658	7.51546	5.65428	6.24376	3.90088	4.59743	4.82165	5.77802
AT1G16350	12.7855	21.1717	15.8906	16.8911	10.9061	15.5141	14.5683	16.0117
AT1G16360	0.237909	0.337385	0.433016	0.261397	0.25228	0.521749	0.242067	0.408718
AT1G16370	7.15882	8.68424	9.9695	10.6687	6.98154	8.08863	6.96861	9.15136
AT1G16380	0	0	0.00348097	0	0	0	0	0
AT1G16390	15.8957	33.4676	20.1201	24.3146	16.2102	31.4052	15.6663	29.3709
AT1G16400	3.10157	6.16332	8.2479	8.6694	1.45463	2.40712	2.26086	2.33
AT1G16410	3.18874	9.07475	18.6546	16.6035	1.52653	5.02282	2.69782	3.02233
AT1G16420	30.9011	1.0388	29.6359	17.0689	31.0964	0.715197	35.1429	0.775834
AT1G16430	4.36399	7.27938	5.36776	6.01484	4.53168	7.68902	4.61317	6.47297
AT1G16440	0.173917	0.178978	0.201322	0.203685	0.082659	0.145486	0.0744764	0.0699607
AT1G16445	3.18953	3.96323	3.32936	3.59913	2.5528	3.30514	3.23719	3.46217
AT1G16450	0	0	0	0	0	0	0	0
AT1G16460	57.4766	68.1322	63.2618	64.586	60.9756	73.6251	59.8261	63.2739
AT1G16470	18.9673	22.9558	20.6825	21.2269	16.6013	19.3772	20.6148	21.281
AT1G16480	0.597981	0.454774	0.480908	0.447718	0.480062	0.396084	0.599363	0.314379
AT1G16489	0.133312	0.327902	0.167949	0.26803	0.190395	0.307392	0.145573	0.476876
AT1G16490	0.476904	1.0761	0.599362	0.775899	0.454449	0.908682	0.438735	0.892754
AT1G16500	0.218465	0.546044	0.384883	0.551075	0.258788	0.3103	0.234413	0.486282
AT1G16510	1.4432	2.17786	1.19851	1.94297	1.32941	1.45847	1.86592	2.39057
AT1G16515	0.350194	0.962522	0.394591	0.726051	0.442139	0.818969	0.660316	0.840507
AT1G16520	4.20672	6.43265	5.54693	5.76399	3.38146	4.84713	3.95546	4.55839
AT1G16530	0.105975	0.208047	0.108699	0.0404257	0.107612	0.0695613	0.158169	0.0141832
AT1G16540	1.16424	1.32881	1.72684	1.84008	0.789171	1.20563	1.02181	1.339
AT1G16550	0.514649	0.6865	0.665211	0.591023	0.461204	0.594884	0.738285	0.536436
AT1G16560	25.4496	33.1532	29.312	29.9372	23.7327	28.0853	25.2573	29.0202
AT1G16570	4.42943	5.23952	5.06742	4.86919	3.96167	4.3589	4.29565	4.44515
AT1G16590	3.12627	4.19478	3.66294	3.31798	3.10326	3.39164	2.94827	3.2131
AT1G16600	0	0	0	0	0	0	0	0
AT1G16610	26.5106	33.5519	28.983	27.7374	25.4281	29.4403	27.2616	30.2066
AT1G16620	0.143094	0.308031	0.227139	0.306079	0.249855	0.313704	0.250881	0.283658
AT1G16630	0.877291	1.34471	1.38326	1.21775	0.564118	0.783401	0.641218	0.842591
AT1G16635	0.167356	0.115125	0.157374	0.0551544	0.0384252	0.100877	0.115217	0.059341
AT1G16640	3.45552	1.36359	1.40344	0.949329	2.01917	0.746324	3.14377	0.803149
AT1G16650	2.83027	4.26761	3.6972	4.00659	2.77796	4.11477	2.23407	3.30234
AT1G16660	0	0	0.00418403	0	0	0	0	0
AT1G16670	16.7464	3.95788	12.3896	9.1939	13.7597	3.49299	15.6452	3.8245
AT1G16680	3.15337	3.6938	2.83588	3.15802	2.29967	2.86151	2.64547	3.74231
AT1G16690	2.6999	3.16159	3.12492	2.97693	2.53248	2.88531	2.28041	2.71389
AT1G16700	54.8795	67.0308	68.3308	68.6146	56.5726	61.6432	58.8485	62.0887
AT1G16705	0.0814077	0.0537222	0.0270887	0.0462649	0.043362	0.0190878	0	0.0116547
AT1G16710	1.75711	1.93839	1.9645	2.06733	1.46902	1.66796	1.506	1.68602
AT1G16720	113.673	113.898	127.335	145.281	143.487	151.869	114.927	139.85
AT1G16730	13.9089	17.2228	15.4019	19.3205	17.6933	19.4329	12.3917	18.3992
AT1G16740	47.474	67.0956	56.1027	52.2169	45.5279	60.354	47.0331	55.4876
AT1G16750	2.18138	4.27373	2.25761	3.10168	1.96639	3.06519	2.67896	3.57057
AT1G16760	0	0.0071111	0	0.00310567	0	0.0192839	0	0
AT1G16770	0.242644	0.229804	0.25932	0.215817	0.241383	0.262859	0.231621	0.256382
AT1G16780	2.09291	2.76124	1.89702	1.99597	1.54829	2.52176	2.1715	2.25506
AT1G16790	3.37542	6.40408	4.67202	5.27604	3.00045	5.49229	3.89184	5.98999
AT1G16800	0.448364	0.506121	0.541576	0.500581	0.237679	0.354737	0.338559	0.384673
AT1G16810	25.6044	29.8546	23.7562	26.087	26.8186	30.2934	26.8888	31.8355
AT1G16820	1.09379	1.75021	1.57112	1.69258	1.12324	1.91652	1.65728	1.6804
AT1G16825	4.54272	5.77662	4.68244	5.38464	4.47035	5.54367	4.47929	3.8609
AT1G16830	0.271379	0.719802	0.404249	0.390773	0.256732	0.438743	0.489041	0.611186
AT1G16840	28.919	36.9151	37.2366	40.0379	28.1936	39.0204	28.4733	41.2917
AT1G16850	0.349569	0.41399	0.435667	0.314427	0.280122	0.396066	0.338771	0.167485
AT1G16858	7.93818	10.3054	8.96774	8.59471	7.27913	9.44834	7.86666	8.61236
AT1G16870	8.72328	12.7092	10.4848	9.71463	8.01707	10.2286	9.50335	10.0136
AT1G16880	205.786	233.881	233.698	256.092	228.551	240.962	222.115	248.786
AT1G16890	215.721	237.244	222.833	230.242	199.01	227.736	196.272	222.002
AT1G16900	5.82366	7.2566	6.27073	6.24762	4.47031	6.17773	5.6402	5.83799
AT1G16905	0.0316639	0.0276701	0.142081	0.0702859	0.042145	0.018391	0.022264	0.0133236
AT1G16910	0.183331	0.403991	0.126342	0.279819	0.338881	0.670646	0.137275	0.617317
AT1G16916	26.966	34.4605	27.9309	28.3777	22.8269	33.2294	24.5404	30.1579
AT1G16920	21.732	22.6249	17.8364	20.3491	20.4603	17.7244	22.6561	21.0465
AT1G16930	4.28083	2.65262	4.00855	3.43105	4.01752	2.40097	4.88893	2.34695
AT1G16940	0	0	0.025419	0	0	0	0	0
AT1G16945	0	0	0	0	0	0	0	0
AT1G16950	0	0	0	0	0.0140736	0	0	0.0270019
AT1G16960	3.74817	4.94355	3.13358	3.4753	2.23888	3.35986	3.55763	3.05371
AT1G16970	4.65762	5.96021	6.95963	5.92396	4.29569	5.55439	4.88242	4.9253
AT1G16980	0	0	0	0	0	0	0	0.00300887
AT1G17000	0	0	0	0	0	0.00375833	0	0
AT1G17010	0	0.00707043	0	0	0	0	0.00761627	0
AT1G17020	0.773205	0.902211	0.660426	0.636703	1.27772	1.23581	0.938101	0.898119
AT1G17030	0.099057	0.151044	0.108543	0.135139	0.0442754	0.0968381	0.0761938	0.12458
AT1G17040	2.11351	2.55034	2.72404	2.54071	1.90103	2.38823	2.16025	2.46111
AT1G17050	29.1332	32.9984	32.3039	38.2671	31.1689	31.0197	28.0592	31.9383
AT1G17060	2.79884	3.62533	3.40623	3.82812	3.01904	3.78297	2.92549	3.95457
AT1G17065	1.82957	2.29905	2.39938	2.23523	1.70789	2.45802	2.04356	2.51238
AT1G17070	1.84643	2.56131	2.2622	2.6976	1.61346	2.32678	1.67208	2.45422
AT1G17080	73.1942	75.2662	83.3627	81.294	84.7414	87.3761	77.3426	79.9547
AT1G17090	1.3644	2.07828	2.08068	2.14186	1.3419	1.70555	1.57186	1.68491
AT1G17100	44.893	68.3476	59.7135	67.5062	46.4007	55.0505	43.1762	54.7306
AT1G17110	7.19872	8.40577	8.09177	7.83328	6.19567	7.81701	6.96399	7.30962
AT1G17120	14.1439	16.0263	14.2848	15.1282	14.7613	16.6732	13.1133	16.4635
AT1G17130	25.1153	31.0556	28.9304	28.8682	26.0267	30.9172	23.9773	25.459
AT1G17140	11.4025	16.552	13.062	14.8617	7.61465	9.58687	10.077	10.7066
AT1G17145	6.60267	5.98524	6.80521	7.00709	5.18554	4.88047	5.94057	5.58828
AT1G17147	82.761	2.09079	51.7479	24.2245	71.1605	2.52639	93.3969	1.50233
AT1G17150	0.0092957	0	0	0	0	0	0.0091181	0.0233391
AT1G17160	12.0001	13.805	14.3158	14.1901	12.231	15.6209	11.9746	13.6636
AT1G17170	38.3549	27.1458	10.2376	9.17947	57.8745	29.2497	35.4073	34.7249
AT1G17180	0.620381	0.772151	3.69691	3.44171	0.503805	0.586248	0.478012	0.315953
AT1G17190	11.2549	17.0196	22.5182	21.358	10.5358	12.0895	11.6297	10.8395
AT1G17200	114.814	142.745	121.379	133.296	112.213	143.652	114.53	137.834
AT1G17210	17.78	19.7352	17.6254	18.1656	16.6502	19.0013	16.6085	19.3618
AT1G17220	42.395	43.7902	42.61	48.8788	37.8941	43.3203	37.238	44.4012
AT1G17230	1.72409	2.20995	1.66549	1.71002	1.46609	2.02432	1.34452	2.10192
AT1G17232	1.29089	2.18856	1.67581	1.52792	1.26498	2.08865	1.30276	1.76978
AT1G17235	0.226297	0.24146	0.253825	0.279255	0.541712	0.119267	0.216522	0.043948
AT1G17240	4.34103	0.210068	0.856612	0.486051	3.67843	0.186128	4.84672	0.209276
AT1G17250	3.16689	1.09374	2.88278	1.94242	2.81307	1.17073	3.05241	1.12018
AT1G17255	0.348923	0.184158	0.197611	0.162386	0.242749	0.189553	0.230406	0.169033
AT1G17260	0.0232838	0.0861474	0.0509572	0.0831808	0.050503	0.0374073	0.036358	0.0575864
AT1G17270	2.96254	3.22439	3.09721	2.91031	3.22365	3.42241	3.2633	3.18388
AT1G17275	0.0034431	0	0	0	0.00273257	0	0.00873797	0
AT1G17277	0	0	0	0	0	0	0	0
AT1G17280	47.0281	52.2176	48.8332	49.8676	48.4346	54.0402	43.1237	50.3973
AT1G17285	0.165007	0.140801	0.278122	0.394979	0.0819652	0.119579	0.030275	0.142431
AT1G17290	160.026	100.68	178.321	147.973	176.232	116.028	159.392	106.742
AT1G17300	0.266651	0.377016	1.45483	1.89761	0.177185	0.199168	0.112568	0.203449
AT1G17310	0.0131932	0.0808333	0.0477332	0.0447028	0.0722788	0.0539665	0.061212	0.0864219
AT1G17330	9.36034	8.17378	9.48575	9.26607	8.61497	8.20108	9.01619	7.63423
AT1G17340	10.6791	6.39897	8.03846	7.91881	10.4176	6.93979	9.94981	6.76538
AT1G17345	1.012	4.07408	2.82278	2.98981	1.8085	8.59769	1.57524	8.67233
AT1G17350	10.0526	12.523	10.2718	10.6091	8.33363	10.6109	9.75771	10.6246
AT1G17360	9.16066	8.27835	8.4966	9.18249	8.16984	7.56544	8.78376	7.78052
AT1G17370	70.7551	78.3411	76.5449	73.7723	70.1541	75.0328	68.5776	71.6271
AT1G17380	11.8629	0.926117	16.1983	14.6186	9.86461	0.85467	11.1327	0.544896
AT1G17390	0.056832	0	0.159824	0.124034	0.0321119	0.00969713	0	0
AT1G17400	0.195083	0.428046	0.392535	0.267819	0.191076	0.217994	0.136981	0.310339
AT1G17410	7.37907	8.21196	7.48497	7.42419	7.31834	7.88936	7.15423	8.59781
AT1G17420	41.7665	1.09042	22.7909	20.59	33.1899	1.1096	44.4859	1.00868
AT1G17430	2.02654	2.83066	3.8238	3.3575	2.01067	2.34906	2.10945	2.12978
AT1G17440	5.79962	6.75323	6.66172	6.70037	5.32275	5.8973	6.21309	6.37713
AT1G17450	0.770188	0.797702	0.915645	0.876406	0.594348	0.73265	0.702473	0.796542
AT1G17455	5.31736	6.52158	7.07696	6.94576	5.35846	7.07952	4.8607	7.14984
AT1G17460	1.44537	1.80718	1.15004	0.8313	0.880308	1.41197	0.981761	1.23652
AT1G17470	32.4047	38.3966	29.3728	30.3186	28.7062	30.9566	30.3552	34.6146
AT1G17480	0.751077	1.55382	1.07489	1.19335	0.693922	1.09005	1.08104	1.07019
AT1G17490	5.7253	7.84247	6.93029	7.36017	4.89188	6.89486	5.75915	8.21321
AT1G17495	0	0	0	0.00206257	0	0	0	0
AT1G17500	3.09384	2.26819	3.54618	3.13415	2.43178	1.99645	2.57156	2.04366
AT1G17510	10.3237	13.8554	12.0276	10.3698	8.49811	13.2543	9.95816	11.8502
AT1G17520	13.4016	16.8383	15.1531	16.3681	16.1022	18.6538	14.5301	16.3316
AT1G17530	13.1915	15.7066	12.8157	14.1581	12.4958	16.0535	12.0205	16.8732
AT1G17540	0.00409817	0	0	0.020103	0	0.00590386	0	0
AT1G17545	0	0	0	0	0	0	0	0
AT1G17550	2.65807	3.42262	3.21377	3.6028	2.22173	2.62019	2.52437	2.5894
AT1G17560	4.38545	5.19785	3.71392	3.79398	3.03757	4.1417	4.17582	3.69473
AT1G17570	0	0	0	0	0	0	0	0
AT1G17580	3.19882	3.50371	3.20716	3.42186	2.66445	3.12582	2.85019	3.17815
AT1G17590	1.53209	2.42667	2.61362	2.54177	0.873876	1.54253	1.50168	1.48379
AT1G17600	0.879156	0.495737	2.29445	1.466	0.955141	0.3667	0.766964	0.391963
AT1G17610	3.52565	1.66304	7.59039	5.8163	3.52751	1.63397	3.59382	1.13453
AT1G17615	0	0	0.0238496	0.00629943	0.0070656	0	0	0
AT1G17620	14.566	11.612	17.0505	15.1354	17.8407	15.0874	16.6445	16.1294
AT1G17630	0.287706	0.270973	0.219944	0.252894	0.291906	0.415968	0.239536	0.369244
AT1G17640	4.94169	5.24134	4.57689	4.89025	4.79902	5.46147	4.72206	5.36233
AT1G17650	9.75626	14.672	12.7335	15.0795	9.82944	12.7556	11.2308	11.6815
AT1G17660	0	0	0	0	0	0	0	0
AT1G17665	0.731223	1.18936	1.32179	1.29153	0.944133	1.71289	1.06432	1.47523
AT1G17670	0	0	0	0	0	0	0	0
AT1G17680	3.69317	3.84974	3.80677	3.68237	3.44812	4.12077	3.55903	4.06344
AT1G17690	4.5981	5.3362	4.32009	4.56729	3.69116	4.28913	4.27804	4.44695
AT1G17700	2.8982	6.29558	3.74874	4.11265	1.66729	4.07687	2.26337	5.97003
AT1G17710	4.52495	3.55756	1.84249	2.25277	3.62859	1.83991	5.65761	1.70092
AT1G17720	12.3554	13.4697	13.3041	13.5374	11.2322	11.6786	11.4029	12.1169
AT1G17730	29.7716	30.3303	30.9815	32.7767	29.2551	28.143	29.1596	27.6465
AT1G17744	0	0.0111486	0.0223241	0.0454835	0	0.00893137	0.0111677	0
AT1G17745	2.98954	5.7527	24.4288	15.2725	2.14313	3.71263	3.08951	2.85121
AT1G17750	1.27201	0.232589	1.06317	0.7058	0.745779	0.0984445	0.952226	0.184865
AT1G17760	4.50842	5.39281	5.95218	4.88709	4.00756	4.55588	4.57993	4.84531
AT1G17770	0	0	0	0	0	0	0	0.00885837
AT1G17780	10.8407	11.6287	9.14566	11.1719	10.3211	11.8254	9.78194	10.8212
AT1G17790	3.34221	4.24906	4.01298	4.30887	3.31141	4.55837	3.23966	4.03611
AT1G17800	0	0	0	0	0	0	0	0
AT1G17810	0.80478	1.71833	0.437927	0.308966	1.04462	1.27075	1.06697	1.70862
AT1G17820	2.3979	2.85707	3.14601	2.82677	2.56549	2.83508	2.54626	2.70289
AT1G17830	3.54829	1.64323	3.00075	2.64395	2.53732	1.12763	2.6589	1.39624
AT1G17840	32.4635	40.9618	29.8973	34.061	28.634	38.6123	32.5263	37.5068
AT1G17850	12.6793	17.0787	14.2733	15.2219	10.6352	15.7026	11.9717	13.8132
AT1G17860	377.863	158.125	316.858	284.009	388.303	148.275	360.768	154.442
AT1G17870	1.08449	0.731419	0.989394	1.05065	0.839206	0.601996	1.19618	0.488792
AT1G17880	177.647	207.465	128.345	134.622	160.021	171.912	185.112	193.925
AT1G17890	14.7544	18.002	23.0443	20.2852	14.8499	17.518	15.4472	16.0706
AT1G17900	0	0	0	0	0	0	0	0
AT1G17910	0	0	0	0	0	0	0	0
AT1G17920	0.787237	1.35697	1.04346	0.865865	0.629192	1.02682	0.730645	0.966965
AT1G17930	4.88221	5.83277	5.42036	4.91296	3.87229	4.54682	4.52525	5.23649
AT1G17940	4.5489	6.1135	5.01408	5.113	4.45352	7.03037	4.57122	6.5722
AT1G17950	0.264953	0.301957	0.276824	0.444934	0.0950955	0.104158	0.199803	0.192773
AT1G17960	0.640042	0.783054	0.512624	0.53899	0.454655	0.670805	0.61137	0.65653
AT1G17970	8.35735	9.33683	7.9616	8.54957	8.70562	10.3233	9.04991	10.7824
AT1G17980	8.16444	5.99991	7.45524	7.47171	9.01575	6.21175	8.50357	5.87026
AT1G17990	20.1476	10.5362	15.5786	14.5388	17.1292	7.79133	20.6233	9.62051
AT1G18000	4.26102	10.5461	6.64182	8.00554	4.16308	9.63172	4.77609	10.3578
AT1G18010	3.58608	9.34052	6.14075	7.21401	3.73211	8.78932	4.11427	9.47595
AT1G18020	21.3971	9.38926	16.0948	15.348	17.4323	7.07234	21.327	9.35445
AT1G18030	4.53327	5.36989	5.12298	5.16827	4.26682	5.72439	4.46542	5.4297
AT1G18040	3.96411	5.18189	5.14775	4.31172	3.9436	4.56589	4.40853	4.58672
AT1G18050	0	0.013848	0	0	0	0	0	0
AT1G18060	207.186	260	278.539	307.367	221.383	272.437	201.887	232.764
AT1G18070	47.2911	51.1304	46.8513	45.9791	43.0693	45.2268	42.9137	43.0321
AT1G18075	0.152435	0.156343	0.100997	0.0564496	0.0125012	0.120206	0.0837655	0.119401
AT1G18080	73.8103	88.9852	64.6861	71.3373	57.3426	63.2285	66.1451	71.3507
AT1G18090	0.665301	1.39952	1.03211	0.903547	0.655478	0.93813	0.821491	0.90187
AT1G18100	0.871748	1.2527	1.01541	0.711001	0.729058	1.0833	0.678707	0.999532
AT1G18120	0	0	0	0	0	0	0	0
AT1G18130	0	0	0	0	0	0	0.0278016	0
AT1G18140	0.117508	0.150054	0.292709	0.276419	0.0983305	0.117362	0.114207	0.0518997
AT1G18150	14.6816	16.865	16.4653	16.9974	14.0535	16.8564	14.2232	16.0155
AT1G18160	5.95189	5.83493	7.09376	6.84209	5.74154	6.28571	5.53839	5.63201
AT1G18170	27.7296	33.9239	27.3664	30.4979	29.6534	33.6619	28.7735	30.8914
AT1G18180	2.49611	3.32632	3.89371	3.35503	1.85589	2.26858	2.18903	2.57969
AT1G18190	2.79429	3.712	3.39764	3.7493	2.76606	3.49638	2.98845	3.03456
AT1G18191	0	0	0	0	0	0	0	0
AT1G18193	0.0823767	0.0671667	0.0685488	0.130955	0.0709587	0.0311384	0.0387543	0
AT1G18197	0.0918042	0.139704	0.240108	0.117529	0.1541	0.517582	0.142811	0.144199
AT1G18200	4.31498	3.02552	4.22729	4.13231	6.52381	4.39383	4.48949	4.84671
[truncated: 32,204 more rows]

## Sheet: WTmock_vs_WTflg22
gene_id	log2(fold_change)	p_value
AT1G01010	-0.206187	0.41775
AT1G01020	0.383056	0.1098
AT1G01030	-0.223862	0.39375
AT1G01040	-0.0116532	0.9802
AT1G01050	0.205176	0.377
AT1G01060	-0.0969623	0.70355
AT1G01070	0.535663	0.05315
AT1G01073	0	1
AT1G01080	-0.106879	0.59305
AT1G01090	-0.0983573	0.63925
AT1G01100	0.0230354	0.90495
AT1G01110	-0.778512	0.01905
AT1G01115	0	1
AT1G01120	-1.0896	5e-05
AT1G01130	-1.96596	5e-05
AT1G01140	-0.153427	0.45185
AT1G01150	0.586992	1
AT1G01160	0.0618994	0.85985
AT1G01170	0.117906	0.63425
AT1G01180	-0.659978	0.001
AT1G01190	-0.829842	0.0451
AT1G01200	1.36663	1
AT1G01210	0.0737479	0.747
AT1G01220	0.127868	0.5657
AT1G01225	-0.765841	0.0029
AT1G01230	0.145332	0.4702
AT1G01240	0.452304	0.0269
AT1G01250	-0.244118	1
AT1G01260	-1.03317	5e-05
AT1G01280	0	1
AT1G01290	0.0352484	0.85865
AT1G01300	-0.582763	0.0043
AT1G01305	0	1
AT1G01310	-0.778582	1
AT1G01320	-0.0179239	0.9288
AT1G01340	-1.95219	5e-05
AT1G01350	-0.292842	0.14405
AT1G01355	-0.595912	1
AT1G01360	-0.0425295	0.84125
AT1G01370	-0.150449	1
AT1G01380	1.08754	1
AT1G01390	0.171132	0.48615
AT1G01400	#NAME?	1
AT1G01410	0	1
AT1G01420	0.239513	0.25875
AT1G01430	0.10017	0.63175
AT1G01440	-0.838923	5e-05
AT1G01450	0.290119	0.174
AT1G01453	0.663461	1
AT1G01460	0	1
AT1G01470	-0.144353	0.49345
AT1G01471	0	1
AT1G01480	-1.63357	5e-05
AT1G01490	0.329178	0.1111
AT1G01500	0.0674164	0.7361
AT1G01510	-0.0462831	0.816
AT1G01520	0.549663	0.1265
AT1G01530	#NAME?	1
AT1G01540	-0.117061	0.5609
AT1G01550	-1.12871	5e-05
AT1G01560	-6.65294	5e-05
AT1G01570	-0.519913	0.0968
AT1G01580	0.00119386	0.98415
AT1G01590	0.323199	1
AT1G01600	-1.25682	5e-05
AT1G01610	-0.0873164	0.66125
AT1G01620	0.05907	0.78125
AT1G01630	-0.0547556	0.7762
AT1G01640	-0.342103	0.21295
AT1G01650	-0.183142	0.40425
AT1G01660	-0.0609247	1
AT1G01670	-1.10326	1
AT1G01680	-0.517859	1
AT1G01690	-0.252002	1
AT1G01695	1.54019	1
AT1G01700	1.16549	1
AT1G01710	0.219241	0.3837
AT1G01720	0.405656	0.05455
AT1G01725	0.014179	0.9903
AT1G01730	-0.0886493	0.65945
AT1G01740	-0.00443024	0.97845
AT1G01750	0.500635	0.4213
AT1G01760	0.428692	0.32665
AT1G01770	0.225343	0.39865
AT1G01780	0.0247866	0.95315
AT1G01790	0.225906	0.26995
AT1G01800	0.0822572	0.6778
AT1G01810	0.477082	0.21045
AT1G01820	0.324769	0.1177
AT1G01830	0.0487277	0.81055
AT1G01840	0.520017	0.43175
AT1G01860	0.763398	0.01805
AT1G01880	0.362208	0.2879
AT1G01900	-0.536782	0.65825
AT1G01910	0.229856	0.2599
AT1G01920	0.303011	0.22115
AT1G01930	-0.0271183	0.90635
AT1G01940	0.0408056	0.85635
AT1G01950	-0.569626	0.35785
AT1G01960	-0.0827593	0.70605
AT1G01970	0.00429852	0.9829
AT1G01980	-0.565897	1
AT1G01990	-0.16087	0.4383
AT1G02000	-0.347616	0.08875
AT1G02010	0.772247	0.00905
AT1G02020	-0.0110729	0.9539
AT1G02030	-1.47145	1
AT1G02040	#NAME?	1
AT1G02050	-0.140523	0.53735
AT1G02060	-0.171727	0.4562
AT1G02065	-0.751603	0.03205
AT1G02070	-0.287737	0.4541
AT1G02074	0.535778	0.66915
AT1G02080	0.319374	0.1353
AT1G02090	0.00156902	0.9956
AT1G02100	0.278419	0.1702
AT1G02110	-0.440701	0.02805
AT1G02120	0.0654429	0.7489
AT1G02130	0.04964	0.8071
AT1G02140	-0.114908	0.5827
AT1G02145	0.186041	0.4754
AT1G02150	-0.0887677	0.67175
AT1G02160	0.124933	0.5853
AT1G02170	-0.834799	0.00045
AT1G02180	-0.230843	0.63655
AT1G02190	0	1
AT1G02205	-0.653691	0.0036
AT1G02210	0	1
AT1G02220	-0.312656	0.24435
AT1G02230	1.06069	1
AT1G02250	#NAME?	1
AT1G02260	0.000485688	0.9944
AT1G02270	-0.318954	0.1445
AT1G02280	0.0904646	0.6474
AT1G02290	0.34013	0.1474
AT1G02300	1.26611	5e-05
AT1G02305	0.206051	0.29825
AT1G02310	-0.557538	1
AT1G02320	0	1
AT1G02330	0.437706	0.0428
AT1G02335	-0.576721	0.0166
AT1G02340	0.456684	0.0357
AT1G02350	0.719282	0.1298
AT1G02360	-4.27483	5e-05
AT1G02370	-0.0213626	0.919
AT1G02380	0.720979	0.01595
AT1G02390	-5.40085	5e-05
AT1G02391	0	1
AT1G02400	-4.78909	5e-05
AT1G02405	-1.51129	0.04575
AT1G02410	-0.0488117	0.8149
AT1G02420	0.415321	0.18275
AT1G02430	0.397681	0.366
AT1G02440	1.1678	1
AT1G02450	#NAME?	5e-05
AT1G02460	2.21084	1
AT1G02470	0.0549252	1
AT1G02475	0.213735	0.2785
AT1G02490	0	1
AT1G02500	0.00573752	0.98025
AT1G02510	0	1
AT1G02520	-0.0495041	1
AT1G02530	0.293179	1
AT1G02540	0	1
AT1G02550	0	1
AT1G02560	0.0323119	0.86965
AT1G02570	0.406453	1
AT1G02575	1.86003	0.0019
AT1G02580	1.07997	1
AT1G02590	0	1
AT1G02610	1.68892	5e-05
AT1G02620	1.04692	0.00015
AT1G02630	-0.320198	1
AT1G02640	0.278125	0.1705
AT1G02650	0.262346	0.29365
AT1G02660	-0.581682	0.0049
AT1G02670	-0.15638	1
AT1G02680	0.322464	0.16165
AT1G02690	-0.0444043	0.85515
AT1G02700	0.422741	0.1519
AT1G02710	-0.507272	0.1999
AT1G02720	-0.026104	0.89625
AT1G02730	-0.417142	0.06045
AT1G02740	-0.129002	0.59115
AT1G02750	0.0991278	0.625
AT1G02770	0.351869	1
AT1G02780	-0.0190895	0.9273
AT1G02790	0	1
AT1G02800	0.157816	1
AT1G02810	-2.50589	5e-05
AT1G02813	0	1
AT1G02816	0.294256	0.1493
AT1G02820	-0.294037	0.1983
AT1G02830	0	1
AT1G02840	0.330145	0.10465
AT1G02850	-0.0983178	0.63715
AT1G02860	-0.165187	0.453
AT1G02870	0.13583	0.8361
AT1G02880	-2.08807	5e-05
AT1G02890	0.882424	1
AT1G02900	-0.168142	0.40725
AT1G02910	0.150109	0.4504
AT1G02920	-1.74993	5e-05
AT1G02930	-2.08478	5e-05
AT1G02940	0.22038	1
AT1G02950	-0.24322	0.382
AT1G02960	0.383039	0.1131
AT1G02965	0	1
AT1G02970	-0.0741713	1
AT1G02980	0	1
AT1G02990	-0.0434704	0.8459
AT1G03000	0.495013	0.0258
AT1G03010	0.202976	1
AT1G03020	-0.601397	0.07405
AT1G03022	0	1
AT1G03030	-0.213797	0.36015
AT1G03040	0.337997	0.0957
AT1G03050	inf	1
AT1G03055	-0.121223	0.6866
AT1G03060	-0.0720575	0.72355
AT1G03070	0.138994	1
AT1G03080	0.0311608	0.8737
AT1G03090	0.741328	0.0005
AT1G03100	0.0408041	0.96745
AT1G03103	0	1
AT1G03106	-0.0156193	0.95905
AT1G03110	-0.0134228	0.9517
AT1G03120	0.540675	0.3136
AT1G03130	0.23504	0.31875
AT1G03140	0.134489	0.50695
AT1G03150	0.47458	0.0362
AT1G03160	0.33476	0.0923
AT1G03170	#NAME?	1
AT1G03180	0.832859	0.0413
AT1G03190	0.27821	0.2863
AT1G03200	0.0960522	1
AT1G03210	-0.113929	0.5765
AT1G03220	-2.50387	5e-05
AT1G03230	-2.47657	5e-05
AT1G03240	inf	1
AT1G03250	0.0228392	0.9099
AT1G03260	-0.264458	0.21515
AT1G03270	-0.515794	1
AT1G03280	0.195269	0.34205
AT1G03290	-0.0352498	0.86435
AT1G03300	1.86701	5e-05
AT1G03310	-0.0228503	0.9093
AT1G03320	-0.422032	1
AT1G03330	0.22309	0.2785
AT1G03340	-0.457748	0.195
AT1G03350	-0.0145485	0.9434
AT1G03360	-0.0965278	0.67695
AT1G03365	-0.158525	0.4225
AT1G03370	-1.97724	5e-05
AT1G03380	-0.00737747	0.9719
AT1G03390	0.311537	1
AT1G03400	0.030718	0.8788
AT1G03410	0.146013	0.46625
AT1G03430	-0.213062	0.3852
AT1G03440	-0.237686	0.253
AT1G03445	1.29391	1
AT1G03457	0.251421	0.21565
AT1G03470	-0.146644	0.5597
AT1G03475	-0.086576	0.66485
AT1G03490	0	1
AT1G03495	-0.555241	0.0263
AT1G03510	-1.27917	0.0006
AT1G03520	0.142278	0.5002
AT1G03530	-0.0338077	0.87995
AT1G03540	0.287115	1
AT1G03550	-0.156164	0.5891
AT1G03560	0.776799	0.00015
AT1G03590	0.228065	0.2488
AT1G03600	0.0454543	0.8306
AT1G03610	-0.234582	0.24585
AT1G03620	1.20093	1
AT1G03630	-0.170394	0.4011
AT1G03650	-0.124856	0.6308
AT1G03660	-0.578155	0.4337
AT1G03670	0	1
AT1G03680	-0.0729788	0.7307
AT1G03687	0.0714565	0.7555
AT1G03700	2.15312	1
AT1G03710	0.133675	1
AT1G03720	0	1
AT1G03730	-2.61418	5e-05
AT1G03740	-1.77484	5e-05
AT1G03750	0.0821454	0.82175
AT1G03760	0.389407	0.31475
AT1G03770	-0.964415	0.0013
AT1G03780	0.126666	0.64425
AT1G03790	0.342829	0.361
AT1G03800	0.468121	0.17585
AT1G03810	0	1
AT1G03820	-0.386028	0.17595
AT1G03830	-0.311169	0.21805
AT1G03840	1.14206	1
AT1G03850	0.0347224	0.8594
AT1G03860	-0.0238457	0.907
AT1G03870	-0.121677	0.57
AT1G03880	#NAME?	1
AT1G03890	0	1
AT1G03900	-0.0474614	0.8184
AT1G03905	-1.48293	5e-05
AT1G03910	0.100249	0.61965
AT1G03920	-0.142536	1
AT1G03930	0.00262596	0.99025
AT1G03940	-0.514788	0.0898
AT1G03950	0.128042	0.67235
AT1G03960	0.493983	0.08565
AT1G03970	-0.565899	0.0744
AT1G03980	-0.348805	0.20255
AT1G03982	inf	1
AT1G03990	-0.0758871	1
AT1G04000	-0.470263	0.0303
AT1G04010	0.343014	1
AT1G04020	-0.234077	0.42625
AT1G04030	-0.206877	0.81595
AT1G04040	-0.382195	0.0603
AT1G04050	-1.05737	1
AT1G04070	0.064793	0.82175
AT1G04080	0.0346717	0.8642
AT1G04090	1.28969	1
AT1G04100	-0.82161	0.00035
AT1G04110	-0.484442	0.04795
AT1G04120	0.216361	0.3002
AT1G04130	0.0670826	0.94355
AT1G04140	0.0785689	0.70435
AT1G04150	0.658032	1
AT1G04160	0.981656	1
AT1G04170	-0.0535917	0.7889
AT1G04171	0	1
AT1G04180	-0.879005	1
AT1G04190	0.108971	0.60325
AT1G04200	-0.15903	0.5
AT1G04210	-0.172593	0.39895
AT1G04220	-0.240692	1
AT1G04230	-0.156351	0.5259
AT1G04240	0.718638	0.001
AT1G04250	-0.15002	0.4478
AT1G04260	0.0280798	0.88925
AT1G04270	0.014169	0.94635
AT1G04280	0.279614	0.16165
AT1G04290	0.025098	0.9019
AT1G04300	0.0125131	0.95095
AT1G04310	-0.0518253	0.80705
AT1G04330	-0.172228	1
AT1G04340	0.132568	0.53405
AT1G04350	0.124548	0.5529
AT1G04360	-1.65776	5e-05
AT1G04370	-0.928097	1
AT1G04380	-3.69035	0.01095
AT1G04390	0.422346	0.07955
AT1G04400	0.19629	0.342
AT1G04410	0.171778	0.4235
AT1G04420	0.105541	0.6091
AT1G04430	-0.0783903	0.71265
AT1G04440	0.0762442	0.69805
AT1G04445	1.53758	1
AT1G04450	0	1
AT1G04470	0	1
AT1G04480	-0.163763	0.41715
AT1G04490	-1.45255	1
AT1G04500	0.463707	1
AT1G04501	0	1
AT1G04510	-0.141886	0.51615
AT1G04520	-0.189573	0.4266
AT1G04530	0.0929786	0.64165
AT1G04540	-0.320769	1
AT1G04550	-0.0330964	0.87475
AT1G04555	-0.121738	0.62225
AT1G04560	#NAME?	1
AT1G04570	0.0806268	1
AT1G04580	-0.309289	1
AT1G04590	0.439356	0.06085
AT1G04600	inf	1
AT1G04610	0.485275	1
AT1G04620	0.35462	1
AT1G04625	0.892104	1
AT1G04630	-0.0711232	0.71735
AT1G04635	1.11027	0.03415
AT1G04640	-0.106447	0.59775
AT1G04645	0	1
AT1G04650	0.0536239	1
AT1G04660	-0.753221	0.0602
AT1G04670	0	1
AT1G04680	-0.712174	0.0004
AT1G04684	0	1
AT1G04690	0.101635	0.6086
AT1G04700	-1.04726	1
AT1G04710	0.101987	0.69045
AT1G04730	-0.143678	1
AT1G04750	0.00818082	0.9678
AT1G04760	0.85541	1
AT1G04770	0.734941	0.00065
AT1G04778	2.7452	1
AT1G04780	-0.381144	0.05785
AT1G04790	0.140449	0.4949
AT1G04800	-0.25514	0.22145
AT1G04810	0.0221324	0.9097
AT1G04820	-0.343816	0.111
AT1G04830	0.349686	0.13695
AT1G04840	0.292721	0.42005
AT1G04850	-0.0885008	0.65775
AT1G04860	-0.241653	0.21845
AT1G04870	-0.240311	0.2727
AT1G04880	-0.138344	1
AT1G04890	0	1
AT1G04900	0.230822	0.6807
AT1G04910	0.112861	0.63425
AT1G04920	1.04163	1
AT1G04930	0.374361	0.2097
AT1G04940	-0.12348	0.5831
AT1G04945	0.200782	0.8532
AT1G04950	0.212644	0.78015
AT1G04960	-0.146007	0.46875
AT1G04970	0.194512	0.3321
AT1G04980	0.255352	0.22515
AT1G04985	-0.0637882	0.7595
AT1G04990	-0.152577	0.50945
AT1G05000	-1.38637	5e-05
AT1G05010	0.33833	0.21315
AT1G05020	-1.49007	5e-05
AT1G05030	0.61171	0.0333
AT1G05040	0.554718	1
AT1G05055	0.100964	0.6233
AT1G05060	0.085083	0.68845
AT1G05065	1.34429	0.04715
AT1G05070	-0.010418	0.9589
AT1G05080	0	1
AT1G05085	0	1
AT1G05090	0.022893	1
AT1G05100	-1.44776	0.00095
AT1G05120	0.302089	0.17185
AT1G05136	0	1
AT1G05140	0.384054	0.0581
AT1G05150	0.125384	0.5301
AT1G05160	0.35549	0.10515
AT1G05170	0.00677056	0.97515
AT1G05180	0.459834	0.0406
AT1G05190	0.0546847	0.8015
AT1G05200	0.107863	0.61315
AT1G05205	-0.0168704	0.9784
AT1G05210	-0.133347	0.596
AT1G05220	-0.101291	1
AT1G05230	0.0325943	0.87775
AT1G05240	0	1
AT1G05250	inf	1
AT1G05260	-0.193002	0.3857
AT1G05270	0.247454	0.2503
AT1G05280	-0.0406697	1
AT1G05290	0	1
AT1G05291	0	1
AT1G05300	0.180151	0.3805
AT1G05310	-0.137159	0.661
AT1G05320	0.176458	0.40865
AT1G05330	-0.901851	1
AT1G05340	-0.618393	0.00185
AT1G05350	-0.321454	0.1362
AT1G05360	0.493798	0.0384
AT1G05370	-2.10632	5e-05
AT1G05380	0.0482453	0.80965
AT1G05385	0.262599	0.18655
AT1G05400	-0.62388	1
AT1G05410	0.238232	0.2358
AT1G05420	0.226854	1
AT1G05430	0.151853	0.44685
AT1G05440	-0.246474	0.38935
AT1G05450	-0.604793	1
AT1G05460	0.262131	0.2592
AT1G05470	0.128872	0.60995
AT1G05490	0.181975	1
AT1G05500	0.152591	0.4458
AT1G05510	inf	1
AT1G05520	0.0767572	0.71505
AT1G05530	0.710342	1
AT1G05540	-0.0303727	0.9371
AT1G05550	0.40952	1
AT1G05560	0.43342	0.0419
AT1G05570	0.096081	0.64285
AT1G05575	-6.22475	5e-05
AT1G05577	-0.68994	1
AT1G05580	inf	1
AT1G05590	0.107477	0.59145
AT1G05600	0.105504	0.6301
AT1G05610	-0.806378	1
AT1G05615	0	1
AT1G05620	0.0033084	0.98945
AT1G05630	-0.962276	5e-05
AT1G05640	0.191274	0.5945
AT1G05650	0.130975	1
AT1G05660	-0.437125	1
AT1G05670	-2.59176	5e-05
AT1G05675	-7.4669	5e-05
AT1G05680	-0.336006	0.15355
AT1G05690	0.193454	0.386
AT1G05700	0.0873356	1
AT1G05710	-0.657998	0.01115
AT1G05720	0.240119	0.3442
AT1G05730	-0.189674	0.60595
AT1G05740	0	1
AT1G05750	0.118942	0.7453
AT1G05760	0.244097	0.56415
AT1G05770	-0.406278	0.3403
AT1G05780	0.426649	0.05585
AT1G05785	0.0483791	0.8694
AT1G05790	0.306578	0.16485
AT1G05800	-1.90503	1
AT1G05805	0.43927	0.0333
AT1G05810	0.29446	0.1583
AT1G05820	0.456664	1
AT1G05830	0.108667	0.62755
AT1G05835	-0.0915327	0.814
AT1G05840	0.273066	0.2684
AT1G05850	-0.175811	0.41605
AT1G05860	0.173794	0.4542
AT1G05870	0.849682	0.00015
AT1G05880	-0.134434	1
AT1G05890	0.163718	0.4167
AT1G05894	-0.92691	1
AT1G05900	0.491706	0.03295
AT1G05910	-0.150819	0.48905
AT1G05920	0	1
AT1G05925	0	1
AT1G05930	0	1
AT1G05940	0.0926363	0.63895
AT1G05950	0.00679716	0.9789
AT1G05960	0.327824	0.1098
AT1G05970	-0.0561947	0.78225
AT1G05990	#NAME?	1
AT1G06000	-0.595933	0.00675
AT1G06010	0.122564	0.6373
AT1G06020	0.349897	1
AT1G06030	1.14175	1
AT1G06040	0.158738	0.4584
AT1G06050	-0.376402	0.0772
AT1G06060	0.525936	0.1172
AT1G06070	0.00638622	0.97875
AT1G06080	0.164572	0.58165
AT1G06090	0.2871	0.47105
AT1G06100	0.0552552	1
AT1G06110	0.102755	0.6171
AT1G06120	-1.63562	1
AT1G06130	-0.605288	0.00275
AT1G06135	-10.3112	0.22675
AT1G06137	-8.22447	0.2237
AT1G06140	-3.49707	5e-05
AT1G06148	0.101932	1
AT1G06149	2.92377	0.2505
AT1G06150	0.182651	0.478
AT1G06160	1.33481	5e-05
AT1G06170	-0.428515	1
AT1G06180	0.813497	0.0022
AT1G06190	-0.147258	0.48295
AT1G06200	0.193455	0.34385
AT1G06210	-0.372783	0.06185
AT1G06220	-0.0536941	0.78785
AT1G06225	0	1
AT1G06230	-0.0753354	0.7036
AT1G06240	0.0791667	0.70995
AT1G06250	0.0492489	0.90345
AT1G06260	1.48202	0.00775
AT1G06270	-0.304566	0.3718
AT1G06280	#NAME?	1
AT1G06290	0.199304	0.3387
AT1G06310	-0.196287	1
AT1G06320	#NAME?	1
AT1G06330	#NAME?	1
AT1G06340	-0.982495	1
AT1G06350	-0.199255	1
AT1G06360	-0.0765159	0.70765
AT1G06380	-0.140986	0.5394
AT1G06390	0.109282	0.73945
AT1G06400	0.0714961	0.80595
AT1G06410	0.08128	0.69465
AT1G06420	-0.334264	0.3448
AT1G06430	0.0481658	0.8225
AT1G06440	0.13944	0.69285
AT1G06450	-0.0354964	0.97225
AT1G06460	0.439405	0.0816
AT1G06470	0.014061	0.9517
AT1G06475	-0.332355	0.35975
AT1G06490	-0.0577947	1
AT1G06500	0.10127	0.784
AT1G06510	0.0497662	0.8081
AT1G06515	0.185617	0.4495
AT1G06520	-0.441775	0.0723
AT1G06530	-0.0328075	0.86995
AT1G06540	inf	1
AT1G06550	0.33961	0.2837
AT1G06560	0.014008	0.9829
AT1G06570	0.351821	0.1206
AT1G06580	-0.45395	0.1144
AT1G06590	0.407255	1
AT1G06620	-0.220288	0.43045
AT1G06630	0.0147928	0.937
AT1G06640	-0.581103	0.0046
AT1G06645	1.25684	5e-05
AT1G06650	0.0768546	0.7101
AT1G06660	-0.381206	1
AT1G06670	-0.138765	0.4868
AT1G06680	0.0633719	0.78725
AT1G06690	0.14755	0.464
AT1G06700	0.28359	0.1601
AT1G06710	-0.223335	0.48225
AT1G06720	0.119939	0.58135
AT1G06730	0.13158	0.50275
AT1G06750	0.280969	0.87665
AT1G06760	0.0219377	0.9162
AT1G06770	-0.0890006	0.7172
AT1G06780	0.0281343	0.898
AT1G06790	0.118543	1
AT1G06800	-1.08891	5e-05
AT1G06810	0	1
AT1G06820	0.0770615	0.709
AT1G06830	-1.40165	0.0002
AT1G06840	-0.424759	0.03875
AT1G06850	-0.593396	0.009
AT1G06870	-0.416413	0.04695
AT1G06890	0.220608	0.27675
AT1G06900	0.185054	0.3674
AT1G06910	0.112366	0.63855
AT1G06920	0	1
AT1G06923	1.2034	1
AT1G06925	0	1
AT1G06930	-2.37692	0.01935
AT1G06950	-0.101866	0.6134
AT1G06960	0.288261	0.18035
AT1G06970	-1.99427	1
AT1G06980	1.93816	5e-05
AT1G06990	0	1
AT1G07000	-4.16015	5e-05
AT1G07010	0.417516	0.10755
AT1G07020	-0.526183	0.30515
AT1G07025	0	1
AT1G07030	0.1096	0.58085
AT1G07040	0.562557	0.0055
AT1G07050	0.178852	0.5821
AT1G07060	0.715592	1
AT1G07070	0.10739	0.69525
AT1G07080	-0.0300453	0.87805
AT1G07090	0.0440588	0.8619
AT1G07110	0.297888	0.1391
AT1G07120	0.122954	1
AT1G07130	-2.96184	5e-05
AT1G07135	-5.82798	5e-05
AT1G07140	-0.280761	0.17825
AT1G07150	-0.0887631	0.67295
AT1G07160	-8.48769	5e-05
AT1G07170	0.0709552	0.7257
AT1G07175	#NAME?	1
AT1G07180	0.0127724	0.9496
AT1G07190	0	1
AT1G07200	0.276473	0.1664
AT1G07210	0.138308	0.596
AT1G07220	-1.01229	0.00245
AT1G07230	-0.245526	0.2147
AT1G07240	-0.801244	0.00025
AT1G07250	0.350445	0.08995
AT1G07260	0.0804694	0.7471
AT1G07270	0.689614	1
AT1G07280	0.475319	0.02235
AT1G07290	0.702274	1
AT1G07300	-0.68037	0.01775
AT1G07310	-0.401116	0.06285
AT1G07320	-0.115998	0.58955
AT1G07330	-1.59277	1
AT1G07340	inf	1
AT1G07350	-0.00422552	0.9833
AT1G07360	-0.119249	0.55735
AT1G07370	0.088685	0.71725
AT1G07380	0.208504	0.4169
AT1G07390	-0.13594	0.5346
AT1G07400	0.0720712	0.84465
AT1G07410	-0.326294	0.4798
AT1G07420	0.447498	0.037
AT1G07430	-0.841571	1
AT1G07440	0.470304	0.03025
AT1G07450	0.640801	0.00465
AT1G07460	#NAME?	1
AT1G07470	0.175123	0.48315
AT1G07473	#NAME?	1
AT1G07476	0	1
AT1G07480	0.0876912	0.6958
AT1G07485	#NAME?	1
AT1G07490	-0.15437	0.7613
AT1G07500	-2.22156	0.0006
AT1G07510	-0.140777	0.4826
AT1G07520	-3.35683	5e-05
AT1G07530	-0.238953	0.2301
AT1G07540	0	1
AT1G07550	-2.94566	1
AT1G07560	-0.201572	1
AT1G07570	0.36046	0.0736
AT1G07590	0.0657693	0.75345
AT1G07600	0	1
AT1G07610	-0.033973	0.86965
AT1G07615	-0.212091	0.2996
AT1G07620	-2.12992	5e-05
AT1G07630	-1.36131	5e-05
AT1G07640	-0.112763	0.5646
AT1G07645	-0.621364	1
AT1G07650	-0.321609	0.1083
AT1G07660	-0.855642	5e-05
AT1G07670	-1.17628	5e-05
AT1G07680	inf	1
AT1G07690	-0.774939	1
AT1G07700	-0.0717908	0.7295
AT1G07705	0.201591	0.3529
AT1G07710	0.530663	1
AT1G07720	-0.129557	0.51195
AT1G07725	0.271705	0.17805
AT1G07730	-1.02736	0.53585
AT1G07740	0.137984	0.6193
AT1G07745	0.353553	0.1674
AT1G07747	0	1
AT1G07750	-0.117801	0.5527
AT1G07770	0.0127015	0.94585
AT1G07780	-0.108083	0.70675
AT1G07790	-0.0577434	0.7843
AT1G07795	-1.58467	1
AT1G07810	-0.0196712	0.9195
AT1G07820	0.0230709	0.9067
AT1G07830	0.0212008	0.91745
AT1G07840	0.201104	0.3819
AT1G07850	0	1
AT1G07860	0	1
AT1G07870	-0.816834	0.00145
AT1G07880	0.287942	0.46185
AT1G07885	inf	1
AT1G07890	-0.161218	0.4386
AT1G07900	-1.91459	0.0041
AT1G07901	-0.251134	0.722
AT1G07910	-0.0186819	1
AT1G07920	-0.252524	0.24105
AT1G07930	-0.222335	0.2992
AT1G07940	-0.247357	0.2414
AT1G07950	0.0889904	0.73635
AT1G07960	0.229871	0.2582
AT1G07970	-0.118822	0.56
AT1G07980	-0.0656782	0.75205
AT1G07985	2.17044	0.0124
AT1G07990	0.189838	0.3453
AT1G08000	-0.179104	0.4438
AT1G08005	#NAME?	1
AT1G08010	-0.0926928	0.6463
AT1G08030	-0.0510773	0.8505
AT1G08032	0	1
AT1G08035	1.13235	0.132
AT1G08040	0.364379	0.1752
AT1G08050	-1.57401	5e-05
AT1G08060	-0.019616	0.93465
AT1G08065	0	1
AT1G08070	-0.326437	0.2976
AT1G08080	0	1
AT1G08090	-0.740274	1
AT1G08100	inf	1
AT1G08110	0.0731114	0.71115
AT1G08120	0.843565	1
AT1G08125	0.083443	0.73795
AT1G08130	-0.275139	0.22255
AT1G08135	0	1
AT1G08140	0	1
AT1G08150	0	1
AT1G08160	-0.198943	0.48685
AT1G08165	-0.102624	1
AT1G08170	inf	1
AT1G08180	0.410569	0.17135
AT1G08190	0.0154795	0.9369
AT1G08200	0.0507091	0.7975
AT1G08210	0.175469	0.40615
AT1G08220	0.225511	0.3946
AT1G08230	0.0352556	0.86395
AT1G08250	0.747027	0.0008
AT1G08260	0.0861676	1
AT1G08270	-0.292362	0.3945
AT1G08280	-0.217913	0.3355
AT1G08290	-0.868061	1
AT1G08300	0.550075	0.54415
AT1G08310	-0.591922	0.55905
AT1G08315	-0.998851	5e-05
AT1G08320	-0.0323335	0.9044
AT1G08340	-0.654871	0.41335
AT1G08350	0.00444112	0.9843
AT1G08360	0.0943448	0.63885
AT1G08370	0.201219	0.31695
AT1G08380	0.0780749	0.74035
AT1G08390	0.678135	0.00625
AT1G08400	0.792971	0.0018
AT1G08410	-0.131538	0.51165
AT1G08420	0.108573	0.5888
AT1G08430	0.38577	1
AT1G08440	0	1
AT1G08450	-1.02928	5e-05
AT1G08460	-0.00113077	0.99645
AT1G08465	0.412656	0.0753
AT1G08470	-0.152685	0.4747
AT1G08480	-0.0260992	0.8968
AT1G08490	-0.134531	0.5088
AT1G08500	-0.677553	0.0261
AT1G08510	-0.276884	0.1759
AT1G08520	0.268635	0.1909
AT1G08530	0.0850387	0.7078
AT1G08540	0.177665	0.3703
AT1G08550	0.309412	0.13255
AT1G08560	-0.29091	0.172
AT1G08570	0.952673	5e-05
AT1G08580	0.104505	0.60815
AT1G08590	0.476151	0.0942
AT1G08600	0.34785	0.13815
AT1G08610	-0.288026	0.17645
AT1G08620	0.0414434	0.841
AT1G08630	0.479414	0.02595
AT1G08640	-0.108082	0.59165
AT1G08650	-0.265135	0.2252
AT1G08660	-0.0704923	0.74445
AT1G08670	-0.541258	0.13685
AT1G08680	0.0883054	0.6593
AT1G08695	0	1
AT1G08700	-0.0633398	0.7525
AT1G08710	0.325483	0.12345
AT1G08720	-0.259755	0.1962
AT1G08730	-0.0267408	1
AT1G08750	-0.0953724	0.72535
AT1G08760	-0.152152	0.47215
AT1G08770	-0.00251117	0.9898
AT1G08780	0.0936129	0.653
AT1G08790	0	1
AT1G08800	0.00316887	0.98625
AT1G08810	0.309842	0.12385
AT1G08820	0.00688761	0.9739
AT1G08830	0.196493	0.4621
AT1G08840	0.0774577	0.84555
AT1G08845	-0.0278701	0.90395
AT1G08860	-4.11838	1
AT1G08880	0.0597147	0.76535
AT1G08890	0.0749499	0.78735
AT1G08900	0.107662	0.61705
AT1G08910	-0.0281084	0.90115
AT1G08920	-0.372894	0.0754
AT1G08930	-1.99268	5e-05
AT1G08940	-1.40658	5e-05
AT1G08960	-0.00870722	0.9716
AT1G08970	-0.14241	0.4761
AT1G08980	0.0345853	0.86655
AT1G08985	0	1
AT1G08990	-0.612737	0.1065
AT1G09000	-0.104118	1
AT1G09010	0.0280235	0.89135
AT1G09020	0.170558	0.41135
AT1G09026	0	1
AT1G09030	-0.219854	1
AT1G09040	-0.0286267	0.913
AT1G09050	-0.243467	0.3477
AT1G09060	-0.509858	0.01105
AT1G09070	-2.35285	5e-05
AT1G09080	-0.170492	0.6273
AT1G09090	-0.173579	1
AT1G09100	0.312462	0.2588
AT1G09130	0.0711027	0.7197
AT1G09140	0.796589	5e-05
AT1G09150	0.0630975	0.7775
AT1G09155	1.49124	1
AT1G09157	#NAME?	1
AT1G09160	-0.320652	0.1065
AT1G09170	-0.723552	1
AT1G09176	#NAME?	1
AT1G09180	-0.234447	1
AT1G09190	-0.406892	0.10135
AT1G09195	0.369252	0.16365
AT1G09200	-0.486685	0.01805
AT1G09210	0.198952	0.3211
AT1G09220	-0.809772	0.0098
AT1G09230	0.323963	0.1429
AT1G09240	-0.0119074	0.95325
AT1G09245	0	1
AT1G09250	0.328915	0.1102
AT1G09260	0	1
AT1G09270	-0.00317827	0.98895
AT1G09280	0.0934496	0.8078
AT1G09290	0.0876279	0.75795
AT1G09300	0.196646	0.54975
AT1G09310	-0.612544	0.006
AT1G09320	0.127849	0.56265
AT1G09330	0.193668	0.3271
AT1G09340	0.0850237	0.69775
AT1G09350	2.46883	1
AT1G09360	0	1
AT1G09370	-3.97599	0.18555
AT1G09380	0.402573	0.1826
AT1G09390	-0.108604	0.5996
AT1G09400	-2.03469	1
AT1G09410	-0.467667	1
AT1G09415	-0.217556	0.28335
AT1G09420	0.475909	0.02265
AT1G09430	0.401049	0.05335
AT1G09440	-0.0878219	0.73015
AT1G09450	-0.722772	1
AT1G09460	0.333377	0.14715
AT1G09470	0.139266	0.7842
AT1G09480	-0.108131	0.6851
AT1G09483	inf	1
AT1G09490	0.228388	0.25965
AT1G09500	0.468415	0.07435
AT1G09510	#NAME?	1
AT1G09520	-0.0304569	0.8797
AT1G09530	0.231036	0.24425
AT1G09540	-0.0961529	1
AT1G09550	0	1
AT1G09560	-0.478668	0.02345
AT1G09570	0.115451	0.5737
AT1G09575	-0.117473	0.6048
AT1G09580	0.234161	0.28315
AT1G09590	-0.201528	0.32835
AT1G09600	-1.06118	1
AT1G09610	-0.410361	0.8322
AT1G09620	-0.195667	0.33765
AT1G09625	0	1
AT1G09630	-0.829756	5e-05
AT1G09640	-0.07552	0.7169
AT1G09645	-0.353552	0.0731
AT1G09650	0.540052	0.18685
AT1G09660	-0.113554	0.57165
AT1G09665	0	1
AT1G09680	-0.648678	0.0238
AT1G09690	-0.178365	0.4195
AT1G09700	-0.403603	0.0451
AT1G09710	0.125412	0.63745
AT1G09720	0	1
AT1G09730	0.0930155	0.64185
AT1G09740	0.00164139	0.9946
AT1G09750	-0.19919	0.3532
AT1G09760	0.244217	0.6704
AT1G09770	0.0178969	0.9307
AT1G09780	0.0238659	0.9043
AT1G09790	-1.83894	1
AT1G09794	-0.169136	0.70485
AT1G09795	0.105149	0.6202
AT1G09800	-0.296775	0.6495
AT1G09810	-0.375639	0.1065
AT1G09812	1.08523	0.12645
AT1G09815	-0.104317	0.611
AT1G09820	0.126444	0.6
AT1G09830	-0.0471652	0.81545
AT1G09840	0.241886	0.2404
AT1G09850	-0.0372546	0.85335
AT1G09860	-2.16507	1
AT1G09870	0.0154259	0.94145
AT1G09880	-0.427386	1
AT1G09890	-0.349434	1
AT1G09900	0.111034	0.593
AT1G09910	0.208847	0.3845
AT1G09920	0.141048	0.49835
AT1G09930	-4.91903	0.01205
AT1G09932	-5.12145	5e-05
AT1G09935	#NAME?	1
AT1G09940	-3.87631	5e-05
AT1G09950	-5.46537	5e-05
AT1G09960	-0.189832	0.4905
AT1G09970	-1.15426	5e-05
AT1G09980	0.11911	0.5657
AT1G09995	-0.482971	0.04895
AT1G10000	-1.24095	0.0002
AT1G10010	inf	1
AT1G10020	1.34445	5e-05
AT1G10030	0.269361	0.19935
AT1G10040	-2.29873	5e-05
AT1G10050	-1.25799	5e-05
AT1G10060	0.344257	0.11295
AT1G10070	0.797428	0.00045
AT1G10090	0.154601	0.7894
AT1G10095	-0.391642	1
AT1G10100	#NAME?	1
AT1G10110	0.784347	0.3642
AT1G10120	0.43791	0.0566
AT1G10130	0.56355	0.01845
AT1G10140	0.44752	0.023
AT1G10150	1.04634	5e-05
AT1G10155	0.179189	0.6266
AT1G10170	-0.269504	0.17725
AT1G10180	0.270126	0.19155
AT1G10190	0	1
AT1G10200	0.061558	0.7613
AT1G10210	0.618794	0.0072
AT1G10220	0.147286	1
AT1G10230	0.103991	0.65085
AT1G10240	-0.0504197	0.8316
AT1G10250	0	1
AT1G10270	-0.0662722	0.7639
AT1G10280	-0.122508	0.5984
AT1G10290	0.061752	0.7592
AT1G10300	0.619286	1
AT1G10310	0.00494932	0.9808
AT1G10320	0.179424	0.4769
AT1G10330	0.0809967	0.7975
AT1G10340	-2.50244	5e-05
AT1G10350	-0.160671	0.4446
AT1G10360	-0.0300693	0.87915
AT1G10370	-0.268248	0.23065
AT1G10380	-0.103196	0.67945
AT1G10385	0	1
AT1G10390	-0.110782	0.577
AT1G10400	-1.02894	1
AT1G10410	0.246606	0.22385
AT1G10417	0.3166	1
AT1G10430	-0.0248611	0.9002
AT1G10450	0.0768964	0.74255
AT1G10455	0	1
AT1G10460	-0.763762	1
AT1G10470	0.501547	0.0123
AT1G10480	0.117711	0.67235
AT1G10490	0.12592	0.8961
AT1G10500	0.322424	0.1167
AT1G10510	-0.0771831	0.7285
AT1G10520	-0.811843	1
AT1G10522	-0.11871	0.5528
AT1G10530	0.097042	1
AT1G10540	0.023134	1
AT1G10550	0.44857	0.04645
AT1G10560	-2.44305	5e-05
AT1G10570	0.54473	0.0221
AT1G10580	0.0414351	0.83835
AT1G10585	0.125073	0.64445
AT1G10586	inf	1
AT1G10588	0	1
AT1G10590	0.0497217	0.8111
AT1G10600	0.235194	0.24525
AT1G10610	0.0489104	0.84075
AT1G10620	0	1
AT1G10630	0.242245	0.23485
AT1G10640	0.12611	0.6248
AT1G10650	-0.654312	0.00205
AT1G10652	0	1
AT1G10657	0.553969	0.08035
AT1G10660	0.123358	0.53285
AT1G10670	0.0561819	0.78065
AT1G10680	0	1
AT1G10690	-0.137707	0.6264
AT1G10700	-0.456522	0.02775
AT1G10710	-0.0777308	1
AT1G10717	0	1
AT1G10720	0.0911133	0.6509
AT1G10730	0.758614	0.0638
AT1G10740	0.05549	0.7821
AT1G10745	0	1
AT1G10747	0	1
AT1G10750	0.393857	1
AT1G10760	0.495553	0.02835
AT1G10770	0.47311	0.09205
AT1G10780	-0.288756	0.2839
AT1G10790	0.277576	1
AT1G10800	-1.47328	1
AT1G10810	-0.185346	1
AT1G10820	0.368555	0.1143
AT1G10830	-0.00406874	0.98485
AT1G10840	0.210923	0.2916
AT1G10850	-0.405541	0.1215
AT1G10865	-0.00163076	0.99735
AT1G10870	0.0755149	0.7486
AT1G10880	-1.42495	1
AT1G10890	0.0864363	0.6737
AT1G10900	0.159713	0.4231
AT1G10910	0.226222	0.2597
AT1G10920	-0.566292	0.00735
AT1G10930	-0.121221	0.64265
AT1G10940	-0.0538607	0.7901
AT1G10950	0.161927	0.41505
AT1G10960	-0.0173404	0.93545
AT1G10970	-0.0966467	0.7118
AT1G10980	-0.676954	1
AT1G10990	-1.95747	5e-05
AT1G11000	-0.910514	0.0003
AT1G11020	-0.441024	0.04665
AT1G11040	#NAME?	1
AT1G11050	-3.79856	5e-05
AT1G11060	-0.115916	0.617
AT1G11070	0.553042	1
AT1G11080	0.877894	1
AT1G11090	-0.139354	0.5187
AT1G11100	0.129978	1
AT1G11110	inf	1
AT1G11112	0.106821	0.8314
AT1G11120	0.69904	1
AT1G11125	-1.27607	0.02175
AT1G11130	-0.531002	0.0542
AT1G11145	0	1
AT1G11160	0.00746828	1
AT1G11170	-0.474915	1
AT1G11180	0.46652	0.0446
AT1G11190	-0.186388	0.60175
AT1G11200	-1.44748	5e-05
AT1G11210	-1.34296	5e-05
AT1G11220	-0.764785	0.03225
AT1G11230	0	1
AT1G11240	0.184298	0.37965
AT1G11250	0.834581	1
AT1G11260	0.357319	0.11365
AT1G11270	-0.538425	0.02055
AT1G11280	0.0384392	0.8507
AT1G11290	-0.58563	0.0125
AT1G11300	-0.516294	0.02925
AT1G11310	-2.76345	5e-05
AT1G11320	-0.987456	0.00015
AT1G11330	-0.750161	0.0005
AT1G11340	-0.219452	0.3909
AT1G11350	-0.142367	0.48785
AT1G11360	0.210836	0.3138
AT1G11362	0.304128	0.21155
AT1G11370	-0.0445344	1
AT1G11380	1.11249	5e-05
AT1G11390	-0.0837351	0.68575
AT1G11400	0.312186	0.11785
AT1G11410	-0.405178	0.05655
AT1G11420	-0.102297	0.7672
AT1G11430	-0.0233238	0.91225
AT1G11440	0.404792	0.0798
AT1G11450	-0.123258	0.67085
AT1G11460	-0.249358	1
AT1G11470	0	1
AT1G11475	-0.0209581	0.92
AT1G11480	0.0235958	0.9085
AT1G11490	-1.31318	1
AT1G11500	-1.34627	1
AT1G11510	0	1
AT1G11520	-0.949284	1
AT1G11530	0.395041	0.052
AT1G11540	0.0599114	1
AT1G11545	-0.171561	0.4068
AT1G11560	inf	1
AT1G11570	1.58746	0.05315
AT1G11572	-0.564986	1
AT1G11580	-0.25707	0.21365
AT1G11590	#NAME?	1
AT1G11593	0	1
AT1G11600	-0.193115	0.3886
AT1G11608	inf	1
AT1G11610	0	1
AT1G11620	#NAME?	1
AT1G11630	0.370179	0.1011
AT1G11650	0.0315457	0.87515
AT1G11655	#NAME?	1
AT1G11660	0.160386	0.44875
AT1G11670	-0.740647	0.00025
AT1G11680	-0.142844	0.48765
AT1G11684	0	1
AT1G11690	0	1
AT1G11700	0.0487664	0.8418
AT1G11710	0.767174	0.01005
AT1G11720	0.20381	0.30735
AT1G11730	-1.13307	1
AT1G11740	0.366072	0.17955
AT1G11750	0.0449034	0.837
AT1G11755	0.129398	0.8339
AT1G11760	0.232648	0.2524
AT1G11765	0	1
AT1G11770	inf	1
AT1G11780	0.0161616	0.9417
AT1G11785	0.315883	1
AT1G11790	-0.180388	0.38275
AT1G11800	0.371752	0.1142
AT1G11810	#NAME?	1
AT1G11820	0.451748	0.02495
AT1G11840	0.120689	0.54215
AT1G11850	-0.200107	0.42465
AT1G11860	-0.0816864	0.71725
AT1G11870	-0.0969718	0.6433
AT1G11880	0.470606	0.0742
AT1G11890	-0.166681	0.45405
AT1G11900	0.722081	0.1583
AT1G11905	-0.184885	0.41245
AT1G11910	0.32636	0.11235
AT1G11915	1.30881	1
AT1G11920	#NAME?	1
AT1G11925	-1.93473	5e-05
AT1G11930	0.178168	0.37335
AT1G11940	-0.404341	0.24945
AT1G11950	-0.0946814	0.70795
AT1G11960	-1.41729	5e-05
AT1G11970	0	1
AT1G11980	0	1
AT1G11990	inf	1
AT1G12000	-0.0343542	0.86525
AT1G12010	0.144703	0.4797
AT1G12020	0.991086	0.0002
AT1G12030	0.675312	0.10705
AT1G12040	-1.27361	1
AT1G12050	0.127114	0.5789
AT1G12060	0.471655	0.0482
AT1G12064	-4.09663	1
AT1G12070	0.576234	1
AT1G12080	0.0188584	0.9255
AT1G12090	0.115287	0.62965
AT1G12100	0.345776	0.35735
AT1G12110	0.0149024	0.93725
AT1G12120	0.0684726	0.7547
AT1G12130	0.41054	1
AT1G12140	-0.0261102	0.89305
AT1G12150	-0.0499569	1
AT1G12160	-0.207741	0.5394
AT1G12170	0	1
AT1G12180	0	1
AT1G12190	0	1
AT1G12200	-1.7703	1
AT1G12210	-0.532171	1
AT1G12211	0	1
AT1G12220	-0.0919187	0.6773
AT1G12230	0.2868	0.1592
AT1G12240	0.0720042	0.73605
AT1G12244	0.0803171	0.69665
AT1G12250	0.32542	0.1084
AT1G12260	-0.328321	1
AT1G12270	0.052837	0.78775
AT1G12280	0.13738	0.5994
AT1G12290	0.0212886	0.93825
AT1G12300	0.867837	0.00235
AT1G12310	-0.133122	0.5195
AT1G12320	0.983544	0.00035
AT1G12330	0.467284	0.01915
AT1G12340	0.172519	1
AT1G12350	0.0122539	0.954
AT1G12360	-0.827811	0.0004
AT1G12370	0.0911752	0.8952
AT1G12380	-1.17569	5e-05
AT1G12390	0.0360253	0.8624
AT1G12400	-0.154385	0.5371
AT1G12410	0.305701	0.13135
AT1G12411	0	1
AT1G12420	0.288615	0.2638
AT1G12423	0	1
AT1G12430	0.151835	0.5304
AT1G12440	0.0721588	0.7397
AT1G12450	0.468731	0.0283
AT1G12451	0	1
AT1G12460	0.00212302	0.9945
AT1G12470	0.365605	0.10265
AT1G12480	0.0567773	0.93625
AT1G12490	-0.306371	1
AT1G12500	0.155931	0.43975
AT1G12520	0.318822	0.11645
AT1G12530	0.294411	0.16925
AT1G12540	0	1
AT1G12550	-0.464766	0.04915
AT1G12560	-0.677755	0.0622
AT1G12570	-0.753375	0.01085
AT1G12580	-1.04412	5e-05
AT1G12600	0.507271	1
AT1G12610	-0.310902	1
AT1G12620	0.777194	0.00215
AT1G12630	-0.638297	0.28865
AT1G12640	0.140998	0.4852
AT1G12650	0.179939	0.46475
AT1G12660	0	1
AT1G12663	0	1
AT1G12665	#NAME?	1
AT1G12672	0	1
AT1G12680	-1.01894	5e-05
AT1G12700	0.828467	0.00635
AT1G12710	1.28007	5e-05
AT1G12730	0.384268	0.1505
AT1G12740	0.274371	0.3708
AT1G12750	-0.694644	0.00215
AT1G12760	-0.416269	0.0379
AT1G12770	-0.2446	0.23515
AT1G12775	0.262994	0.8016
AT1G12780	0.379996	0.0665
AT1G12790	0.730769	0.0222
AT1G12800	0.145421	0.4626
AT1G12805	0	1
AT1G12810	0.0957776	0.727
AT1G12820	1.2197	0.00245
AT1G12830	0.2968	0.14655
AT1G12840	0.184703	0.3671
AT1G12845	0.170119	0.4697
AT1G12850	-0.00222832	0.9923
AT1G12855	1.03857	1
AT1G12860	0.288904	0.13405
AT1G12870	#NAME?	1
AT1G12880	-1.31407	5e-05
AT1G12890	#NAME?	5e-05
AT1G12900	-0.032429	0.88885
AT1G12910	0.200462	0.35355
AT1G12920	-0.0427431	0.84325
AT1G12930	0.234117	0.3238
AT1G12938	0	1
AT1G12940	4.2807	1
AT1G12950	-0.532785	1
AT1G12960	0	1
AT1G12970	0.537713	0.02295
AT1G12980	0.382514	1
AT1G12990	-0.291769	0.1429
AT1G13000	-0.197708	0.39285
AT1G13020	0.0816244	0.68235
AT1G13030	0.246326	0.3625
AT1G13040	-1.044	1
AT1G13050	-0.410954	0.2642
AT1G13060	0.165533	0.40405
AT1G13080	0.542247	0.0096
AT1G13090	0.0321042	0.8713
AT1G13100	-0.177827	0.376
AT1G13110	-0.183933	0.3744
AT1G13120	0.0325748	0.89965
AT1G13130	-2.37871	1
AT1G13140	0.190395	1
AT1G13150	0.723606	0.0273
AT1G13160	0.25457	0.39755
AT1G13170	0.349465	0.32125
AT1G13180	-0.474203	0.05125
AT1G13190	0.161261	0.4603
AT1G13195	-0.0601289	0.9237
AT1G13200	0	1
AT1G13210	-3.55445	5e-05
AT1G13220	-0.0200004	0.9225
AT1G13230	0.623198	1
AT1G13245	1.8785	5e-05
AT1G13250	0.954507	5e-05
AT1G13260	-0.398284	0.0632
AT1G13270	0.106031	0.61505
AT1G13280	-0.0947669	0.6536
AT1G13290	#NAME?	1
AT1G13300	0.0813288	0.69905
AT1G13310	0.232114	1
AT1G13320	0.142748	0.4732
AT1G13330	-0.365103	1
AT1G13340	-3.76561	5e-05
AT1G13350	0.282848	0.16245
AT1G13360	1.042	5e-05
AT1G13370	-1.31746	1
AT1G13380	-0.101576	0.6119
AT1G13390	-1.64904	5e-05
AT1G13400	-0.234646	1
AT1G13410	-0.323029	0.2875
AT1G13420	-1.27795	1
AT1G13430	0.103272	0.80155
AT1G13440	-0.00973969	0.96315
AT1G13450	0.182978	0.37145
AT1G13460	0.192209	0.33455
AT1G13470	-1.24772	0.01095
AT1G13480	-3.61904	5e-05
AT1G13485	0	1
AT1G13490	-2.55144	1
AT1G13500	0.239091	1
AT1G13510	-1.60267	0.00065
AT1G13520	-3.23329	5e-05
AT1G13530	-1.55997	5e-05
AT1G13540	0.13515	0.61125
AT1G13550	-2.57612	5e-05
AT1G13560	-0.0646029	0.7467
AT1G13570	0.237376	0.23625
AT1G13580	-0.498812	0.02665
AT1G13590	1.10458	5e-05
AT1G13600	1.97292	1
AT1G13605	0	1
AT1G13607	0.629326	1
AT1G13608	0.909264	0.2019
AT1G13609	0.605358	0.0036
AT1G13610	-0.25339	1
AT1G13620	-1.14577	1
AT1G13630	0.802273	0.0121
AT1G13635	-1.59986	1
AT1G13640	0.0763758	0.72065
AT1G13650	0.0689133	0.7805
AT1G13670	0.713567	0.00065
AT1G13680	#NAME?	1
AT1G13690	0.0329412	0.9105
AT1G13700	0.474655	0.118
AT1G13710	0.493734	0.04385
AT1G13730	0.00851876	0.96495
AT1G13740	-0.0164266	0.94555
AT1G13750	-0.132137	0.79335
AT1G13755	0	1
AT1G13760	0	1
AT1G13770	0.364666	0.23445
AT1G13780	0.301699	0.27035
AT1G13790	-0.48719	0.12095
AT1G13800	-0.0263803	1
AT1G13810	-0.0922095	0.69335
AT1G13820	0.162995	0.412
AT1G13830	-0.811468	0.099
AT1G13860	-0.0203112	0.9323
AT1G13870	-0.0686612	0.7673
AT1G13880	-0.360128	0.07295
AT1G13890	0	1
AT1G13900	0.0908319	0.6524
AT1G13910	0.953341	0.00295
AT1G13920	0.639895	0.01595
AT1G13930	0.328883	0.1975
AT1G13940	0.472855	0.02195
AT1G13950	-0.0674362	0.7977
AT1G13960	0.115644	0.56365
AT1G13970	-0.0838114	0.80435
AT1G13980	-0.0150571	0.93855
AT1G13990	0.458404	0.0324
AT1G14000	-0.0942821	0.67675
AT1G14010	-0.248512	0.5612
AT1G14020	0.123071	0.77275
AT1G14030	-0.0404715	0.85795
AT1G14040	-1.44016	5e-05
AT1G14048	0	1
AT1G14060	-0.385705	0.08305
AT1G14070	-1.88699	5e-05
AT1G14080	-0.455783	0.12825
AT1G14100	inf	1
AT1G14110	0	1
AT1G14120	-0.422417	0.10735
AT1G14130	0.168629	0.44685
AT1G14140	0.461734	0.0233
AT1G14150	0.129559	0.5345
AT1G14160	-0.486325	0.82265
AT1G14170	0.0284067	0.8954
AT1G14180	-0.0705621	0.75525
AT1G14185	-0.300774	0.3113
AT1G14190	0.121147	0.73885
AT1G14200	1.31979	5e-05
AT1G14205	0.435146	0.72605
AT1G14210	0.305323	0.13285
AT1G14220	0.743969	1
AT1G14225	0	1
AT1G14230	0.122611	0.56165
AT1G14240	0.81896	1
AT1G14250	-0.00257221	0.99095
AT1G14260	-1.52702	0.02325
AT1G14270	0.222376	0.3262
AT1G14280	1.40111	5e-05
AT1G14290	0.228876	0.2612
AT1G14300	0.0137164	0.95235
AT1G14310	0.359033	0.2922
AT1G14315	-2.73416	1
AT1G14320	-0.100931	0.66055
AT1G14330	-0.305906	0.14005
AT1G14340	-0.11541	0.6308
AT1G14345	0.0536907	0.78915
AT1G14350	-0.154579	0.5488
AT1G14360	0.322226	0.4257
AT1G14370	-2.89611	5e-05
AT1G14380	-0.0465825	0.8613
AT1G14390	-0.694181	1
AT1G14400	0.0943155	0.63525
AT1G14410	-0.00653931	0.975
AT1G14420	0.834302	1
AT1G14430	0.0265015	0.9039
AT1G14440	0.13695	0.5153
AT1G14450	0.075847	0.7068
AT1G14455	-2.41449	0.00555
AT1G14460	-0.301946	0.197
AT1G14470	-0.498482	1
AT1G14480	-5.2851	5e-05
AT1G14490	0.205392	0.62465
AT1G14500	1.10198	1
AT1G14510	-0.0176576	0.92855
AT1G14520	0.0210813	0.92755
AT1G14530	-0.227564	0.46855
AT1G14540	-6.40471	5e-05
AT1G14549	0	1
AT1G14550	#NAME?	1
AT1G14560	-0.278739	0.18585
AT1G14570	0.101321	0.6096
AT1G14580	-0.240582	0.2281
AT1G14590	0.166699	0.4775
AT1G14600	0.329034	0.33295
AT1G14610	0.00680776	0.9705
AT1G14620	-0.143761	0.50715
AT1G14630	0.542766	0.18015
AT1G14640	-0.0673615	0.8307
AT1G14642	#NAME?	1
AT1G14650	-1.38706	5e-05
AT1G14660	-0.141121	1
AT1G14670	-0.114831	0.5646
AT1G14680	0.173301	0.58545
AT1G14685	0.198297	0.32475
AT1G14686	0.0405464	1
AT1G14687	-0.102886	0.7017
AT1G14688	0	1
AT1G14690	0.219973	0.27045
AT1G14700	0.277723	0.199
AT1G14710	-0.566298	0.00535
AT1G14720	-0.00651789	0.97365
AT1G14730	-0.243818	0.25155
AT1G14740	-0.881566	0.0001
AT1G14750	-1.83077	1
AT1G14755	#NAME?	1
AT1G14760	0.779432	0.03365
AT1G14770	-0.0299531	0.89175
AT1G14780	-1.5409	5e-05
AT1G14790	-0.122181	0.7673
AT1G14800	#NAME?	1
AT1G14810	-0.0883187	0.654
AT1G14820	0.177465	0.3832
AT1G14830	-0.134776	0.50395
AT1G14840	0.00110532	0.9962
AT1G14850	0.0144132	0.94595
AT1G14860	0.301908	0.17885
AT1G14870	-2.09491	5e-05
AT1G14880	-0.673061	1
AT1G14890	0.240466	0.2515
AT1G14900	-0.184268	0.42685
AT1G14910	0.0900898	0.6667
AT1G14920	0.674767	0.001
AT1G14930	-1.01192	1
AT1G14940	0	1
AT1G14950	#NAME?	1
AT1G14960	-0.493097	1
AT1G14970	0.275486	1
AT1G14980	0.0389682	0.84325
AT1G14990	-0.000295074	0.98155
AT1G15000	-0.720528	0.0004
AT1G15010	-2.43358	5e-05
AT1G15015	inf	1
AT1G15020	0.0595617	0.77135
AT1G15030	-0.433737	0.5345
AT1G15040	0.569021	0.0133
AT1G15045	0	1
AT1G15050	0.945132	1
AT1G15060	0.183132	0.37335
AT1G15080	0.04944	0.85425
AT1G15100	0.175407	0.37955
AT1G15110	-0.122444	0.64
AT1G15120	-0.199963	0.3397
AT1G15125	-1.2324	0.00035
AT1G15130	-0.168474	0.3964
AT1G15140	-0.217574	0.27295
AT1G15150	inf	1
AT1G15160	0.250282	0.37945
AT1G15165	0.411048	0.10525
AT1G15170	-0.263596	0.2233
AT1G15180	0.103546	0.60905
AT1G15190	-2.56409	0.0001
AT1G15200	0.257565	0.20425
AT1G15210	-0.164103	0.51055
AT1G15215	0.204031	0.7321
AT1G15220	0.336824	0.1815
AT1G15230	0.278837	0.17095
AT1G15240	0.0963837	0.64735
AT1G15250	-0.00178644	0.9953
AT1G15260	0.403031	0.04495
AT1G15270	0.140605	0.47535
AT1G15280	0.259337	0.20395
AT1G15290	0.197041	0.33525
AT1G15310	-0.0304607	1
AT1G15320	1.19903	1
AT1G15330	0.646596	0.0049
AT1G15340	0.0178896	0.93235
AT1G15350	0.262731	0.1941
AT1G15360	-2.18145	1
AT1G15370	0.246996	0.2139
AT1G15380	0.220305	0.2875
AT1G15385	0.257771	1
AT1G15390	-0.0739417	0.8165
AT1G15400	0.191794	0.5127
AT1G15410	0.271973	0.18965
AT1G15415	-0.162421	0.8491
AT1G15420	0.160719	0.43685
AT1G15430	-2.16994	5e-05
AT1G15440	-0.0585129	0.8
AT1G15460	-0.0382725	1
AT1G15470	0.00827485	0.9767
AT1G15480	-0.300958	0.1684
AT1G15490	0.345204	0.1699
AT1G15500	-0.0151964	0.9419
AT1G15510	-0.266385	0.2315
AT1G15520	-0.683347	1
AT1G15530	-1.29838	0.0001
AT1G15540	inf	1
AT1G15550	1.09036	0.00975
AT1G15570	0.0803697	0.77605
AT1G15580	1.84788	1
AT1G15590	0	1
AT1G15600	0	1
AT1G15610	#NAME?	1
AT1G15620	#NAME?	1
AT1G15630	-1.35043	1
AT1G15640	-2.83928	1
AT1G15660	0.269728	0.27455
AT1G15670	1.07515	5e-05
AT1G15680	0	1
AT1G15690	0.19568	0.37395
AT1G15700	0.475912	0.83685
AT1G15710	0.115152	0.57055
AT1G15720	0.639169	0.3725
AT1G15730	-0.0192243	0.92835
AT1G15740	0.408679	0.2327
AT1G15750	0.237407	0.3827
AT1G15757	0	1
AT1G15760	-1.68872	0.02315
AT1G15770	inf	1
AT1G15772	#NAME?	1
AT1G15780	-0.246276	0.30235
AT1G15790	-0.0654431	0.8678
AT1G15800	-0.630388	0.00255
AT1G15810	0.117845	0.92775
AT1G15820	-0.192453	0.4536
AT1G15825	0.307541	0.67205
AT1G15830	0.353623	1
AT1G15840	1.3134	5e-05
AT1G15850	0	1
AT1G15860	-0.127777	0.54845
AT1G15870	-0.663307	0.0928
AT1G15880	-0.127538	0.52605
AT1G15885	-1.33946	5e-05
AT1G15890	-2.1701	5e-05
AT1G15900	-1.31798	0.0257
AT1G15910	-0.176342	0.39455
AT1G15920	0.0233135	0.9087
AT1G15930	-0.0609807	0.7809
AT1G15940	-0.0208329	0.92045
AT1G15950	0.0408498	0.89025
AT1G15960	-0.00719086	0.98135
AT1G15970	-0.124311	0.54305
AT1G15980	0.166866	0.3966
AT1G15990	1.53779	1
AT1G16000	0.189879	0.38535
AT1G16010	-0.0371746	0.8555
AT1G16020	0.13058	0.53025
AT1G16022	-0.134205	1
AT1G16025	0.758385	0.39895
AT1G16030	0.343448	0.20245
AT1G16040	0.245989	0.31015
AT1G16060	-0.185061	0.51805
AT1G16070	-0.404688	1
AT1G16080	0.116289	0.5657
AT1G16090	-2.63624	5e-05
AT1G16110	-2.38432	5e-05
AT1G16120	-4.29653	5e-05
AT1G16130	-3.6503	5e-05
AT1G16150	-3.21931	5e-05
AT1G16160	-1.60267	0.00235
AT1G16170	-0.125689	0.52315
AT1G16180	-0.0670875	0.75315
AT1G16190	-0.16877	0.4898
AT1G16210	-0.12896	0.52335
AT1G16220	-0.345096	0.2746
AT1G16225	#NAME?	1
AT1G16230	-1.19951	1
AT1G16240	-0.0721758	0.72085
AT1G16250	-0.0867563	0.69965
AT1G16260	-0.298605	0.15895
AT1G16270	0.0644324	0.7489
AT1G16280	-0.102078	0.6625
AT1G16290	0	1
AT1G16300	-0.0612543	0.834
AT1G16310	0.551241	0.1265
AT1G16320	0.613325	0.0034
AT1G16330	0.652527	1
AT1G16340	0.193085	0.52885
AT1G16350	-0.045862	0.82065
AT1G16360	0.650628	1
AT1G16370	0.0573035	0.78095
AT1G16380	0	1
AT1G16390	0.601149	0.00315
AT1G16400	-0.0663299	0.7815
AT1G16410	-0.116777	0.5973
AT1G16420	-5.99294	5e-05
AT1G16430	0.449298	0.088
AT1G16440	-0.711909	1
AT1G16445	0.0689631	0.8293
AT1G16460	0.100708	0.6133
AT1G16470	-0.0734776	0.76195
AT1G16480	-1.16591	0.00035
AT1G16490	0.846066	0.0171
AT1G16500	0.915312	0.05945
AT1G16510	0.090162	0.749
AT1G16515	0.525989	0.3456
AT1G16520	0.219158	0.39565
AT1G16530	#NAME?	1
AT1G16540	0.582591	1
AT1G16560	0.0761014	0.7108
AT1G16570	0.271618	0.76475
AT1G16590	-0.137887	0.63035
AT1G16610	-0.0228166	0.90915
AT1G16630	0.0832686	0.75215
AT1G16640	-2.46084	5e-05
AT1G16650	0.660842	0.0187
AT1G16670	-2.11912	5e-05
AT1G16680	0.228648	0.30925
AT1G16690	0.372137	0.171
AT1G16700	-0.0527194	0.79805
AT1G16705	0	1
AT1G16710	0.0972706	0.65345
AT1G16720	0.196488	0.3688
AT1G16730	0.332092	0.70585
AT1G16740	0.133245	0.49385
AT1G16750	0.160211	0.52035
AT1G16760	0	1
AT1G16770	0.218982	1
AT1G16780	0.196738	0.424
AT1G16790	0.146693	0.538
AT1G16800	-0.151995	1
AT1G16810	0.0882844	0.66475
AT1G16820	0.432112	0.64955
AT1G16825	-0.190313	0.5114
AT1G16830	0.158103	0.6273
AT1G16840	0.345088	0.087
AT1G16850	-2.10117	0.03295
AT1G16860	-0.0714289	0.7266
AT1G16870	0.0676031	0.7435
AT1G16880	0.109047	0.70335
AT1G16890	0.132532	0.739
AT1G16900	-0.00235406	0.99595
AT1G16905	-0.673283	1
AT1G16910	1.85474	0.0066
AT1G16916	0.0747123	0.7393
AT1G16920	-0.324647	0.09965
AT1G16930	-1.25864	5e-05
AT1G16940	0	1
AT1G16950	inf	1
AT1G16960	-0.324142	0.49875
AT1G16970	0.272386	0.3415
AT1G16980	0	1
AT1G17000	0	1
AT1G17010	#NAME?	1
AT1G17020	0.0144299	0.97445
AT1G17030	0.0297665	1
AT1G17040	0.258473	0.31815
AT1G17050	0.0588357	0.77805
AT1G17060	0.405854	0.0454
AT1G17070	0.317371	0.52405
AT1G17080	-0.106836	0.63085
AT1G17090	0.0118398	0.9591
AT1G17100	0.134272	0.64355
AT1G17110	0.00178834	0.99665
AT1G17120	0.05002	0.81165
AT1G17130	0.0102772	0.9711
AT1G17140	-0.189881	0.5296
AT1G17145	-0.159711	0.46855
AT1G17147	-6.30487	5e-05
AT1G17150	1.27766	1
AT1G17160	-0.0969551	0.62415
AT1G17170	-0.185611	0.41545
AT1G17180	-0.762014	0.1306
AT1G17190	-0.350409	0.0877
AT1G17200	0.0991691	0.6163
AT1G17210	0.00282428	0.98845
AT1G17220	0.151034	0.462
AT1G17230	0.303644	0.1455
AT1G17235	-1.68448	1
AT1G17240	-4.74827	5e-05
AT1G17250	-1.86336	5e-05
AT1G17260	0.788316	1
AT1G17270	-0.231934	0.2946
AT1G17280	0.130223	0.514
AT1G17285	1.09709	1
AT1G17290	-0.514293	0.0144
AT1G17300	0.70937	1
AT1G17310	0.789487	1
AT1G17330	-0.556906	0.0158
AT1G17340	-0.512303	0.0125
AT1G17345	2.17902	5e-05
AT1G17350	0.263694	0.2749
AT1G17360	-0.360914	0.0723
AT1G17370	-0.045863	0.81895
AT1G17380	-4.49224	5e-05
AT1G17400	0.888893	1
AT1G17410	0.378329	0.14015
AT1G17420	-5.65291	5e-05
AT1G17430	-0.0496156	0.92785
AT1G17440	-0.201779	0.36275
AT1G17450	-0.000526379	0.99225
AT1G17455	0.343874	0.129
AT1G17460	0.417819	0.1525
AT1G17470	0.200056	0.31655
AT1G17480	-0.258693	0.413
AT1G17490	0.500586	0.04815
AT1G17500	-0.602081	0.00505
AT1G17510	-0.0725603	0.75035
AT1G17520	0.106845	0.6095
AT1G17530	0.154911	0.4422
AT1G17540	inf	1
AT1G17545	0	1
AT1G17550	-0.186611	0.3983
AT1G17560	-0.342791	0.1807
AT1G17580	0.448973	0.0472
AT1G17590	-0.463238	0.1041
AT1G17600	-1.26862	0.00015
AT1G17610	-1.92885	5e-05
AT1G17615	0	1
AT1G17620	-0.463923	0.02075
AT1G17630	0.358762	0.3332
AT1G17640	0.212933	0.3863
AT1G17650	0.00124495	0.99255
AT1G17665	0.87612	0.0161
AT1G17680	0.0909091	0.6782
AT1G17690	0.214304	0.4201
AT1G17700	0.92281	0.0006
AT1G17710	-1.96796	5e-05
AT1G17720	0.0368776	0.8551
AT1G17730	-0.346992	0.08555
AT1G17744	0	1
AT1G17745	-0.348601	0.1103
AT1G17750	-2.64894	0.0015
AT1G17760	0.12146	0.65715
AT1G17770	inf	1
AT1G17780	0.0407617	0.84225
AT1G17790	0.137645	0.53495
AT1G17800	0	1
AT1G17810	0.30102	0.6564
AT1G17820	-0.0982114	0.68575
AT1G17830	-1.18385	0.0001
AT1G17840	0.0462269	0.8442
AT1G17850	0.0276058	0.95385
AT1G17860	-1.58821	5e-05
AT1G17870	-1.96416	0.29755
AT1G17880	-0.00459966	0.97995
AT1G17890	-0.26039	0.1999
AT1G17910	0	1
AT1G17920	0.241994	0.38795
AT1G17930	0.0618709	0.77495
AT1G17940	0.451967	0.06285
AT1G17950	-0.191624	1
AT1G17960	0.0528616	1
AT1G17970	0.177422	0.3865
AT1G17980	-0.621007	0.00275
AT1G17990	-0.822492	0.0017
AT1G18000	1.45569	0.00025
AT1G18010	-0.737749	1
AT1G18020	-4.2142	1
AT1G18030	0.00692907	0.98585
AT1G18040	-0.0646971	0.84245
AT1G18050	-0.451011	0.20755
AT1G18060	0.0462519	0.82685
AT1G18070	0.0647786	0.74305
AT1G18080	-0.201196	0.32615
AT1G18090	0.470545	1
AT1G18100	0.508066	0.16555
AT1G18130	0	1
AT1G18140	-1.72816	1
AT1G18150	0.230928	0.2686
AT1G18160	-0.16335	0.4153
AT1G18170	-0.106647	0.60205
AT1G18180	0.888767	0.2438
AT1G18190	-0.131716	0.5842
AT1G18200	-0.111127	0.8807
AT1G18210	-1.26199	5e-05
AT1G18220	0	1
AT1G18250	-0.268231	0.2591
AT1G18260	0.0619603	0.7631
AT1G18265	0.453642	0.0663
AT1G18270	0.558738	0.0054
AT1G18280	-0.264577	0.4703
AT1G18290	0.314034	0.25545
AT1G18300	-4.2114	5e-05
AT1G18310	-0.384729	1
AT1G18320	0.945989	0.0664
AT1G18330	1.05496	5e-05
AT1G18335	0.432549	0.08725
AT1G18340	-0.0261046	0.9176
AT1G18350	0.356156	1
AT1G18360	-0.174368	0.4388
AT1G18370	-0.457183	0.09895
AT1G18390	-2.42746	5e-05
AT1G18400	0.418362	0.078
AT1G18410	-0.718686	1
AT1G18420	0.365229	0.1786
AT1G18440	0.0167091	0.94525
AT1G18450	-0.0982702	0.65295
AT1G18460	0.219322	0.2714
AT1G18470	-0.258734	0.21105
AT1G18480	-0.116924	0.56205
AT1G18485	0.141323	0.5048
AT1G18486	0	1
AT1G18490	0.403194	0.0661
AT1G18500	0.0482706	0.80945
AT1G18510	0	1
AT1G18520	0	1
AT1G18530	-0.745854	1
AT1G18540	0.0156619	0.9407
AT1G18550	-0.334527	0.2133
AT1G18560	-0.351527	0.14925
AT1G18570	-4.83565	5e-05
AT1G18580	-0.356431	0.07145
AT1G18590	-0.691882	0.004
AT1G18600	-0.169677	0.4323
AT1G18610	0.41014	0.10805
AT1G18620	0.0987169	0.62345
AT1G18630	-0.321737	0.73655
AT1G18640	-0.0450736	0.8389
AT1G18650	0.0575741	0.7978
AT1G18660	0.137211	0.4887
AT1G18670	-0.0843788	0.73195
AT1G18680	0.227681	0.28745
AT1G18690	0.0721885	0.75555
AT1G18700	0.272443	0.1869
AT1G18710	-0.0360346	1
AT1G18720	0.053198	0.79
AT1G18730	0.370912	0.0696
AT1G18740	-3.42837	5e-05
AT1G18750	-0.369276	0.1718
AT1G18760	0	1
AT1G18770	0	1
AT1G18773	0.668865	0.0087
AT1G18780	0	1
AT1G18790	0	1
AT1G18800	-0.0338737	0.8671
AT1G18810	0.98234	5e-05
AT1G18830	0.743867	1
AT1G18835	-1.29211	0.1406
AT1G18840	-0.15524	0.43645
AT1G18850	-0.065723	0.77345
AT1G18860	-0.399579	0.2143
AT1G18870	0.176076	1
AT1G18871	0	1
AT1G18880	-0.153894	0.72865
AT1G18890	-0.971125	5e-05
AT1G18900	-1.34054	5e-05
AT1G18910	-0.0498107	0.94
AT1G18940	0.22438	0.4273
AT1G18950	-0.0210863	0.9175
AT1G18960	inf	1
AT1G18970	-0.277031	0.25105
AT1G18980	-1.23186	5e-05
AT1G18990	-0.618956	1
AT1G19000	0.126585	0.5457
AT1G19010	-0.400053	0.07875
AT1G19020	-4.64182	5e-05
AT1G19025	-0.468019	0.07115
AT1G19040	#NAME?	1
AT1G19050	-1.21731	5e-05
AT1G19060	0	1
AT1G19070	0.241443	0.8397
AT1G19080	0.539409	0.0372
AT1G19086	0	1
AT1G19090	0	1
AT1G19100	-0.29916	1
AT1G19110	0.103857	0.60545
AT1G19115	0.279628	1
AT1G19120	0.134636	0.74935
AT1G19130	-0.212528	0.36205
AT1G19140	0.0582024	0.77965
AT1G19150	-0.0473868	0.81
AT1G19160	0.857392	0.07415
AT1G19170	0.106194	0.623
AT1G19180	-3.22448	5e-05
AT1G19190	-0.723923	0.05305
AT1G19200	0.063223	0.83605
AT1G19210	-6.51761	0.05095
AT1G19220	-0.121623	0.58515
AT1G19230	-0.724587	1
AT1G19240	-0.627879	0.0221
AT1G19250	-1.11791	1
AT1G19260	0.62723	1
AT1G19270	-1.04699	5e-05
AT1G19290	0.226942	0.40775
AT1G19300	-2.42253	5e-05
AT1G19310	-0.971742	5e-05
AT1G19320	-3.31261	5e-05
AT1G19330	-1.51778	5e-05
AT1G19340	-0.808036	0.01335
AT1G19350	-0.361089	0.08675
AT1G19360	-0.345727	0.0846
AT1G19370	-0.0161147	0.9394
AT1G19380	-2.02454	5e-05
AT1G19390	#NAME?	1
AT1G19394	-0.894343	0.61435
AT1G19396	1.24304	0.00135
AT1G19397	1.27852	0.0413
AT1G19400	0.196905	0.3356
AT1G19410	inf	1
AT1G19430	0.247559	0.2132
AT1G19440	-0.063769	0.7612
AT1G19450	-0.122734	0.54305
AT1G19460	0	1
AT1G19470	0	1
AT1G19480	0.413113	0.0728
AT1G19485	0.387116	0.0693
AT1G19490	0.272338	0.36555
AT1G19500	0.680699	1
AT1G19510	0.444992	0.20845
AT1G19520	0.123868	0.5338
AT1G19530	0.492101	0.02125
AT1G19540	0.652699	0.0013
AT1G19550	1.14195	0.05
AT1G19570	-0.0578956	0.7683
AT1G19580	0.0902357	0.6625
AT1G19600	0.0612606	0.7642
AT1G19610	0.717527	0.0009
AT1G19620	0.392343	0.24415
AT1G19630	inf	1
AT1G19640	0.883028	1
AT1G19650	0.160281	0.4811
AT1G19660	0.313288	0.1212
AT1G19670	0.154592	0.4496
AT1G19680	0.0288183	0.89105
AT1G19690	0.430026	0.555
AT1G19700	0.132727	0.51625
AT1G19710	-0.044698	0.94215
AT1G19715	-0.203377	0.3476
AT1G19720	-0.27973	0.16125
AT1G19730	0.532265	0.0184
AT1G19740	0.171721	0.39395
AT1G19750	0.545231	1
AT1G19770	-3.44073	5e-05
AT1G19780	-2.46903	1
AT1G19790	0.207185	1
AT1G19800	-0.121917	0.5391
AT1G19830	-1.0275	1
AT1G19835	0.0851995	0.6727
AT1G19840	-0.341163	1
AT1G19850	0.216052	0.3584
AT1G19860	-0.094115	0.6421
AT1G19870	0.0124623	0.94825
AT1G19880	-0.0282741	0.89375
[truncated: 25,372 more rows]

## Sheet: WTflg22_vs_MPK3flg22
gene_id	log2(fold_change)	p_value
AT1G01010	0.0597792	0.80305
AT1G01020	0.0377755	0.87075
AT1G01030	-0.0526816	0.8432
AT1G01040	0.0380187	0.9298
AT1G01050	0.205756	0.35475
AT1G01060	0.186666	0.41975
AT1G01070	0.327185	0.23225
AT1G01073	0	1
AT1G01080	-0.226486	0.24235
AT1G01090	-0.0550401	0.78655
AT1G01100	-0.129404	0.5062
AT1G01110	0.0705377	0.80945
AT1G01115	0	1
AT1G01120	-0.152704	0.42505
AT1G01130	-0.130532	0.53125
AT1G01140	-0.180092	0.3439
AT1G01150	0.0112573	1
AT1G01160	-0.0142759	0.9651
AT1G01170	-0.202769	0.3967
AT1G01180	-0.182451	0.3385
AT1G01190	-0.54912	0.17985
AT1G01200	0.443429	1
AT1G01210	-0.13149	0.55445
AT1G01220	0.114772	0.59145
AT1G01225	0.241201	0.2863
AT1G01230	0.00820163	0.9649
AT1G01240	-0.167501	0.3876
AT1G01250	-0.0701711	1
AT1G01260	-0.128689	0.5007
AT1G01280	0	1
AT1G01290	-0.124379	0.51885
AT1G01300	-0.260988	0.16435
AT1G01305	0	1
AT1G01310	-2.39873	1
AT1G01320	0.111966	0.5647
AT1G01340	0.145549	0.44845
AT1G01350	-0.148415	0.44135
AT1G01355	0.612923	1
AT1G01360	0.0298632	0.8799
AT1G01370	-0.161093	1
AT1G01380	-0.0895715	1
AT1G01390	-0.0480573	0.84
AT1G01400	0.0698827	1
AT1G01410	0	1
AT1G01420	-0.0291266	0.8874
AT1G01430	-0.122624	0.53395
AT1G01440	-0.101624	0.5928
AT1G01450	-0.0477689	0.8202
AT1G01453	#NAME?	1
AT1G01460	0	1
AT1G01470	-0.262208	0.1738
AT1G01471	0	1
AT1G01480	0.0111028	0.9598
AT1G01490	-0.0360881	0.84895
AT1G01500	-0.237481	0.21325
AT1G01510	0.0397729	0.82945
AT1G01520	-0.16967	0.6642
AT1G01530	#NAME?	1
AT1G01540	0.0236799	0.902
AT1G01550	-0.104474	0.60715
AT1G01560	-0.0186604	0.92245
AT1G01570	-0.606835	0.05585
AT1G01580	0.31376	0.2849
AT1G01590	0.673269	1
AT1G01600	-1.38202	0.0001
AT1G01610	-0.20638	0.27245
AT1G01620	-0.10468	0.6141
AT1G01630	-0.0636301	0.7365
AT1G01640	-0.0364876	0.88435
AT1G01650	-0.0217446	0.915
AT1G01660	-1.2512	1
AT1G01670	-0.0192095	1
AT1G01680	-0.203904	1
AT1G01690	-0.0696736	1
AT1G01695	-1.00793	1
AT1G01700	-0.100829	1
AT1G01710	0.282198	0.25195
AT1G01720	-0.247697	0.2028
AT1G01725	0.098554	0.9056
AT1G01730	-0.226668	0.24545
AT1G01740	-0.302465	1
AT1G01750	0.337329	0.5709
AT1G01760	-0.0694748	1
AT1G01770	0.119043	0.6432
AT1G01780	0.298052	0.44085
AT1G01790	0.125637	0.5039
AT1G01800	-0.0031065	0.98695
AT1G01810	0.0291193	0.95825
AT1G01820	-0.0410132	0.8378
AT1G01830	-0.0687557	0.72255
AT1G01840	0.0905922	0.8953
AT1G01860	0.123013	0.70715
AT1G01880	0.384945	0.24835
AT1G01900	-0.0690931	0.942
AT1G01910	-0.00702507	0.9698
AT1G01920	0.0802512	0.74035
AT1G01930	0.0297438	0.88805
AT1G01940	0.104394	0.6198
AT1G01950	0.130411	0.81245
AT1G01960	0.193548	0.36755
AT1G01970	-0.164277	0.3902
AT1G01980	-1.9432	1
AT1G01990	-0.134481	0.48385
AT1G02000	0.152172	0.43795
AT1G02010	0.0705993	1
AT1G02020	-0.228109	0.238
AT1G02030	0.152474	1
AT1G02040	-0.803718	1
AT1G02050	0.255634	0.25335
AT1G02060	-0.048472	0.8272
AT1G02065	-1.03677	0.0092
AT1G02070	-1.56736	0.0059
AT1G02074	-2.13753	0.2156
AT1G02080	0.10656	0.59855
AT1G02090	-0.0348612	0.8648
AT1G02100	0.272194	0.1546
AT1G02110	-0.0914949	0.63185
AT1G02120	0.00118086	0.99385
AT1G02130	-0.135902	0.47775
AT1G02140	-0.0543551	0.7829
AT1G02145	0.123708	0.6332
AT1G02150	-0.246826	0.2083
AT1G02160	0.0607046	0.7835
AT1G02170	-0.0613339	0.77635
AT1G02180	0.0360631	0.94
AT1G02190	inf	1
AT1G02205	-2.16124	5e-05
AT1G02210	0	1
AT1G02220	-0.018861	0.943
AT1G02230	1.21997	1
AT1G02250	-0.0742284	1
AT1G02260	0.0885013	0.6929
AT1G02270	-0.161641	0.432
AT1G02280	-0.0744033	0.68995
AT1G02290	0.0380381	0.86965
AT1G02300	0.0242991	0.9278
AT1G02305	-0.216035	0.24985
AT1G02310	-0.841655	1
AT1G02320	0	1
AT1G02330	-0.110625	0.6032
AT1G02335	-0.199771	0.37995
AT1G02340	-0.246422	0.25485
AT1G02350	0.404524	0.41335
AT1G02360	0.0324618	0.86715
AT1G02370	-0.0683506	0.7456
AT1G02380	0.228958	0.44095
AT1G02390	-0.0520915	0.8084
AT1G02391	0	1
AT1G02400	-0.0662537	0.73765
AT1G02405	0.051721	0.9403
AT1G02410	-0.0712073	0.71705
AT1G02420	-0.0972237	0.75815
AT1G02430	0.375263	0.3656
AT1G02440	-0.483812	1
AT1G02450	-0.770913	1
AT1G02460	0.216305	1
AT1G02470	-0.0469132	1
AT1G02475	-0.0800995	0.67455
AT1G02490	inf	1
AT1G02500	-0.327938	0.12905
AT1G02510	0	1
AT1G02520	0.375838	1
AT1G02530	1.05662	1
AT1G02540	0	1
AT1G02550	0	1
AT1G02560	-0.0982947	0.6058
AT1G02570	-0.3464	1
AT1G02575	-1.045	1
AT1G02580	1.00348	1
AT1G02590	0	1
AT1G02610	-0.0569996	0.79985
AT1G02620	-0.885967	0.0055
AT1G02630	-0.0672767	1
AT1G02640	-0.163194	0.39845
AT1G02650	-0.030912	0.9028
AT1G02660	-0.287555	0.13765
AT1G02670	-0.537018	1
AT1G02680	0.216146	0.33595
AT1G02690	0.14096	0.55715
AT1G02700	0.283165	0.35095
AT1G02710	0.118711	0.7508
AT1G02720	-0.0672441	0.729
AT1G02730	0.157192	0.4387
AT1G02740	0.222962	0.33465
AT1G02750	-0.020052	0.91845
AT1G02770	1.08218	0.022
AT1G02780	0.0951066	0.62835
AT1G02790	0	1
AT1G02800	-0.369802	1
AT1G02810	-0.421554	0.1114
AT1G02813	0	1
AT1G02816	0.100889	0.59945
AT1G02820	9.72656e-05	0.99525
AT1G02830	inf	1
AT1G02840	0.232713	0.2314
AT1G02850	0.150954	0.43825
AT1G02860	-0.110854	0.58595
AT1G02870	-0.0432459	0.945
AT1G02880	-0.0361888	0.84475
AT1G02890	1.35103	1
AT1G02900	-0.0966905	0.61865
AT1G02910	0.0793908	0.67695
AT1G02920	-0.00384973	0.98545
AT1G02930	0.00911078	0.968
AT1G02940	0.886326	0.13155
AT1G02950	0.497808	0.0603
AT1G02960	0.353589	0.1244
AT1G02965	0	1
AT1G02970	-0.0991864	1
AT1G02980	0	1
AT1G02990	0.0705206	0.74545
AT1G03000	0.235083	0.2727
AT1G03010	-0.294779	1
AT1G03020	-0.140132	0.66455
AT1G03022	0	1
AT1G03030	-0.107197	0.6387
AT1G03040	0.323343	0.09715
AT1G03050	inf	1
AT1G03055	-0.133376	0.6461
AT1G03060	0.216583	0.26
AT1G03070	-0.735587	1
AT1G03080	0.0861402	0.65195
AT1G03090	-0.203715	0.29585
AT1G03100	-0.156942	0.83805
AT1G03103	0	1
AT1G03106	-0.688395	0.17715
AT1G03110	-0.0303513	0.8966
AT1G03120	0.122749	1
AT1G03130	0.056087	0.79665
AT1G03140	-0.150448	0.4222
AT1G03150	0.0907162	0.669
AT1G03160	0.0814116	0.6748
AT1G03170	0.717217	1
AT1G03180	-0.480964	1
AT1G03190	0.163945	0.5144
AT1G03200	-0.225382	1
AT1G03210	0.0249617	0.89445
AT1G03220	-0.271663	0.20645
AT1G03230	0.0951784	0.62485
AT1G03240	inf	1
AT1G03250	-0.0242678	0.9012
AT1G03260	-0.118165	0.56025
AT1G03270	-1.04829	1
AT1G03280	0.170099	0.38535
AT1G03290	-0.0436276	0.8236
AT1G03300	-0.0148129	0.9586
AT1G03310	-0.0397324	0.83545
AT1G03320	-1.3534	1
AT1G03330	0.0335555	0.86525
AT1G03340	0.0714302	0.82135
AT1G03350	-0.151915	0.4241
AT1G03360	-0.0870489	0.69495
AT1G03365	0.0662614	0.7283
AT1G03370	0.0635133	0.73555
AT1G03380	-0.0588818	0.75585
AT1G03390	-2.67939	1
AT1G03400	0.00102619	0.99455
AT1G03410	-0.0223741	0.90535
AT1G03430	0.0171957	0.9367
AT1G03440	-0.148875	0.4394
AT1G03445	-1.06642	1
AT1G03457	-0.0886384	0.65115
AT1G03470	-0.143596	0.55765
AT1G03475	-0.212085	0.26525
AT1G03490	0	1
AT1G03495	0.0624632	0.79105
AT1G03510	-0.527224	0.08265
AT1G03520	-0.254084	0.21975
AT1G03530	-0.0682509	0.757
AT1G03540	-1.05844	1
AT1G03550	0.12155	0.66875
AT1G03560	-0.0519202	0.8088
AT1G03590	0.0866716	0.6462
AT1G03600	-0.172573	0.39075
AT1G03610	-0.280639	0.1396
AT1G03620	-0.324905	1
AT1G03630	-0.277619	0.16085
AT1G03650	-0.0928363	0.72075
AT1G03660	-0.355529	0.61005
AT1G03670	inf	1
AT1G03680	-0.135706	0.50705
AT1G03687	-0.16965	0.44965
AT1G03700	1.7611	1
AT1G03710	0.172116	1
AT1G03720	0	1
AT1G03730	-0.0770812	0.68325
AT1G03740	-0.092474	0.63255
AT1G03750	-0.251738	0.4968
AT1G03760	0.0775532	0.84225
AT1G03770	0.321562	0.20605
AT1G03780	-0.0562378	0.82885
AT1G03790	-0.372299	0.3419
AT1G03800	0.105137	0.76845
AT1G03810	0	1
AT1G03820	-0.485149	0.09315
AT1G03830	-0.0634044	0.7938
AT1G03840	1.04437	1
AT1G03850	-0.135727	0.4828
AT1G03860	-0.154766	0.4116
AT1G03870	-0.211412	0.29795
AT1G03880	#NAME?	1
AT1G03890	0	1
AT1G03900	-0.0382301	0.83925
AT1G03905	-0.500846	0.0463
AT1G03910	-0.241654	0.2068
AT1G03920	0.155875	1
AT1G03930	0.0372146	0.8522
AT1G03940	0.305014	0.27255
AT1G03950	0.094691	0.75645
AT1G03960	0.13129	0.65055
AT1G03970	-0.338113	0.26005
AT1G03980	0.00647347	0.97905
AT1G03982	0	1
AT1G03990	-0.107459	1
AT1G04000	-0.018698	0.92445
AT1G04010	0.0261354	1
AT1G04020	-0.233761	0.4189
AT1G04030	0.356261	0.80575
AT1G04040	-0.427007	0.02835
AT1G04050	0.301071	1
AT1G04070	0.158322	0.586
AT1G04080	0.0881718	0.63885
AT1G04090	1.02651	1
AT1G04100	-0.540937	0.01055
AT1G04110	-0.377159	0.11345
AT1G04120	0.194795	0.31945
AT1G04130	0.218968	0.80175
AT1G04140	0.053808	0.7773
AT1G04150	1.16216	1
AT1G04160	1.08856	1
AT1G04170	0.0609796	0.7482
AT1G04171	0	1
AT1G04180	#NAME?	1
AT1G04190	-0.0373452	0.8514
AT1G04200	-0.0482018	0.8344
AT1G04210	0.162923	0.3982
AT1G04220	0.052199	1
AT1G04230	0.00110722	0.9909
AT1G04240	0.223659	0.28755
AT1G04250	0.0209806	0.9136
AT1G04260	-0.198177	0.30305
AT1G04270	0.0145131	0.9416
AT1G04280	-0.179439	0.34015
AT1G04290	0.197388	0.3098
AT1G04300	0.111343	0.56245
AT1G04310	0.00370801	0.98685
AT1G04330	1.04507	0.0704
AT1G04340	0.0252797	0.9039
AT1G04350	-0.0181084	0.9261
AT1G04360	-0.291	0.1868
AT1G04370	#NAME?	1
AT1G04380	-0.173941	0.6873
AT1G04390	0.311401	0.18735
AT1G04400	-0.0185961	0.92125
AT1G04410	0.119812	0.55555
AT1G04420	-0.014181	0.9413
AT1G04430	-0.3784	0.05265
AT1G04440	0.0253194	0.898
AT1G04445	0.692857	1
AT1G04450	0	1
AT1G04470	0	1
AT1G04480	0.190129	0.329
AT1G04490	-0.344898	1
AT1G04500	0.186121	1
AT1G04501	0	1
AT1G04510	-0.0504401	0.81185
AT1G04520	-0.149636	0.517
AT1G04530	0.14604	0.44695
AT1G04540	0.187814	1
AT1G04550	0.139906	0.4971
AT1G04555	0.0804032	0.73095
AT1G04560	-1.27737	1
AT1G04570	0.380058	1
AT1G04580	#NAME?	1
AT1G04590	0.100982	0.6653
AT1G04600	inf	1
AT1G04610	-0.192412	1
AT1G04620	0.339022	1
AT1G04625	2.28957	1
AT1G04630	-0.0618592	0.7449
AT1G04635	0.663955	0.2155
AT1G04640	-0.238916	0.2145
AT1G04645	0	1
AT1G04650	0.457787	0.1245
AT1G04660	-1.13414	0.01
AT1G04670	0	1
AT1G04680	-0.3976	0.04215
AT1G04684	0	1
AT1G04690	-0.0813063	0.6678
AT1G04700	-0.855326	1
AT1G04710	0.215215	0.3871
AT1G04730	-0.18558	1
AT1G04750	-0.104338	0.5833
AT1G04760	0.46294	1
AT1G04770	-0.0913066	0.6441
AT1G04778	2.01666	1
AT1G04780	0.0748484	0.6913
AT1G04790	0.0844831	0.66745
AT1G04800	0.167884	0.37715
AT1G04810	0.0404611	0.8301
AT1G04820	-0.220946	0.2688
AT1G04830	-0.110338	0.63615
AT1G04840	0.392213	0.27935
AT1G04850	-0.0802499	0.6687
AT1G04860	-0.00325864	0.98395
AT1G04870	-0.084599	0.6929
AT1G04880	0.186684	1
AT1G04890	0	1
AT1G04900	0.46848	0.30885
AT1G04910	-0.0867787	0.6996
AT1G04920	-0.298489	1
AT1G04930	0.349311	0.2386
AT1G04940	-0.00180848	0.99385
AT1G04945	0.139753	0.90545
AT1G04950	0.175931	0.82375
AT1G04960	0.103949	0.58535
AT1G04970	-0.0825248	0.65565
AT1G04980	-0.158643	0.4437
AT1G04985	-0.069106	0.7178
AT1G04990	-0.241982	0.28065
AT1G05000	0.0584267	0.77425
AT1G05010	-0.310747	0.28715
AT1G05020	-0.369436	0.05135
AT1G05030	0.277671	0.3342
AT1G05040	1.57836	1
AT1G05055	-0.0642486	0.74365
AT1G05060	-0.0564968	0.78175
AT1G05065	0.102898	0.90925
AT1G05070	-0.0614852	0.74815
AT1G05080	0	1
AT1G05085	inf	1
AT1G05090	0.085574	1
AT1G05100	-0.185898	0.5902
AT1G05120	0.0240821	0.91095
AT1G05136	0	1
AT1G05140	-0.00992205	0.9574
AT1G05150	-0.0611654	0.7455
AT1G05160	-0.100177	0.64245
AT1G05170	-0.573238	0.02155
AT1G05180	0.292768	0.17305
AT1G05190	-0.0174802	0.9306
AT1G05200	-0.0668255	0.74155
AT1G05205	0.3032	0.58355
AT1G05210	-0.0584688	0.80735
AT1G05220	0.584944	1
AT1G05230	0.00743865	0.97305
AT1G05240	0	1
AT1G05250	inf	1
AT1G05260	-0.199207	0.35115
AT1G05270	0.0187143	0.92545
AT1G05280	-1.39378	1
AT1G05290	0	1
AT1G05291	0	1
AT1G05300	0.287535	0.1387
AT1G05310	-0.975637	0.0084
AT1G05320	-0.0875521	0.67135
AT1G05330	0.311694	1
AT1G05340	-0.120159	0.5317
AT1G05350	0.00928308	0.963
AT1G05360	0.248858	0.29105
AT1G05370	0.194378	0.46215
AT1G05380	-0.0065861	0.9737
AT1G05385	-0.162535	0.3853
AT1G05400	0.0163761	1
AT1G05410	-0.0547963	0.77285
AT1G05420	-0.661719	1
AT1G05430	0.0621063	0.7473
AT1G05440	-0.229903	0.4016
AT1G05450	0.997516	1
AT1G05460	0.0212874	0.9286
AT1G05470	-0.118857	0.6351
AT1G05490	1.14246	1
AT1G05500	-0.080508	0.67275
AT1G05510	0	1
AT1G05520	0.0938941	0.64355
AT1G05530	-0.637582	1
AT1G05540	-0.367018	0.37995
AT1G05550	1.91921	1
AT1G05560	0.0386675	0.8356
AT1G05570	0.352082	0.0776
AT1G05575	-0.0140337	0.9441
AT1G05577	0.678251	1
AT1G05580	0	1
AT1G05590	0.150393	0.43385
AT1G05600	0.130283	0.53215
AT1G05610	1.03544	1
AT1G05615	inf	1
AT1G05620	0.233382	0.34195
AT1G05630	0.0879298	0.6799
AT1G05640	0.00929096	1
AT1G05650	-0.658653	1
AT1G05660	-1.63435	1
AT1G05670	-0.413009	0.0414
AT1G05675	-0.253141	0.255
AT1G05680	-0.248115	0.26595
AT1G05690	0.0618733	0.7693
AT1G05700	-0.273269	1
AT1G05710	0.142982	0.54895
AT1G05720	-0.0115649	0.96295
AT1G05730	-0.151241	0.63955
AT1G05740	0	1
AT1G05750	0.0556106	0.8861
AT1G05760	0.518437	0.198
AT1G05770	0.144858	0.7171
AT1G05780	0.161697	0.4607
AT1G05785	0.0437911	0.88295
AT1G05790	-0.062278	0.775
AT1G05800	#NAME?	1
AT1G05805	0.0998785	0.61945
AT1G05810	-0.309556	0.1225
AT1G05820	-0.0228992	1
AT1G05830	0.0976346	0.6567
AT1G05835	-0.221999	0.53825
AT1G05840	-0.108835	0.64965
AT1G05850	-0.164983	0.40475
AT1G05860	-0.295295	0.2101
AT1G05870	0.0313469	0.884
AT1G05880	0.262894	1
AT1G05890	0.20193	0.288
AT1G05894	-0.860684	1
AT1G05900	0.133348	0.55725
AT1G05910	0.111332	0.5986
AT1G05920	0	1
AT1G05925	0	1
AT1G05930	0	1
AT1G05940	-0.111515	0.55845
AT1G05950	0.223558	0.4755
AT1G05960	0.240148	0.2083
AT1G05970	-0.203769	0.29785
AT1G05990	#NAME?	1
AT1G06000	0.105779	0.59785
AT1G06010	0.104273	0.6843
AT1G06020	0.00593071	1
AT1G06030	#NAME?	1
AT1G06040	-0.036988	0.85175
AT1G06050	-0.0962838	0.62325
AT1G06060	0.100911	0.768
AT1G06070	0.0795373	0.73755
AT1G06080	-0.281704	0.377
AT1G06090	0.384698	0.3344
AT1G06100	-2.69497	1
AT1G06110	-0.137087	0.47835
AT1G06120	-1.38365	1
AT1G06130	-0.0023039	0.98915
AT1G06135	-0.0662393	0.7284
AT1G06137	-0.0584045	0.78385
AT1G06140	-0.225635	0.27815
AT1G06148	0.0593031	1
AT1G06149	1.0039	1
AT1G06150	-0.201554	0.3702
AT1G06160	0.517648	0.04635
AT1G06170	-0.732367	1
AT1G06180	-0.057314	0.8411
AT1G06190	-0.161334	0.40715
AT1G06200	0.0410227	0.83435
AT1G06210	-0.00466729	0.97945
AT1G06220	0.0597483	0.7522
AT1G06225	0	1
AT1G06230	0.158938	0.3929
AT1G06240	-0.0594775	0.77085
AT1G06250	0.196674	0.6229
AT1G06260	1.49312	0.01125
AT1G06270	0.0245146	0.9314
AT1G06280	#NAME?	1
AT1G06290	0.0368416	0.84905
AT1G06310	-0.883481	1
AT1G06320	-1.93429	1
AT1G06330	1.63772	1
AT1G06340	-2.34962	1
AT1G06350	0.245343	1
AT1G06360	-0.468758	0.017
AT1G06380	-0.253526	0.26155
AT1G06390	0.0285441	0.92305
AT1G06400	0.0198407	0.9387
AT1G06410	-0.845787	5e-05
AT1G06420	0.373393	0.25035
AT1G06430	0.0314028	0.8715
AT1G06440	0.234152	0.5317
AT1G06450	-0.0913977	0.9109
AT1G06460	-0.210947	0.37015
AT1G06470	-0.0173618	0.93495
AT1G06475	0.47053	0.1673
AT1G06490	0.222963	1
AT1G06500	-0.217886	0.5448
AT1G06510	-0.0944095	0.6108
AT1G06515	-0.076567	0.7506
AT1G06520	0.0837057	0.71375
AT1G06530	-0.00873563	0.9617
AT1G06540	inf	1
AT1G06550	-0.0843474	1
AT1G06560	-0.164051	0.9072
AT1G06570	-0.317125	0.1235
AT1G06580	-0.149492	0.58325
AT1G06590	0.208995	1
AT1G06620	0.383317	0.1494
AT1G06630	0.00746326	0.9681
AT1G06640	-0.119622	0.53955
AT1G06645	0.232751	0.27935
AT1G06650	-0.0958986	0.62315
AT1G06660	-0.257112	1
AT1G06670	0.0895667	0.635
AT1G06680	-0.065963	0.7728
AT1G06690	0.0768759	0.69135
AT1G06700	0.091527	0.63535
AT1G06710	0.26174	0.38515
AT1G06720	0.253768	0.21445
AT1G06730	-0.043405	0.8255
AT1G06750	0.528114	0.7475
AT1G06760	-0.0134071	0.9432
AT1G06770	0.130685	0.5767
AT1G06780	0.100183	0.6331
AT1G06790	0.129746	1
AT1G06800	-0.372144	0.0607
AT1G06810	inf	1
AT1G06820	-0.0704768	0.7135
AT1G06830	-0.219162	0.4327
AT1G06840	0.215215	0.2726
AT1G06850	-0.00516187	0.98205
AT1G06870	0.128475	0.5085
AT1G06890	-0.140004	0.4717
AT1G06900	0.144279	0.45005
AT1G06910	0.0190736	0.9355
AT1G06920	0	1
AT1G06923	2.08699	1
AT1G06925	0	1
AT1G06930	0.334393	0.46375
AT1G06950	0.0640176	0.73725
AT1G06960	0.324174	0.11535
AT1G06970	-1.14366	1
AT1G06980	0.482507	0.1729
AT1G06990	0	1
AT1G07000	-0.13033	0.52485
AT1G07010	0.0687099	0.78205
AT1G07020	-0.297821	0.51275
AT1G07025	0	1
AT1G07030	-0.021197	0.90765
AT1G07040	-0.381612	0.04795
AT1G07050	-0.712186	0.04675
AT1G07060	0.912129	1
AT1G07070	0.0274676	0.91945
AT1G07080	-0.0574872	0.762
AT1G07090	-0.0375538	0.88335
AT1G07110	-0.103025	0.58125
AT1G07120	0.270636	1
AT1G07130	-0.288185	0.14485
AT1G07135	0.415103	0.07185
AT1G07140	-0.160069	0.40965
AT1G07150	0.0669034	0.73705
AT1G07160	-0.251785	0.26855
AT1G07170	-0.00903543	0.96135
AT1G07175	1.05487	1
AT1G07180	-0.0963624	0.61565
AT1G07190	0	1
AT1G07200	0.210266	0.27165
AT1G07210	0.0941406	0.72745
AT1G07220	0.12019	0.66095
AT1G07230	-0.0400051	0.83155
AT1G07240	-0.129021	0.50775
AT1G07250	-0.021927	0.9086
AT1G07260	0.179392	0.467
AT1G07270	-0.81089	1
AT1G07280	-0.0341803	0.8575
AT1G07290	-1.16315	1
AT1G07300	-0.252711	0.34845
AT1G07310	-0.280252	0.1658
AT1G07320	-0.0693368	0.7259
AT1G07330	-0.543923	1
AT1G07340	0	1
AT1G07350	0.11264	0.58125
AT1G07360	-0.102122	0.58965
AT1G07370	0.197995	0.4026
AT1G07380	-0.137884	0.599
AT1G07390	-0.0752573	0.71215
AT1G07400	0.34675	0.30865
AT1G07410	-0.0523988	0.89985
AT1G07420	-0.0235659	0.91135
AT1G07430	-0.189833	1
AT1G07440	0.0162776	0.9349
AT1G07450	0.223088	0.33465
AT1G07460	#NAME?	1
AT1G07470	0.137169	0.57845
AT1G07473	-0.317017	1
AT1G07476	0	1
AT1G07480	-0.0539637	0.80605
AT1G07485	-1.0748	1
AT1G07490	0.213237	0.6714
AT1G07500	0.503571	0.12515
AT1G07510	0.150086	0.4291
AT1G07520	-0.0664735	0.72585
AT1G07530	0.251532	0.1865
AT1G07540	0	1
AT1G07550	-0.462202	1
AT1G07560	0.534485	1
AT1G07570	0.261071	0.1665
AT1G07590	0.0555157	0.7898
AT1G07600	0	1
AT1G07610	0.11425	0.55395
AT1G07615	-0.0554705	0.775
AT1G07620	-0.536329	0.0167
AT1G07630	-0.175878	0.35685
AT1G07640	0.146114	0.44385
AT1G07645	-1.50309	1
AT1G07650	0.10389	0.58275
AT1G07660	-0.0997192	0.6042
AT1G07670	0.115033	0.53505
AT1G07680	inf	1
AT1G07690	0.34326	1
AT1G07700	0.14145	0.46435
AT1G07705	0.255855	0.2192
AT1G07710	0.712644	1
AT1G07720	-0.208643	0.2757
AT1G07725	-0.153782	0.42635
AT1G07730	0.0719213	1
AT1G07740	-0.357094	0.3302
AT1G07745	0.159823	0.5301
AT1G07747	0	1
AT1G07750	-0.00234943	0.99055
AT1G07770	-0.115062	0.54225
AT1G07780	0.0169768	0.9539
AT1G07790	-0.155659	0.4507
AT1G07795	#NAME?	1
AT1G07810	0.0346314	0.85765
AT1G07820	-0.0696719	0.705
AT1G07830	0.015109	0.93855
AT1G07840	-0.0445756	0.8477
AT1G07850	0	1
AT1G07860	0	1
AT1G07870	0.113551	0.60705
AT1G07880	0.938553	0.01465
AT1G07885	0	1
AT1G07890	0.267697	0.17985
AT1G07900	0.234454	0.5482
AT1G07901	-1.34191	0.1671
AT1G07910	0.0881838	1
AT1G07920	-0.108941	0.5892
AT1G07930	0.230022	0.2548
AT1G07940	0.0588873	0.76495
AT1G07950	0.13815	0.58985
AT1G07960	0.132196	0.49035
AT1G07970	0.0343693	0.86135
AT1G07980	-0.030924	0.8771
AT1G07985	1.76217	0.0336
AT1G07990	0.0932007	0.6163
AT1G08000	-0.103534	0.6484
AT1G08005	#NAME?	1
AT1G08010	-0.145845	0.44705
AT1G08030	0.0731639	0.7828
AT1G08032	0	1
AT1G08035	-0.0718627	1
AT1G08040	0.170647	0.51705
AT1G08050	0.0518232	0.82145
AT1G08060	0.144241	0.53255
AT1G08065	0	1
AT1G08070	-0.423562	0.1781
AT1G08080	0	1
AT1G08090	-0.236258	1
AT1G08100	0	1
AT1G08110	0.0347708	0.8534
AT1G08120	1.92458	1
AT1G08125	-0.162116	0.5048
AT1G08130	-0.388859	0.0781
AT1G08135	0	1
AT1G08140	0	1
AT1G08150	0	1
AT1G08160	0.717293	0.00935
AT1G08165	-1.35146	1
AT1G08170	0	1
AT1G08180	0.00889178	0.9802
AT1G08190	0.0848114	0.6481
AT1G08200	-0.0676249	0.72225
AT1G08210	0.15844	0.4426
AT1G08220	0.153445	0.566
AT1G08230	-0.0872341	0.6464
AT1G08250	-0.0942854	0.64485
AT1G08260	-0.21079	1
AT1G08270	0.285537	0.3675
AT1G08280	-0.0663297	0.7627
AT1G08290	-0.34691	1
AT1G08300	0.369557	0.67295
AT1G08310	-0.455206	0.7295
AT1G08315	-0.217944	0.27055
AT1G08320	-0.0447334	0.8616
AT1G08340	0.0874562	0.8986
AT1G08350	-0.280098	0.202
AT1G08360	0.0246586	0.9005
AT1G08370	0.0402327	0.83245
AT1G08380	-0.0721881	0.75175
AT1G08390	-0.035154	0.88965
AT1G08400	0.0444332	0.86305
AT1G08410	-0.0656215	0.7301
AT1G08420	0.00524815	0.97735
AT1G08430	1.11979	1
AT1G08440	0	1
AT1G08450	0.00450784	0.98125
AT1G08460	-0.102996	0.59295
AT1G08465	0.0411461	0.8582
AT1G08470	0.106815	0.5984
AT1G08480	0.171945	0.36285
AT1G08490	-0.0853479	0.65395
AT1G08500	-0.112816	0.6802
AT1G08510	-0.16416	0.3894
AT1G08520	-0.0155076	0.935
AT1G08530	0.0532159	0.8116
AT1G08540	-0.0627142	0.7429
AT1G08550	-0.118768	0.5441
AT1G08560	-0.237365	0.24135
AT1G08570	0.0569927	0.7682
AT1G08580	0.135383	0.4856
AT1G08590	0.36988	0.1995
AT1G08600	0.362789	0.11235
AT1G08610	-0.188457	0.35165
AT1G08620	0.20938	0.2782
AT1G08630	-0.534229	0.0075
AT1G08640	0.0141714	0.9432
AT1G08650	0.0671246	0.74905
AT1G08660	-0.103883	0.61205
AT1G08670	-0.988277	0.01505
AT1G08680	0.0905922	0.63475
AT1G08695	0	1
AT1G08700	-0.206236	0.2869
AT1G08710	-0.00780836	0.9685
AT1G08720	0.16699	0.3832
AT1G08730	-0.333344	1
AT1G08750	-0.687871	0.01585
AT1G08760	0.0241016	0.9059
AT1G08770	-0.170221	0.3647
AT1G08780	0.170599	0.39
AT1G08790	0	1
AT1G08800	0.0421442	0.8275
AT1G08810	0.185127	0.33325
AT1G08820	0.011663	0.951
AT1G08830	0.299118	0.216
AT1G08840	0.236398	0.5008
AT1G08845	0.170867	0.41355
AT1G08860	0.209778	1
AT1G08880	-0.255795	0.1886
AT1G08890	0.178221	0.4976
AT1G08900	-0.103023	0.6235
AT1G08910	0.195064	0.36935
AT1G08920	0.0844733	0.6673
AT1G08930	-0.0917228	0.6641
AT1G08940	-0.197621	0.30665
AT1G08960	-0.22073	0.28805
AT1G08970	-0.00294539	0.98875
AT1G08980	-0.0629472	0.74105
AT1G08985	0	1
AT1G08990	-0.531791	1
AT1G09000	0.650366	1
AT1G09010	-0.0230123	0.90535
AT1G09020	0.130194	0.49975
AT1G09026	0	1
AT1G09030	0.518606	1
AT1G09040	-0.0192992	0.9352
AT1G09050	0.0244856	0.91975
AT1G09060	0.0232955	0.9065
AT1G09070	-0.244229	0.2663
AT1G09080	-1.36608	0.00235
AT1G09090	-0.379911	1
AT1G09100	0.0571366	0.8326
AT1G09130	-0.23815	0.20315
AT1G09140	0.227148	0.23395
AT1G09150	0.229101	0.27895
AT1G09155	1.61199	1
AT1G09157	#NAME?	1
AT1G09160	0.0128745	0.94585
AT1G09170	-0.385023	1
AT1G09176	0.294377	1
AT1G09180	-0.22594	1
AT1G09190	0.150825	0.51715
AT1G09195	-0.0294653	0.9126
AT1G09200	-0.19133	0.3197
AT1G09210	-0.0862165	0.64655
AT1G09220	0.0221287	0.93785
AT1G09230	0.171584	0.41495
AT1G09240	-0.289783	0.1398
AT1G09245	0	1
AT1G09250	-0.0888986	0.64465
AT1G09260	0	1
AT1G09270	-0.0793414	0.7321
AT1G09280	0.132771	0.71195
AT1G09290	-0.00699142	0.97975
AT1G09300	0.2293	0.4589
AT1G09310	-0.235528	0.27205
AT1G09320	-0.0645314	0.7616
AT1G09330	0.0375332	0.8453
AT1G09340	-0.0451334	0.82445
AT1G09350	-0.0205367	1
AT1G09360	0	1
AT1G09370	0.289687	0.49225
AT1G09380	-0.897854	0.0134
AT1G09390	-0.0378864	0.8525
AT1G09400	-0.124115	1
AT1G09410	-0.0177817	1
AT1G09415	0.0743211	0.70105
AT1G09420	0.0598466	0.7664
AT1G09430	-0.168726	0.38305
AT1G09440	-0.213927	0.37975
AT1G09450	0.223188	1
AT1G09460	0.0760972	0.73935
AT1G09470	0.07182	0.8929
AT1G09480	0.41181	0.10645
AT1G09483	inf	1
AT1G09490	-0.110592	0.5626
AT1G09500	0.179163	0.4701
AT1G09510	#NAME?	1
AT1G09520	-0.0315747	0.87385
AT1G09530	-0.0951727	0.6165
AT1G09540	0.608505	1
AT1G09550	0	1
AT1G09560	-0.248666	0.21665
AT1G09570	0.0875119	0.6517
AT1G09575	0.00670485	0.97585
AT1G09580	0.0757109	0.7247
AT1G09590	-0.061037	0.7576
AT1G09600	0.527391	1
AT1G09610	-0.348723	0.8639
AT1G09620	0.0924693	0.63775
AT1G09625	0	1
AT1G09630	-0.10812	0.5677
AT1G09640	0.148975	0.43595
AT1G09645	-0.00530111	0.97805
AT1G09650	0.750402	0.0681
AT1G09660	-0.00188506	0.99245
AT1G09665	0	1
AT1G09680	-0.267316	0.31615
AT1G09690	-0.0195024	0.9239
AT1G09700	-0.254327	0.1868
AT1G09710	0.189264	0.4479
AT1G09720	0	1
AT1G09730	0.0426747	0.82265
AT1G09740	-0.0503061	0.79145
AT1G09750	0.000536615	0.99835
AT1G09760	0.134676	0.8134
AT1G09770	0.128322	0.51275
AT1G09780	0.00744013	0.968
AT1G09790	-0.866812	1
AT1G09794	0.452189	0.27145
AT1G09795	-0.227709	0.2678
AT1G09800	0.089822	0.86885
AT1G09810	-0.0430961	0.8432
AT1G09812	0.78644	1
AT1G09815	-0.0477984	0.8082
AT1G09820	0.00480037	0.9883
AT1G09830	0.00657962	0.97255
AT1G09840	0.0333403	0.86625
AT1G09850	-0.201338	0.2939
AT1G09860	0.464182	1
AT1G09870	-0.280902	0.15295
AT1G09880	-1.58374	1
AT1G09890	-0.890808	1
AT1G09900	-0.0482518	0.8147
AT1G09910	0.0148467	0.94855
AT1G09920	-0.0969046	0.6303
AT1G09930	-0.271513	0.3739
AT1G09932	0.231774	0.2341
AT1G09935	#NAME?	1
AT1G09940	-0.148151	0.47475
AT1G09950	-0.244783	0.21275
AT1G09960	0.492682	0.06115
AT1G09970	-0.0569745	0.7727
AT1G09980	0.08841	0.66115
AT1G09995	0.227823	0.3142
AT1G10000	-0.386214	0.17415
AT1G10010	0	1
AT1G10020	0.0889281	0.64025
AT1G10030	-0.0867664	0.6705
AT1G10040	0.172165	0.563
AT1G10050	0.15125	0.45675
AT1G10060	-0.127645	0.54275
AT1G10070	-0.345138	0.12565
AT1G10090	-0.0247784	0.9613
AT1G10095	-1.96601	1
AT1G10100	#NAME?	1
AT1G10110	-0.170595	1
AT1G10120	0.149853	0.49765
AT1G10130	0.437595	0.0605
AT1G10140	-0.222783	0.24195
AT1G10150	-0.0508604	0.78505
AT1G10155	-0.766546	0.08945
AT1G10170	0.0623529	0.74475
AT1G10180	0.139048	0.4766
AT1G10190	0	1
AT1G10200	-0.0816716	0.6708
AT1G10210	0.240108	0.2975
AT1G10220	-0.380098	1
AT1G10230	-0.215929	0.34305
AT1G10240	0.136647	0.54145
AT1G10250	0	1
AT1G10270	0.106909	0.6245
AT1G10280	-0.0708131	0.749
AT1G10290	0.0349208	0.8534
AT1G10300	1.33835	1
AT1G10310	-0.189013	0.32275
AT1G10320	0.0699083	0.77565
AT1G10330	0.327887	0.27815
AT1G10340	0.0106165	0.9579
AT1G10350	-0.0507217	0.803
AT1G10360	0.0625084	0.73805
AT1G10370	0.231725	0.25815
AT1G10380	0.077031	0.74615
AT1G10385	0	1
AT1G10390	0.221844	0.24465
AT1G10400	0.716711	1
AT1G10410	-0.0535468	0.77895
AT1G10417	0.443097	1
AT1G10430	-0.109843	0.56885
AT1G10450	0.17307	0.44085
AT1G10455	0	1
AT1G10460	-0.694496	1
AT1G10470	-0.347625	0.06455
AT1G10480	-0.080965	0.7814
AT1G10490	0.0464029	0.96115
AT1G10500	0.139187	0.48035
AT1G10510	0.0247277	0.903
AT1G10520	-0.0795164	1
AT1G10522	-0.162591	0.39135
AT1G10530	1.15195	1
AT1G10540	0.445435	1
AT1G10550	-0.616202	0.00865
AT1G10560	0.230838	0.40055
AT1G10570	0.268474	0.23275
AT1G10580	-0.182031	0.33575
AT1G10585	-0.523754	0.06505
AT1G10586	0	1
AT1G10588	0	1
AT1G10590	0.0345701	0.8596
AT1G10600	-0.0649171	0.7337
AT1G10610	-0.106297	0.6524
AT1G10620	0	1
AT1G10630	0.0170853	0.92875
AT1G10640	0.0491008	0.8467
AT1G10650	0.102819	0.59445
AT1G10652	0	1
AT1G10657	0.402174	0.19995
AT1G10660	0.00406727	0.98425
AT1G10670	-0.0740183	0.69165
AT1G10680	inf	1
AT1G10690	0.125159	0.64135
AT1G10700	-0.346122	0.07905
AT1G10710	-0.746906	1
AT1G10717	0	1
AT1G10720	-0.15335	0.4185
AT1G10730	0.33426	1
AT1G10740	0.0975995	0.60525
AT1G10745	0	1
AT1G10747	0	1
AT1G10750	0.613524	1
AT1G10760	0.0868245	0.6752
AT1G10770	-0.657236	0.0284
AT1G10780	-0.455175	0.09385
AT1G10790	0.0584354	1
AT1G10800	1.01947	1
AT1G10810	-1.12918	1
AT1G10820	0.133697	0.56445
AT1G10830	-0.0527616	0.7762
AT1G10840	0.0768741	0.6853
AT1G10850	-0.0524453	0.8495
AT1G10865	0.0534146	0.90325
AT1G10870	-0.038843	0.8578
AT1G10880	#NAME?	1
AT1G10890	0.100935	0.59535
AT1G10900	0.0262092	0.8916
AT1G10910	0.0778217	0.6842
AT1G10920	-0.0253019	0.89465
AT1G10930	-0.0602116	0.81655
AT1G10940	0.0339371	0.856
AT1G10950	-0.0591305	0.75505
AT1G10960	-0.032032	0.8731
AT1G10970	0.235532	0.35205
AT1G10980	-1.76724	1
AT1G10990	-0.0251854	0.89995
AT1G11000	-0.0284931	0.89705
AT1G11020	-0.174149	0.404
AT1G11040	-0.347274	1
AT1G11050	0.0488714	0.79885
AT1G11060	-0.272391	0.23115
AT1G11070	0.5656	1
AT1G11080	1.26145	1
AT1G11090	-0.140252	0.5025
AT1G11100	0.314996	1
AT1G11110	0	1
AT1G11112	-0.118192	0.82475
AT1G11120	0.643004	1
AT1G11125	-0.0173693	0.95725
AT1G11130	-0.199477	0.44005
AT1G11145	0	1
AT1G11160	0.427717	1
AT1G11170	-0.110085	1
AT1G11180	-0.117077	0.6175
AT1G11190	-0.236713	0.50515
AT1G11200	-0.167555	0.3914
AT1G11210	-0.870582	0.00025
AT1G11220	-0.119566	0.7212
AT1G11230	0	1
AT1G11240	0.0565306	0.7766
AT1G11250	0.0531391	1
AT1G11260	-0.307287	0.1473
AT1G11270	-0.0813699	0.71075
AT1G11280	0.201846	0.3137
AT1G11290	-0.220493	0.31985
AT1G11300	0.0812424	0.7066
AT1G11310	0.0636878	0.75765
AT1G11320	-0.288004	0.20625
AT1G11330	0.21346	0.27155
AT1G11340	-0.0162269	0.94845
AT1G11350	-0.19396	0.313
AT1G11360	-0.0626892	0.7494
AT1G11362	-0.5248	0.04115
AT1G11370	-0.493272	1
AT1G11380	-0.0992274	0.644
AT1G11390	-0.024958	0.89995
AT1G11400	0.0520221	0.79095
AT1G11410	-0.249067	0.22065
AT1G11420	-0.256154	0.45675
AT1G11430	-0.0349723	0.85265
AT1G11440	0.0324666	0.8881
AT1G11450	0.0285683	0.9225
AT1G11460	0.522819	1
AT1G11470	0	1
AT1G11475	0.152513	0.4482
AT1G11480	-0.202184	0.28995
AT1G11490	1.27951	1
AT1G11500	1.19458	0.094
AT1G11510	0	1
AT1G11520	-2.31593	1
AT1G11530	0.069167	0.71705
AT1G11540	0.502083	1
AT1G11545	-0.00850355	0.9649
AT1G11560	inf	1
AT1G11570	1.65845	0.0628
AT1G11572	-0.182827	1
AT1G11580	0.187315	0.32135
AT1G11590	#NAME?	1
AT1G11593	0	1
AT1G11600	0.0655973	0.76415
AT1G11608	0	1
AT1G11610	0	1
AT1G11620	#NAME?	1
AT1G11630	0.0984911	0.64925
AT1G11650	-0.0390329	0.8396
AT1G11655	-0.000349841	1
AT1G11660	0.13636	0.49725
AT1G11670	-0.25401	0.1903
AT1G11680	-0.208896	0.2777
AT1G11684	0	1
AT1G11690	0	1
AT1G11700	0.175418	0.4598
AT1G11710	6.68867e-05	0.98315
AT1G11720	-0.0493428	0.79835
AT1G11730	-0.346073	1
AT1G11740	0.0476663	0.86635
AT1G11750	-0.169116	0.41745
AT1G11755	0.018945	0.9738
AT1G11760	0.146346	0.45525
AT1G11765	0	1
AT1G11770	0	1
AT1G11780	-0.167903	0.42405
AT1G11785	1.05493	1
AT1G11790	-0.304423	0.1294
AT1G11800	-0.08428	0.7167
AT1G11810	-0.99726	1
AT1G11820	-0.161363	0.39015
AT1G11840	0.17769	0.34995
AT1G11850	-0.501305	0.04805
AT1G11860	-0.172169	0.4207
AT1G11870	-0.140816	0.47655
AT1G11880	0.0869829	0.74415
AT1G11890	-0.145438	0.4918
AT1G11900	-0.00406688	0.9938
AT1G11905	0.233413	0.28055
AT1G11910	-0.0178708	0.9252
AT1G11915	1.01388	1
AT1G11920	0.622978	1
AT1G11925	-0.233053	0.3757
AT1G11930	0.0380047	0.84165
AT1G11940	0.084448	0.7929
AT1G11950	0.0471591	0.84935
AT1G11960	-0.214255	0.30785
AT1G11970	0	1
AT1G11980	0	1
AT1G11990	0	1
AT1G12000	-0.161719	0.3967
AT1G12010	0.502509	0.0102
AT1G12020	-0.246445	0.33345
AT1G12030	-0.229726	1
AT1G12040	-0.0624583	1
AT1G12050	-0.0510295	0.81705
AT1G12060	0.0626042	0.7928
AT1G12064	-0.489195	1
AT1G12070	-0.0917295	1
AT1G12080	0.0352549	0.8565
AT1G12090	-0.296154	0.2072
AT1G12100	-0.402091	0.3308
AT1G12110	0.0614529	0.75165
AT1G12120	-0.247984	0.21245
AT1G12130	0.881967	1
AT1G12140	-0.0542059	0.77745
AT1G12150	-0.652685	1
AT1G12160	-0.0262413	0.9338
AT1G12170	0	1
AT1G12180	0	1
AT1G12190	0	1
AT1G12200	0.155752	1
AT1G12210	0.133239	1
AT1G12211	0	1
AT1G12220	0.044941	0.8288
AT1G12230	0.02665	0.88985
AT1G12240	-0.174862	0.38685
AT1G12244	-0.015157	0.93565
AT1G12250	-0.0393979	0.83505
AT1G12260	0.14733	1
AT1G12270	0.0165958	0.92785
AT1G12280	-0.107697	0.6833
AT1G12290	0.706002	0.0087
AT1G12300	0.395424	0.15935
AT1G12310	-0.105822	0.58135
AT1G12320	0.0809107	0.7592
AT1G12330	-0.177462	0.35975
AT1G12340	0.0127875	1
AT1G12350	-0.0773753	0.70895
AT1G12360	0.0467373	0.8174
AT1G12370	0.139846	0.832
AT1G12380	-0.303933	0.2283
AT1G12390	-0.441261	0.0389
AT1G12400	-0.188132	0.44255
AT1G12410	0.045347	0.8129
AT1G12411	0	1
AT1G12420	-0.0311411	0.90465
AT1G12423	0	1
AT1G12430	0.275197	0.2303
AT1G12440	-0.0885269	0.65015
AT1G12450	-0.227901	0.28155
AT1G12451	0	1
AT1G12460	-0.335739	0.11075
AT1G12470	0.146277	0.4875
AT1G12480	0.343441	0.58725
AT1G12490	0.34863	1
AT1G12500	-0.0604483	0.75475
AT1G12520	0.167291	0.38545
AT1G12530	0.0610504	0.7687
AT1G12540	0	1
AT1G12550	-0.0716031	0.7451
AT1G12560	0.000200476	0.97665
AT1G12570	-1.72969	5e-05
AT1G12580	-0.0744074	0.6967
AT1G12600	1.16173	1
AT1G12610	-1.2283	1
AT1G12620	0.217467	0.3899
AT1G12630	-0.645343	0.3228
AT1G12640	-0.0467487	0.80405
AT1G12650	0.110011	0.64585
AT1G12660	0	1
AT1G12663	0	1
AT1G12665	#NAME?	1
AT1G12672	0	1
AT1G12680	-0.187793	0.32375
AT1G12700	0.0972306	0.74565
AT1G12710	-0.187845	0.44495
AT1G12730	-0.327045	0.23445
AT1G12740	0.123073	0.6842
AT1G12750	0.0643725	0.75825
AT1G12760	-0.0896413	0.63485
AT1G12770	-0.264173	0.1657
AT1G12775	-0.188378	0.82345
AT1G12780	-0.294145	0.1316
AT1G12790	0.273502	0.4143
AT1G12800	0.0794706	0.67565
AT1G12805	inf	1
AT1G12810	-0.0523681	0.8247
AT1G12820	0.0335032	0.9266
AT1G12830	-0.0653744	0.7284
AT1G12840	0.00918441	0.96245
AT1G12845	-0.689877	0.0057
AT1G12850	-0.0204699	0.91215
AT1G12855	-0.672841	1
AT1G12860	-0.118423	0.5325
AT1G12870	-0.290235	1
AT1G12880	0.461931	0.05005
AT1G12890	1.00826	0.022
AT1G12900	-0.105152	0.6464
AT1G12910	-0.319294	0.10025
AT1G12920	-0.0553815	0.7812
AT1G12930	0.26846	0.2306
AT1G12938	0	1
AT1G12940	3.00957	1
AT1G12950	0.352839	1
AT1G12960	0	1
AT1G12970	-0.21899	0.36145
AT1G12980	0.373766	1
AT1G12990	-0.291569	0.11795
AT1G13000	-0.00522557	0.9795
AT1G13020	0.135637	0.47995
AT1G13030	0.232733	0.3739
AT1G13040	-0.699087	1
AT1G13050	0.307835	0.3717
AT1G13060	-0.0173086	0.9258
AT1G13080	0.0750938	0.6939
AT1G13090	-0.0502379	0.7954
AT1G13100	0.0742855	0.6993
AT1G13110	-0.0787818	0.68605
AT1G13120	0.0593569	0.8029
AT1G13130	-2.06764	1
AT1G13140	-0.0392217	1
AT1G13150	0.70039	0.0339
AT1G13160	0.222219	0.40335
AT1G13170	0.0797586	0.80855
AT1G13180	-0.217685	0.34595
AT1G13190	-0.0296854	0.8881
AT1G13195	0.00362987	0.99505
AT1G13200	0	1
AT1G13210	0.0514251	0.79835
AT1G13220	0.0728117	0.70295
AT1G13230	0.645445	1
AT1G13245	-0.19365	0.32775
AT1G13250	-0.219271	0.29605
AT1G13260	-0.030267	0.87875
AT1G13270	-0.205843	0.2937
AT1G13280	0.00202241	0.9926
AT1G13290	#NAME?	1
AT1G13300	-0.175515	0.39335
AT1G13310	-0.467068	1
AT1G13320	-0.0606647	0.7506
AT1G13330	-0.298307	1
AT1G13340	-0.309835	0.13235
AT1G13350	0.323007	0.09405
AT1G13360	-0.00165132	0.99145
AT1G13370	1.56479	1
AT1G13380	-0.0359075	0.85085
AT1G13390	-0.124505	0.5144
AT1G13400	-0.519327	1
AT1G13410	-0.0321876	0.9166
AT1G13420	-0.418729	1
AT1G13430	0.0684568	0.8836
AT1G13440	0.0126503	0.95155
AT1G13450	-0.0151631	0.9386
AT1G13460	-0.199283	0.3007
AT1G13470	1.35795	0.0005
AT1G13480	0.40971	0.0559
AT1G13485	0	1
AT1G13490	0.674576	1
AT1G13500	1.2044	1
AT1G13510	-0.131683	0.68745
AT1G13520	-0.314605	0.1486
AT1G13530	-0.149088	0.4541
AT1G13540	0.242977	0.3374
AT1G13550	-0.282873	0.2357
AT1G13560	0.0250675	0.8915
AT1G13570	-0.148625	0.4398
AT1G13580	-0.322544	0.1305
AT1G13590	0.00910936	0.9835
AT1G13600	2.38196	1
AT1G13605	0	1
AT1G13607	#NAME?	1
AT1G13608	-1.81537	0.2868
AT1G13609	-0.443333	0.03785
AT1G13610	0.0373317	1
AT1G13620	-1.09936	1
AT1G13630	0.645683	0.0434
AT1G13635	1.01647	1
AT1G13640	-0.0787948	0.68765
AT1G13650	-0.141919	0.56315
AT1G13670	0.195532	0.3226
AT1G13680	#NAME?	1
AT1G13690	-0.13188	0.6411
AT1G13700	-0.0925179	0.7652
AT1G13710	0.704865	0.0039
AT1G13730	-0.0195111	0.92055
AT1G13740	0.0651881	0.7769
AT1G13750	-0.0456493	0.9314
AT1G13755	0	1
AT1G13760	0	1
AT1G13770	0.103046	0.7399
AT1G13780	0.289232	0.27625
AT1G13790	-0.350455	0.25815
AT1G13800	-0.933128	1
AT1G13810	-0.204257	0.36365
AT1G13820	-0.0783004	0.675
AT1G13830	-0.428756	0.3626
AT1G13860	0.027104	0.9097
AT1G13870	-0.164732	0.4489
AT1G13880	0.0112075	0.9519
AT1G13890	0	1
AT1G13900	-0.139348	0.4838
AT1G13910	0.158367	0.62445
AT1G13920	-0.0825874	0.7528
AT1G13930	-0.0791769	0.7417
AT1G13940	0.0338928	0.86205
AT1G13950	0.173848	0.49185
AT1G13960	-0.0517533	0.7878
AT1G13970	-0.147246	0.66105
AT1G13980	0.109175	0.5673
AT1G13990	-0.146906	0.4642
AT1G14000	-0.00372447	0.9864
AT1G14010	-0.251492	0.54755
AT1G14020	0.210625	0.5824
AT1G14030	-0.125791	0.56535
AT1G14040	-0.545416	0.0179
AT1G14048	0	1
AT1G14060	-0.198119	0.336
AT1G14070	-0.394677	0.0512
AT1G14080	-0.221919	0.44635
AT1G14100	inf	1
AT1G14110	0	1
AT1G14120	0.093969	0.7043
AT1G14130	0.0585066	0.78565
AT1G14140	0.0516842	0.7898
AT1G14150	-0.103668	0.5893
AT1G14160	-0.449119	0.85895
AT1G14170	-0.174011	0.4175
AT1G14180	-0.0730869	0.7418
AT1G14185	0.249062	0.36185
AT1G14190	0.117169	0.74585
AT1G14200	-0.0146361	0.95435
AT1G14205	0.0460708	0.96325
AT1G14210	-0.00817209	0.9654
AT1G14220	-0.109256	1
AT1G14225	0	1
AT1G14230	-0.0323822	0.8714
AT1G14240	0.253765	1
AT1G14250	-0.0685699	0.7501
AT1G14260	0.0436316	0.9202
AT1G14270	-0.106836	0.64675
AT1G14280	-0.323404	0.0966
AT1G14290	-0.208118	0.2596
AT1G14300	-0.0533749	0.8031
AT1G14310	0.0519355	0.8836
AT1G14315	-2.92704	1
AT1G14320	-0.268994	0.19815
AT1G14330	-0.18263	0.3548
AT1G14340	0.0473638	0.84035
AT1G14345	-0.217833	0.2606
AT1G14350	0.51811	0.02485
AT1G14360	0.233623	0.5872
AT1G14370	0.0849524	0.74425
AT1G14380	0.0221127	0.9488
AT1G14390	-0.847927	1
AT1G14400	-0.0423341	0.8289
AT1G14410	-0.145011	0.4498
AT1G14420	-0.159482	1
AT1G14430	-0.084232	0.7006
AT1G14440	-0.146038	0.48835
AT1G14450	0.0629424	0.73985
AT1G14455	-0.154776	0.7075
AT1G14460	-0.114106	0.59885
AT1G14470	0.162306	1
AT1G14480	0.243466	0.206
AT1G14490	0.178595	0.6756
AT1G14500	#NAME?	1
AT1G14510	-0.0033993	0.98565
AT1G14520	-0.309837	0.17335
AT1G14530	0.025576	0.9402
AT1G14540	-0.0301589	0.8865
AT1G14549	0	1
AT1G14550	0.105127	1
AT1G14560	0.078032	0.6947
AT1G14570	-0.0228933	0.90185
AT1G14580	-0.254019	0.1751
AT1G14590	-0.178852	0.44295
AT1G14600	0.0483359	0.8941
AT1G14610	0.0531031	0.7771
AT1G14620	-0.0986848	0.64195
AT1G14630	0.0818239	0.84985
AT1G14640	-0.0933479	0.7699
AT1G14642	0.577671	1
AT1G14650	0.135726	0.4795
AT1G14660	0.274011	1
AT1G14670	-0.0463144	0.80965
AT1G14680	-0.0740921	0.82325
AT1G14685	-0.0266971	0.88565
AT1G14686	1.631	1
AT1G14687	-0.495772	0.0739
AT1G14688	0	1
AT1G14690	0.0908414	0.63685
AT1G14700	0.0396643	0.8528
AT1G14710	0.0851984	0.65175
AT1G14720	-0.0694148	0.7134
AT1G14730	0.240098	0.23025
AT1G14740	0.120877	0.5266
AT1G14750	-0.0659083	1
AT1G14755	#NAME?	1
AT1G14760	0.924511	0.01545
AT1G14770	-0.0464878	0.827
AT1G14780	0.05451	0.82385
AT1G14790	0.155214	0.72145
AT1G14800	-0.0857542	1
AT1G14810	0.0521712	0.77865
AT1G14820	0.00630288	0.97405
AT1G14830	0.000981325	0.99745
AT1G14840	-0.157659	0.44635
AT1G14850	0.223532	0.2657
AT1G14860	0.0115572	0.95725
AT1G14870	-0.0187593	0.9247
AT1G14880	-1.68563	1
AT1G14890	-0.0804975	0.6778
AT1G14900	0.315415	0.14775
AT1G14910	0.0539908	0.7896
AT1G14920	-0.376356	0.05575
AT1G14930	-0.294289	1
AT1G14940	0	1
AT1G14950	#NAME?	1
AT1G14960	-0.0339628	1
AT1G14970	0.348894	1
AT1G14980	-0.0940025	0.62245
AT1G14990	-0.180207	0.57115
AT1G15000	0.05689	0.77145
AT1G15010	0.066434	0.73725
AT1G15015	0	1
AT1G15020	-0.147496	0.4488
AT1G15030	-0.0422286	0.92895
AT1G15040	-0.611005	0.0068
AT1G15045	inf	1
AT1G15050	-0.796411	1
AT1G15060	0.0371156	0.8532
AT1G15080	-0.191833	0.471
AT1G15100	0.34376	0.07155
AT1G15110	0.0232281	0.9271
AT1G15120	0.0472061	0.81435
AT1G15125	0.42912	0.09905
AT1G15130	0.0387751	0.8374
AT1G15140	0.0130725	0.94585
AT1G15150	inf	1
AT1G15160	0.00872398	0.98405
AT1G15165	-0.24616	0.35505
AT1G15170	0.128535	0.52835
AT1G15180	0.0559667	0.772
AT1G15190	0.16955	0.54075
AT1G15200	0.205914	0.2841
AT1G15210	0.523741	0.023
AT1G15215	0.0208674	0.96975
AT1G15220	0.274113	0.244
AT1G15230	-0.0191077	0.9176
AT1G15240	-0.0398842	0.84515
AT1G15250	0.095038	0.66405
AT1G15260	-0.416927	0.0275
AT1G15270	0.151671	0.42485
AT1G15280	0.00254751	0.98915
AT1G15290	0.238905	0.2154
AT1G15310	0.0943806	1
AT1G15320	-0.181065	1
AT1G15330	0.487502	0.0338
AT1G15340	-0.04616	0.8135
AT1G15350	-0.0559205	0.76785
AT1G15360	-1.02146	1
AT1G15370	0.165322	0.38495
AT1G15380	0.00623457	0.9713
AT1G15385	0.288861	1
AT1G15390	-0.122844	0.6697
AT1G15400	-0.0792615	0.7724
AT1G15410	-0.0644669	0.7468
AT1G15415	-0.201854	0.79375
AT1G15420	0.120249	0.5434
AT1G15430	-0.431264	0.0238
AT1G15440	0.129655	0.5579
AT1G15460	1.11412	1
AT1G15470	0.0219916	0.92695
AT1G15480	-0.0583565	0.77675
AT1G15490	-0.0348739	0.892
AT1G15500	0.135428	0.49705
AT1G15510	-0.33781	0.11835
AT1G15520	-0.225798	1
AT1G15530	0.0112421	0.9679
AT1G15540	inf	1
AT1G15550	-0.199687	1
AT1G15570	0.277014	0.3066
AT1G15580	#NAME?	1
AT1G15590	0	1
AT1G15600	0	1
AT1G15610	#NAME?	1
AT1G15620	#NAME?	1
AT1G15630	0.337382	1
AT1G15640	0.326022	1
AT1G15660	0.184456	0.44455
AT1G15670	-0.00400259	0.9829
AT1G15680	0	1
AT1G15690	-0.168939	0.41175
AT1G15700	-0.144512	0.94485
AT1G15710	-0.00132858	0.99185
AT1G15720	-0.105658	0.8851
AT1G15730	-0.202554	0.31635
AT1G15740	0.198481	0.53175
AT1G15750	0.297696	0.22375
AT1G15757	0	1
AT1G15760	-0.654868	0.2494
AT1G15770	inf	1
AT1G15772	-0.442707	1
AT1G15780	0.080989	0.7226
AT1G15790	-0.754721	0.0935
AT1G15800	0.0129275	0.9459
AT1G15810	-0.0373748	0.97915
AT1G15820	-0.172445	0.4877
AT1G15825	1.33414	0.06435
AT1G15830	0.486781	1
AT1G15840	0.040548	0.9071
AT1G15850	0	1
AT1G15860	0.101109	0.61905
AT1G15870	-0.519921	0.1824
AT1G15880	-0.102489	0.59675
AT1G15885	0.0604836	0.77485
AT1G15890	-0.10217	0.5955
AT1G15900	-0.199536	0.6646
AT1G15910	0.186178	0.33575
AT1G15920	0.0512599	0.7921
AT1G15930	-0.00946546	0.96335
AT1G15940	0.190248	0.33855
AT1G15950	-0.215108	0.4374
AT1G15960	0.0322172	0.9068
AT1G15970	-0.0974396	0.6211
AT1G15980	0.0714114	0.7013
AT1G15990	2.90943	1
AT1G16000	-0.189908	0.36755
AT1G16010	-0.179756	0.34015
AT1G16020	-0.211698	0.28935
AT1G16022	-1.33233	1
AT1G16025	0.332243	0.71335
AT1G16030	-0.0972229	0.7225
AT1G16040	0.0310431	0.89425
AT1G16060	-0.196066	0.49285
AT1G16070	0.513423	1
AT1G16080	0.00185539	0.99275
AT1G16090	-0.0505585	0.7995
AT1G16110	-0.09991	0.60975
AT1G16120	-0.20919	0.32875
AT1G16130	-0.14879	0.44035
AT1G16150	-0.309969	0.11805
AT1G16160	0.58282	0.0754
AT1G16170	-0.016058	0.9331
AT1G16180	-0.142843	0.4696
AT1G16190	0.11755	0.6158
AT1G16210	-0.0579614	0.7608
AT1G16220	0.25582	0.40315
AT1G16225	0.931762	1
AT1G16230	-0.00535036	1
AT1G16240	-0.14587	0.44015
AT1G16250	-0.0213261	0.92255
AT1G16260	-0.159956	0.40345
AT1G16270	0.229632	0.24325
AT1G16280	-0.310934	0.19015
AT1G16290	inf	1
AT1G16300	-0.30043	0.3038
AT1G16310	-0.0621642	1
AT1G16320	0.024146	0.9002
AT1G16330	-0.743012	1
AT1G16340	-0.0573045	0.85355
AT1G16350	-0.285432	0.12775
AT1G16360	-0.0378586	1
AT1G16370	-0.0249008	0.89415
AT1G16380	0	1
AT1G16390	-0.0468183	0.80975
AT1G16400	0.466128	0.0366
AT1G16410	0.175703	0.4184
AT1G16420	-0.220385	0.2756
AT1G16430	0.0218028	0.9324
AT1G16440	1.14737	1
AT1G16445	-0.13471	0.675
AT1G16460	-0.042304	0.82615
AT1G16470	-0.0774257	0.7449
AT1G16480	-0.0248748	0.9204
AT1G16490	0.101974	0.78595
AT1G16500	0.430136	1
AT1G16510	-0.420884	0.16555
AT1G16515	-0.853485	0.245
AT1G16520	0.249607	0.31615
AT1G16530	0.0718029	1
AT1G16540	0.117925	1
AT1G16560	-0.0693175	0.7199
AT1G16570	0.0417046	0.958
AT1G16590	-0.0708559	0.80175
AT1G16610	-0.11394	0.5537
AT1G16630	0.446689	0.08255
AT1G16640	0.16321	0.519
AT1G16650	0.329885	0.2458
AT1G16670	0.118553	0.5398
AT1G16680	0.0901395	0.6802
AT1G16690	0.298517	0.2713
AT1G16700	-0.172925	0.36015
AT1G16705	inf	1
AT1G16710	0.286816	0.1607
AT1G16720	-0.0718401	0.7194
AT1G16730	0.18292	0.78825
AT1G16740	-0.0267494	0.88965
AT1G16750	-0.371655	0.13755
AT1G16760	0	1
AT1G16770	0.335726	1
AT1G16780	0.0228565	0.9251
AT1G16790	-0.287089	0.23365
AT1G16800	0.228467	1
AT1G16810	-0.134421	0.50135
AT1G16820	0.138295	0.8867
AT1G16825	-0.00821442	0.98495
AT1G16830	-0.738492	0.04545
AT1G16840	-0.0720085	0.70765
AT1G16850	-0.111762	0.839
AT1G16860	0.0195067	0.9204
AT1G16870	-0.0773823	0.69035
AT1G16880	-0.175805	0.50405
AT1G16890	0.116467	0.73745
AT1G16900	0.0726866	0.72825
AT1G16905	0.863805	1
AT1G16910	0.380846	1
AT1G16916	0.121758	0.56675
AT1G16920	-0.109007	0.56895
AT1G16930	-0.257284	0.2231
AT1G16940	0	1
AT1G16950	0	1
AT1G16960	-0.173928	0.70895
AT1G16970	0.110632	0.7009
AT1G16980	0	1
AT1G17000	0	1
AT1G17010	#NAME?	1
AT1G17020	-0.26786	0.43015
AT1G17030	0.447315	1
AT1G17040	0.108545	0.6621
AT1G17050	0.0227526	0.90775
AT1G17060	-0.0643759	0.7501
AT1G17070	0.0961029	0.85505
AT1G17080	-0.0665577	0.7496
AT1G17090	-0.179111	0.5312
AT1G17100	0.0201593	0.93935
AT1G17110	0.122251	0.76725
AT1G17120	0.0535961	0.7857
AT1G17130	-0.0291164	0.91475
AT1G17140	0.0915269	0.74775
AT1G17145	0.210746	0.3156
AT1G17147	-0.265963	0.176
AT1G17150	-0.0867812	1
AT1G17160	-0.0956674	0.62535
AT1G17170	0.138536	0.52115
AT1G17180	0.361362	0.41345
AT1G17190	-0.166637	0.39205
AT1G17200	-0.0299668	0.8773
AT1G17210	0.0672809	0.71515
AT1G17220	0.135337	0.4827
AT1G17230	0.260222	0.19325
AT1G17235	0.0241446	1
AT1G17240	-0.223721	0.2458
AT1G17250	0.00164781	0.99495
AT1G17260	-1.04113	1
AT1G17270	-0.169624	0.42765
AT1G17280	0.0755077	0.68825
AT1G17285	1.34687	1
AT1G17290	0.0232075	0.9052
AT1G17300	1.96931	1
AT1G17310	-0.707737	1
AT1G17330	0.0878622	0.68455
AT1G17340	0.224418	0.23515
AT1G17345	-0.610072	0.03385
AT1G17350	0.111033	0.63585
AT1G17360	0.00877713	0.9627
AT1G17370	0.0136045	0.94205
AT1G17380	0.00996373	0.95975
AT1G17400	0.315786	1
AT1G17410	0.0211177	0.93385
AT1G17420	-0.126419	0.51745
AT1G17430	-0.13665	0.79015
AT1G17440	-0.117319	0.5784
AT1G17450	0.1665	0.47205
AT1G17455	0.066894	0.75695
AT1G17460	0.677416	0.01595
AT1G17470	0.0799547	0.6764
AT1G17480	-0.557033	0.09535
AT1G17490	0.0907836	0.72435
AT1G17500	0.256136	0.1908
AT1G17510	-0.0682406	0.763
AT1G17520	-0.068305	0.72745
AT1G17530	0.0367929	0.849
AT1G17540	inf	1
AT1G17545	0	1
AT1G17550	0.0161225	0.9377
AT1G17560	-0.090272	0.71145
AT1G17580	0.354309	0.1041
AT1G17590	-0.0742586	0.77785
AT1G17600	0.135298	0.5905
AT1G17610	-0.0735276	0.7387
AT1G17615	0	1
AT1G17620	-0.260298	0.1665
AT1G17630	0.190827	1
AT1G17640	-0.0116085	0.9604
AT1G17650	-0.111251	0.63245
AT1G17665	-0.529537	1
AT1G17680	-0.146566	0.4894
AT1G17690	-0.00418775	0.98875
AT1G17700	0.277313	0.3037
AT1G17710	-0.48108	0.0627
AT1G17720	0.123592	0.51445
AT1G17730	-0.00981734	0.9593
AT1G17744	0	1
AT1G17745	-0.13692	0.5034
AT1G17750	0.436917	0.1996
AT1G17760	0.0287181	0.93175
AT1G17770	0	1
AT1G17780	-0.018851	0.92635
AT1G17790	0.00483421	0.98215
AT1G17800	0	1
AT1G17810	-0.484203	0.58535
AT1G17820	-0.127794	0.5907
AT1G17830	0.299265	0.21955
AT1G17840	-0.059998	0.78625
AT1G17850	0.0597086	0.88685
AT1G17860	0.0184769	0.92825
AT1G17870	-0.297103	0.87005
AT1G17880	-0.0612626	0.7526
AT1G17890	-0.157513	0.4137
AT1G17910	0	1
AT1G17920	0.00813402	0.98385
AT1G17930	0.064554	0.75325
AT1G17940	0.0213022	0.9273
AT1G17950	0.331968	1
AT1G17960	-0.208446	1
AT1G17970	-0.0294436	0.8813
AT1G17980	-0.0352083	0.855
AT1G17990	-0.156777	0.5238
AT1G18000	-0.485129	1
AT1G18010	-0.801848	1
AT1G18020	-1.10394	1
AT1G18030	-0.284726	0.4312
AT1G18040	-0.126747	0.69365
AT1G18050	-0.256115	0.46455
AT1G18060	-0.01672	0.9309
AT1G18070	0.205642	0.26775
AT1G18080	0.103271	0.59445
AT1G18090	0.207086	1
AT1G18100	0.491491	0.1607
AT1G18130	0	1
AT1G18140	0.150188	1
AT1G18150	0.0416816	0.8278
AT1G18160	0.0626503	0.7447
AT1G18170	-0.101514	0.5866
AT1G18180	0.89737	0.1993
AT1G18190	-0.127211	0.58945
AT1G18200	-0.0667605	0.938
AT1G18210	-0.093373	0.638
AT1G18220	0	1
AT1G18250	-0.224671	0.3348
AT1G18260	0.0160533	0.93315
AT1G18265	-0.403409	0.1128
AT1G18270	-0.0719502	0.70215
AT1G18280	-1.74617	0.0014
AT1G18290	-0.445337	0.1409
AT1G18300	-0.114997	0.54855
AT1G18310	0.0962176	1
AT1G18320	-0.423064	1
AT1G18330	-0.243171	0.1994
AT1G18335	0.0536447	0.8308
AT1G18340	0.118663	0.63455
AT1G18350	0.720436	1
AT1G18360	-0.345809	0.11175
AT1G18370	-0.0673807	0.7876
AT1G18390	-0.203029	0.30245
AT1G18400	-0.0646503	0.792
AT1G18410	0.998138	1
AT1G18420	0.0727963	0.78925
AT1G18440	0.0551994	0.80695
AT1G18450	-0.133857	0.5292
AT1G18460	0.00734794	0.9685
AT1G18470	0.0259944	0.89525
AT1G18480	-0.0426805	0.8235
AT1G18485	0.00327361	0.9859
AT1G18486	0	1
AT1G18490	0.0848132	0.68905
AT1G18500	0.0267519	0.88725
AT1G18510	0	1
AT1G18520	0	1
AT1G18530	-0.022636	1
AT1G18540	0.0485935	0.80675
AT1G18550	0.0475684	0.84725
AT1G18560	-0.0868248	0.7087
AT1G18570	-0.124389	0.54565
AT1G18580	-0.0812711	0.6588
AT1G18590	0.482392	0.0247
AT1G18600	-0.0356222	0.8625
AT1G18610	0.295111	0.2379
AT1G18620	-0.108483	0.56705
AT1G18630	-0.518202	0.56915
AT1G18640	-0.156927	0.45585
AT1G18650	-0.136746	0.527
AT1G18660	0.0645439	0.7389
AT1G18670	0.0198034	0.936
AT1G18680	0.19142	0.35095
AT1G18690	0.184054	0.4109
AT1G18700	0.0843331	0.6654
AT1G18710	-0.827773	1
AT1G18720	-0.042401	0.8236
AT1G18730	0.0164897	0.93135
AT1G18740	0.10594	0.5999
AT1G18750	0.0453266	0.85535
AT1G18760	0	1
AT1G18770	0	1
AT1G18773	0.0487197	0.84305
AT1G18780	0	1
AT1G18790	0	1
AT1G18800	-0.0667961	0.73555
AT1G18810	-0.153902	0.471
AT1G18830	-0.0366822	1
AT1G18835	-1.53512	0.13805
AT1G18840	-0.0663703	0.7304
AT1G18850	0.119318	0.5916
AT1G18860	-0.400094	0.2165
AT1G18870	0.301237	1
AT1G18871	0	1
AT1G18880	0.342882	0.46515
AT1G18890	-0.0188498	0.931
AT1G18900	-0.105717	0.59735
AT1G18910	0.240718	0.7273
AT1G18940	0.256773	0.34905
AT1G18950	0.162779	0.42315
AT1G18960	inf	1
AT1G18970	0.41577	0.07445
AT1G18980	-0.265795	0.2978
AT1G18990	0.0550018	1
AT1G19000	-0.0719342	0.71755
AT1G19010	-0.130437	0.55305
AT1G19020	-0.128041	0.53095
AT1G19025	0.0187084	0.93605
AT1G19040	#NAME?	1
AT1G19050	0.0205038	0.92065
AT1G19060	0	1
AT1G19070	-0.69945	0.63605
AT1G19080	0.266689	0.2889
AT1G19086	0	1
AT1G19090	0	1
AT1G19100	0.122366	1
AT1G19110	-0.0900416	0.63925
AT1G19115	-1.20959	1
AT1G19120	-0.0756189	0.86035
AT1G19130	-0.0608401	0.78435
AT1G19140	0.0680106	0.72245
AT1G19150	-0.140036	0.45695
AT1G19160	0.0712232	1
AT1G19170	-0.366345	0.0864
AT1G19180	-0.0305269	0.87905
AT1G19190	-0.374985	0.30735
AT1G19200	-0.404333	0.1904
AT1G19210	-0.462909	0.0857
AT1G19220	-0.0100978	0.96025
AT1G19230	-0.596054	1
AT1G19240	-0.109854	0.65935
AT1G19250	-0.459966	1
AT1G19260	0.200082	1
AT1G19270	0.0815913	0.67955
AT1G19290	0.0299059	0.91505
AT1G19300	-0.124877	0.51455
AT1G19310	-0.0878728	0.648
AT1G19320	0.141974	0.6226
AT1G19330	-0.0590693	0.7757
AT1G19340	0.134718	0.63245
AT1G19350	0.0615539	0.75945
AT1G19360	-0.0326286	0.862
AT1G19370	-0.264209	0.1824
AT1G19380	-0.0262169	0.89035
AT1G19390	0.311889	1
AT1G19394	-0.512933	0.6739
AT1G19396	0.407188	0.35515
AT1G19397	0.715401	0.2981
AT1G19400	-0.134841	0.4818
AT1G19410	0	1
AT1G19430	0.0841819	0.65715
AT1G19440	-0.175637	0.36065
AT1G19450	-0.312622	0.0991
AT1G19460	0	1
AT1G19470	0	1
AT1G19480	-0.0741905	0.74835
AT1G19485	0.240549	0.23355
AT1G19490	-0.110709	0.721
AT1G19500	1.1751	1
AT1G19510	-0.0588287	0.8801
AT1G19520	0.00992115	0.95765
AT1G19530	-0.327909	0.10565
AT1G19540	-0.341492	0.08915
AT1G19550	-0.0554326	0.92715
AT1G19570	0.0178338	0.92095
AT1G19580	0.110551	0.5651
AT1G19600	0.138892	0.4687
AT1G19610	0.443965	0.0231
AT1G19620	-0.280446	0.4434
AT1G19630	0	1
AT1G19640	-0.690816	1
AT1G19650	0.163894	0.46285
AT1G19660	-0.0228018	0.9052
AT1G19670	-0.285813	0.1556
AT1G19680	-0.0842385	0.6659
AT1G19690	0.27257	0.67265
AT1G19700	-0.0157263	0.9365
AT1G19710	-0.059246	0.9244
AT1G19715	0.194163	0.33035
AT1G19720	-0.0334706	0.85385
AT1G19730	0.172767	0.44495
AT1G19740	-0.00626552	0.97355
AT1G19750	0.18643	1
AT1G19770	-0.00498229	0.9818
AT1G19780	-0.380995	1
AT1G19790	-0.0140379	1
AT1G19800	-0.130397	0.4878
AT1G19830	-1.92152	1
AT1G19835	-0.0405152	0.83195
AT1G19840	1.18321	1
AT1G19850	0.392531	0.0819
AT1G19860	0.036636	0.85255
AT1G19870	0.0756511	0.6821
AT1G19880	0.194476	0.3315
[truncated: 25,372 more rows]

## Sheet: WTflg22_vs_MPK4flg22
gene_id	log2(fold_change)	p_value
AT1G01010	0.683928	0.01605
AT1G01020	-0.282519	0.32545
AT1G01030	-0.0151869	0.96175
AT1G01040	0.244535	0.58685
AT1G01050	-1.59663	0.0002
AT1G01060	-0.187159	0.5909
AT1G01070	0.172662	0.60025
AT1G01073	0	1
AT1G01080	-0.493514	0.05315
AT1G01090	-0.232589	0.4479
AT1G01100	-1.62904	5e-05
AT1G01110	0.645551	0.05475
AT1G01115	0	1
AT1G01120	-0.335789	0.23555
AT1G01130	-1.41337	5e-05
AT1G01140	-1.64422	5e-05
AT1G01150	0.241694	1
AT1G01160	-0.601671	0.1292
AT1G01170	-1.58976	5e-05
AT1G01180	-0.339597	0.1837
AT1G01190	1.61305	0.00025
AT1G01200	0.382945	1
AT1G01210	-0.970763	0.00095
AT1G01220	0.492718	0.0537
AT1G01225	-0.677493	0.0195
AT1G01230	-0.665424	0.0086
AT1G01240	0.493247	0.06825
AT1G01250	0.209734	1
AT1G01260	0.228004	0.4141
AT1G01280	0	1
AT1G01290	0.216742	0.38155
AT1G01300	-0.239584	0.36465
AT1G01305	0	1
AT1G01310	#NAME?	1
AT1G01320	0.203823	0.5078
AT1G01340	0.45735	0.07475
AT1G01350	0.082674	0.7408
AT1G01355	-1.31964	1
AT1G01360	-0.371576	0.14065
AT1G01370	-1.30618	1
AT1G01380	1.94111	1
AT1G01390	0.704462	0.0112
AT1G01400	#NAME?	1
AT1G01410	0	1
AT1G01420	0.417878	0.0997
AT1G01430	0.059555	0.8451
AT1G01440	0.083921	0.74475
AT1G01450	0.871863	0.00065
AT1G01453	-0.647492	1
AT1G01460	0	1
AT1G01470	-1.31495	5e-05
AT1G01471	0	1
AT1G01480	0.205295	0.4805
AT1G01490	-0.262126	0.34685
AT1G01500	0.155432	0.5527
AT1G01510	0.0790208	0.76115
AT1G01520	-1.4477	0.011
AT1G01530	#NAME?	1
AT1G01540	-0.482825	0.05575
AT1G01550	-0.12979	0.6853
AT1G01560	-0.846628	0.00925
AT1G01570	0.542355	0.0983
AT1G01580	3.99538	5e-05
AT1G01590	0.483451	1
AT1G01600	-0.307032	0.25845
AT1G01610	-0.187511	0.4686
AT1G01620	-0.95011	0.00395
AT1G01630	-0.538981	0.0319
AT1G01640	0.57457	0.05825
AT1G01650	-0.741268	0.0066
AT1G01660	1.29412	1
AT1G01670	-0.0348546	1
AT1G01680	0.999766	1
AT1G01690	-0.893668	1
AT1G01695	-0.134306	1
AT1G01700	1.3876	1
AT1G01710	-0.381039	0.2088
AT1G01720	0.0103272	0.97045
AT1G01725	-1.3334	0.48795
AT1G01730	-0.70192	0.00505
AT1G01740	0.16482	1
AT1G01750	0.958233	0.16585
AT1G01760	-0.0800235	1
AT1G01770	-0.0997368	0.7515
AT1G01780	-0.11045	0.8205
AT1G01790	0.481057	0.0602
AT1G01800	-0.0667807	0.8019
AT1G01810	-0.0987447	0.8324
AT1G01820	-0.890397	0.0004
AT1G01830	0.913108	0.00025
AT1G01840	-0.172009	0.86245
AT1G01860	-0.121764	0.7599
AT1G01880	0.672332	0.07675
AT1G01900	0.437429	0.7655
AT1G01910	-0.381327	0.1558
AT1G01920	-0.5708	0.06505
AT1G01930	0.0441272	0.8637
AT1G01940	-1.02946	0.0002
AT1G01950	-0.433024	0.61185
AT1G01960	0.295235	0.3217
AT1G01970	0.287821	0.2573
AT1G01980	0.340093	1
AT1G01990	-0.402712	0.1484
AT1G02000	0.603413	0.0194
AT1G02010	-0.0620631	1
AT1G02020	0.370737	0.13125
AT1G02030	1.18757	1
AT1G02040	#NAME?	1
AT1G02050	-0.0237995	0.9274
AT1G02060	0.0733007	0.7887
AT1G02065	-0.308297	0.42535
AT1G02070	-2.15469	0.00465
AT1G02074	#NAME?	0.05625
AT1G02080	0.226842	0.3616
AT1G02090	-1.58825	5e-05
AT1G02100	-0.574651	0.0225
AT1G02110	-0.204922	0.42525
AT1G02120	-0.0376302	0.87825
AT1G02130	-0.713093	0.00435
AT1G02140	-1.39805	5e-05
AT1G02145	-1.17857	0.00145
AT1G02150	0.125325	0.68065
AT1G02160	-1.23095	0.00015
AT1G02170	-0.534471	0.0646
AT1G02180	-0.445379	0.49825
AT1G02190	inf	1
AT1G02205	0.0455583	0.8529
AT1G02210	0	1
AT1G02220	0.797062	0.00755
AT1G02230	3.63135	1
AT1G02250	1.8254	1
AT1G02260	0.530766	0.04965
AT1G02270	-1.37684	5e-05
AT1G02280	-0.958632	0.00015
AT1G02290	0.831884	0.003
AT1G02300	0.615205	0.04885
AT1G02305	-0.619784	0.01855
AT1G02310	0.403311	1
AT1G02320	0	1
AT1G02330	-0.555985	0.03685
AT1G02335	0.262738	0.32355
AT1G02340	-0.15272	0.56225
AT1G02350	0.322038	0.556
AT1G02360	-2.24176	5e-05
AT1G02370	0.406789	0.1033
AT1G02380	-0.431302	0.2483
AT1G02390	-1.69141	5e-05
AT1G02391	0	1
AT1G02400	-1.57264	5e-05
AT1G02405	-0.847493	0.2731
AT1G02410	-0.553176	0.0299
AT1G02420	0.713243	0.04345
AT1G02430	0.53475	0.2909
AT1G02440	-0.878645	1
AT1G02450	2.07024	0.0099
AT1G02460	3.5751	1
AT1G02470	0.232915	1
AT1G02475	-2.07081	5e-05
AT1G02490	0	1
AT1G02500	0.228293	0.5052
AT1G02510	0	1
AT1G02520	1.7394	5e-05
AT1G02530	2.58647	1
AT1G02540	0	1
AT1G02550	0	1
AT1G02560	-0.889357	0.0009
AT1G02570	#NAME?	1
AT1G02575	0.268193	1
AT1G02580	1.55804	1
AT1G02590	0	1
AT1G02610	-0.318745	0.2604
AT1G02620	-0.210686	0.5335
AT1G02630	-0.201392	1
AT1G02640	-0.233006	0.3736
AT1G02650	0.175288	0.55035
AT1G02660	-0.418105	0.1548
AT1G02670	-0.435209	1
AT1G02680	-0.434313	0.12735
AT1G02690	0.226162	0.42405
AT1G02700	0.193047	0.5857
AT1G02710	-1.29883	0.0106
AT1G02720	0.181088	0.464
AT1G02730	0.671857	0.01
AT1G02740	-0.047206	0.8685
AT1G02750	-0.2027	0.4221
AT1G02770	0.0519623	1
AT1G02780	-0.930313	0.0021
AT1G02790	0	1
AT1G02800	-0.768726	1
AT1G02810	1.07405	0.00055
AT1G02813	0	1
AT1G02816	-0.117706	0.66065
AT1G02820	-0.774726	0.00895
AT1G02830	inf	1
AT1G02840	-0.32479	0.1823
AT1G02850	-0.505889	0.04785
AT1G02860	-0.57594	0.0348
AT1G02870	-1.2364	0.218
AT1G02880	-0.837455	0.0021
AT1G02890	0.309445	1
AT1G02900	0.0436226	0.86935
AT1G02910	-0.544643	0.03035
AT1G02920	0.158593	0.6564
AT1G02930	0.269603	0.4368
AT1G02940	2.86989	0.00085
AT1G02950	0.295853	0.3572
AT1G02960	0.221852	0.4151
AT1G02965	0	1
AT1G02970	-0.0844556	1
AT1G02980	inf	1
AT1G02990	0.689962	0.0094
AT1G03000	0.372949	0.1507
AT1G03010	0.737784	1
AT1G03020	-0.909385	0.03705
AT1G03022	0	1
AT1G03030	-0.773697	0.0054
AT1G03040	0.224419	0.37085
AT1G03050	inf	1
AT1G03055	-1.33774	0.00475
AT1G03060	0.545006	0.03515
AT1G03070	0.862467	1
AT1G03080	0.722514	0.00625
AT1G03090	-0.81035	0.0035
AT1G03100	-0.944445	0.44675
AT1G03103	0	1
AT1G03106	-2.72729	0.0905
AT1G03110	-0.232212	0.41375
AT1G03120	-0.177685	1
AT1G03130	-0.0516547	0.8846
AT1G03140	0.0104552	0.96855
AT1G03150	-0.926303	0.00185
AT1G03160	0.345122	0.16545
AT1G03170	0.415328	1
AT1G03180	0.724896	1
AT1G03190	-0.22878	0.4609
AT1G03200	1.76893	0.0638
AT1G03210	0.11268	0.65505
AT1G03220	-0.741272	0.0373
AT1G03230	-0.454836	0.10755
AT1G03240	0	1
AT1G03250	-1.06588	5e-05
AT1G03260	-0.765536	0.0041
AT1G03270	-0.162246	1
AT1G03280	0.00206674	0.99585
AT1G03290	0.290408	0.2381
AT1G03300	1.70825	5e-05
AT1G03310	0.509085	0.04685
AT1G03320	-0.955975	1
AT1G03330	-1.40526	5e-05
AT1G03340	0.167556	0.66655
AT1G03350	0.257644	0.3432
AT1G03360	-0.584226	0.0393
AT1G03365	0.163519	0.51075
AT1G03370	-0.296433	0.29395
AT1G03380	0.226867	0.3797
AT1G03390	-2.01838	1
AT1G03400	0.00355564	0.98935
AT1G03410	-0.00114671	0.99525
AT1G03430	-0.827795	0.0047
AT1G03440	0.171956	0.50035
AT1G03445	-1.0707	1
AT1G03457	0.0977446	0.69285
AT1G03470	-0.0644278	0.82135
AT1G03475	-0.641813	0.01585
AT1G03490	0	1
AT1G03495	-0.181741	0.51115
AT1G03510	-0.824079	0.0245
AT1G03520	-0.176692	0.48285
AT1G03530	0.167412	0.5243
AT1G03540	-0.801003	1
AT1G03550	0.0771941	0.8188
AT1G03560	0.690365	0.0082
AT1G03590	0.240667	0.34885
AT1G03600	-0.429115	0.174
AT1G03610	-0.418995	0.122
AT1G03620	0.0437994	1
AT1G03630	0.292725	0.3484
AT1G03650	-1.01599	0.0026
AT1G03660	-0.765478	0.3834
AT1G03670	inf	1
AT1G03680	-0.588658	0.07285
AT1G03687	-0.573756	0.0409
AT1G03700	1.92909	1
AT1G03710	0.168402	1
AT1G03720	0	1
AT1G03730	-0.980149	0.0003
AT1G03740	-0.262509	0.3924
AT1G03750	0.821037	0.0394
AT1G03760	-0.0137489	0.9806
AT1G03770	-0.577523	0.07365
AT1G03780	0.112569	0.7196
AT1G03790	-1.58605	1
AT1G03800	0.596439	0.1235
AT1G03810	inf	1
AT1G03820	0.567396	0.0918
AT1G03830	0.49864	0.06795
AT1G03840	2.34918	1
AT1G03850	0.612048	0.02035
AT1G03860	-0.608713	0.0177
AT1G03870	-0.74485	0.01395
AT1G03880	#NAME?	1
AT1G03890	0	1
AT1G03900	-0.21837	0.399
AT1G03905	-0.420653	0.1451
AT1G03910	-0.199604	0.42405
AT1G03920	1.39767	1
AT1G03930	-0.221361	0.3714
AT1G03940	0.548721	0.0855
AT1G03950	-1.38044	0.0029
AT1G03960	-0.0508918	1
AT1G03970	-0.752503	0.09205
AT1G03980	0.105044	0.75345
AT1G03982	0	1
AT1G03990	0.330719	1
AT1G04000	-0.905256	0.00125
AT1G04010	-0.331794	1
AT1G04020	-0.110146	1
AT1G04030	0.543524	0.802
AT1G04040	-0.75769	0.0084
AT1G04050	-0.499887	1
AT1G04070	-0.55563	0.1243
AT1G04080	-0.007376	0.9759
AT1G04090	2.0815	1
AT1G04100	-0.264225	0.30245
AT1G04110	0.653065	0.01655
AT1G04120	0.399281	0.10335
AT1G04130	-0.292563	0.8663
AT1G04140	0.161161	0.54485
AT1G04150	0.827761	1
AT1G04160	0.571563	1
AT1G04170	-0.22342	0.38185
AT1G04171	0	1
AT1G04180	2.25865	1
AT1G04190	-0.994203	0.0002
AT1G04200	-0.180377	0.51145
AT1G04210	0.130329	0.63395
AT1G04220	1.79949	0.322
AT1G04230	-0.401955	0.15785
AT1G04240	0.212713	0.417
AT1G04250	-0.508685	0.05275
AT1G04260	-0.347761	0.16335
AT1G04270	-0.893753	0.00095
AT1G04280	0.0813043	0.7556
AT1G04290	-0.653448	0.01065
AT1G04300	0.43206	0.09435
AT1G04310	-0.0979387	0.7043
AT1G04330	-1.52285	1
AT1G04340	-0.63473	0.01675
AT1G04350	-0.00249037	0.99295
AT1G04360	-0.178559	0.51075
AT1G04370	0.192942	1
AT1G04380	-2.08051	1
AT1G04390	0.773114	0.0059
AT1G04400	0.370592	0.19155
AT1G04410	-0.444551	0.16535
AT1G04420	-0.422982	0.1435
AT1G04430	-0.347925	0.2199
AT1G04440	0.203524	0.4142
AT1G04445	2.69042	1
AT1G04450	0	1
AT1G04470	inf	1
AT1G04480	-1.44057	5e-05
AT1G04490	1.11034	1
AT1G04500	-0.235868	1
AT1G04501	0	1
AT1G04510	-1.2034	5e-05
AT1G04520	-0.0476398	0.86615
AT1G04530	-0.22788	0.4064
AT1G04540	0.217429	1
AT1G04550	-0.546075	0.0361
AT1G04555	-1.20612	0.0002
AT1G04560	#NAME?	1
AT1G04570	0.755644	1
AT1G04580	#NAME?	1
AT1G04590	-0.400484	0.15465
AT1G04600	inf	1
AT1G04610	1.65907	1
AT1G04620	-1.52709	1
AT1G04625	#NAME?	1
AT1G04630	-1.15214	5e-05
AT1G04635	0.508209	0.41385
AT1G04640	-0.3543	0.16195
AT1G04645	0	1
AT1G04650	0.979631	0.0041
AT1G04660	-2.13222	0.00305
AT1G04670	0	1
AT1G04680	-0.311469	0.24105
AT1G04684	0	1
AT1G04690	-0.50692	0.0512
AT1G04700	-0.567632	1
AT1G04710	-0.787806	0.01325
AT1G04730	-0.477966	1
AT1G04750	-0.903927	0.00025
AT1G04760	0.16845	1
AT1G04770	0.541822	0.03445
AT1G04778	2.30764	1
AT1G04780	0.190835	0.46165
AT1G04790	0.221071	0.3736
AT1G04800	-0.0970556	0.71725
AT1G04810	-0.0511368	0.8352
AT1G04820	0.251176	0.43195
AT1G04830	-0.593219	0.04415
AT1G04840	1.07671	0.01215
AT1G04850	-0.720948	0.0044
AT1G04860	0.0929288	0.71085
AT1G04870	-0.701928	0.00815
AT1G04880	-0.210136	1
AT1G04890	0	1
AT1G04900	0.061618	1
AT1G04910	0.554908	0.0415
AT1G04920	0.530099	1
AT1G04930	-0.470907	1
AT1G04940	0.206024	0.52505
AT1G04945	-0.00133297	0.9741
AT1G04950	0.0020729	0.9805
AT1G04960	-0.564428	0.02355
AT1G04970	-0.0254877	0.9244
AT1G04980	0.251273	0.32335
AT1G04985	-0.540146	0.04115
AT1G04990	0.546425	0.0393
AT1G05000	-1.47426	5e-05
AT1G05010	-0.785318	0.0296
AT1G05020	-1.6111	5e-05
AT1G05030	0.151202	0.6534
AT1G05040	#NAME?	1
AT1G05055	0.100161	0.6873
AT1G05060	-0.667094	0.01025
AT1G05065	-0.268226	0.76035
AT1G05070	-0.408356	0.10915
AT1G05080	0	1
AT1G05085	0	1
AT1G05090	0.684773	1
AT1G05100	-0.393809	0.32795
AT1G05120	0.328379	0.21175
AT1G05136	0	1
AT1G05140	0.451301	0.09625
AT1G05150	0.353717	0.1722
AT1G05160	0.382688	0.13965
AT1G05170	0.410645	0.14405
AT1G05180	-0.329454	0.22655
AT1G05190	-0.301508	0.3522
AT1G05200	0.277701	0.2966
AT1G05205	-1.77011	0.241
AT1G05210	-0.544364	0.07045
AT1G05220	0.683386	1
AT1G05230	0.242928	0.35705
AT1G05240	inf	1
AT1G05250	inf	1
AT1G05260	1.81866	5e-05
AT1G05270	-0.85954	0.0019
AT1G05280	2.26566	1
AT1G05290	0	1
AT1G05291	0	1
AT1G05300	0.418759	0.1109
AT1G05310	0.128125	0.71665
AT1G05320	0.535989	0.0382
AT1G05330	#NAME?	1
AT1G05340	-2.83689	5e-05
AT1G05350	-1.16402	5e-05
AT1G05360	0.134192	0.63195
AT1G05370	-0.229861	0.4835
AT1G05380	0.311602	0.22215
AT1G05385	-0.558283	0.029
AT1G05400	0.234266	1
AT1G05410	-0.131249	0.59315
AT1G05420	1.22399	1
AT1G05430	-0.358856	0.1436
AT1G05440	0.434465	0.17005
AT1G05450	-0.8264	1
AT1G05460	0.60293	0.02485
AT1G05470	-0.0988286	0.73815
AT1G05490	0.307079	1
AT1G05500	-0.335343	0.1671
AT1G05510	0	1
AT1G05520	0.201192	0.432
AT1G05530	3.44034	1
AT1G05540	0.0854715	1
AT1G05550	0.83895	1
AT1G05560	0.0280353	0.92405
AT1G05570	1.08791	5e-05
AT1G05575	-2.69974	5e-05
AT1G05577	0.642357	1
AT1G05580	0	1
AT1G05590	0.493876	0.04615
AT1G05600	0.284468	0.2726
AT1G05610	1.9054	1
AT1G05615	0	1
AT1G05620	-0.0493378	0.86115
AT1G05630	-0.35012	0.1854
AT1G05640	0.559311	0.17065
AT1G05650	3.43813	1
AT1G05660	3.40801	1
AT1G05670	-0.167311	0.54485
AT1G05675	-0.808593	0.0774
AT1G05680	0.137931	0.61325
AT1G05690	-0.192544	0.4769
AT1G05700	1.0896	1
AT1G05710	-0.355778	0.2296
AT1G05720	-0.427434	0.13975
AT1G05730	-2.90046	0.0098
AT1G05740	0	1
AT1G05750	0.591354	0.13325
AT1G05760	-0.427269	0.45985
AT1G05770	-1.34892	0.0351
AT1G05780	-0.411125	0.14145
AT1G05785	-0.742818	0.05325
AT1G05790	-0.00715042	0.9797
AT1G05800	-0.927965	1
AT1G05805	-0.00146494	0.99645
AT1G05810	-0.701213	0.0095
AT1G05820	-0.273932	1
AT1G05830	-0.193012	0.4652
AT1G05835	-1.39733	0.0208
AT1G05840	-0.533514	0.07285
AT1G05850	-0.45375	0.15155
AT1G05860	-0.119967	0.66915
AT1G05870	0.375878	0.14505
AT1G05880	0.976153	1
AT1G05890	-0.514272	0.03975
AT1G05894	0.553725	1
AT1G05900	-0.726362	0.01105
AT1G05910	0.152727	0.5564
AT1G05920	0	1
AT1G05925	0	1
AT1G05930	0	1
AT1G05940	-0.147219	0.5492
AT1G05950	0.476857	0.19625
AT1G05960	0.196861	0.4394
AT1G05970	-0.438957	0.0769
AT1G05990	0.383101	1
AT1G06000	1.46121	5e-05
AT1G06010	-0.489129	0.11695
AT1G06020	-1.97906	1
AT1G06030	2.01692	1
AT1G06040	-0.513465	0.0996
AT1G06050	0.144788	0.5698
AT1G06060	-0.548581	0.3149
AT1G06070	0.411067	0.1665
AT1G06080	-2.10858	0.00125
AT1G06090	1.81537	0.00015
AT1G06100	0.418926	1
AT1G06110	0.0505675	0.8486
AT1G06120	-1.44964	1
AT1G06130	-0.68511	0.0077
AT1G06135	-4.06377	5e-05
AT1G06137	-4.25322	5e-05
AT1G06140	-1.22665	5e-05
AT1G06148	1.48914	1
AT1G06149	2.27148	1
AT1G06150	0.282307	0.3173
AT1G06160	3.3376	5e-05
AT1G06170	-0.330308	1
AT1G06180	0.838068	0.0096
AT1G06190	0.229287	0.4313
AT1G06200	-0.776115	0.00335
AT1G06210	0.11898	0.6476
AT1G06220	-0.197954	0.44915
AT1G06225	0	1
AT1G06230	0.101725	0.6883
AT1G06240	-0.261599	0.31885
AT1G06250	0.413365	1
AT1G06260	1.87871	0.00755
AT1G06270	0.518461	0.15935
AT1G06280	#NAME?	1
AT1G06290	0.246229	0.3247
AT1G06310	1.13215	1
AT1G06320	-0.291389	1
AT1G06330	1.25322	1
AT1G06340	#NAME?	1
AT1G06350	0.13128	1
AT1G06360	-1.08575	5e-05
AT1G06380	-0.131503	0.62185
AT1G06390	-0.582791	0.1731
AT1G06400	-0.240825	0.49735
AT1G06410	0.348868	0.2352
AT1G06420	-0.00296715	0.97325
AT1G06430	0.144854	0.6198
AT1G06440	0.536973	0.184
AT1G06450	0.281065	0.75865
AT1G06460	-0.604464	0.0885
AT1G06470	-0.103631	0.68155
AT1G06475	-1.59755	0.0068
AT1G06490	0.506908	1
AT1G06500	-0.561505	0.19155
AT1G06510	-0.410888	0.1159
AT1G06515	-1.06622	0.00275
AT1G06520	-0.659132	0.02105
AT1G06530	-0.0683005	0.80845
AT1G06540	inf	1
AT1G06550	-0.947648	1
AT1G06560	-0.788291	0.6188
AT1G06570	-0.278778	0.39945
AT1G06580	-0.144556	0.6583
AT1G06590	0.205788	1
AT1G06620	1.87697	5e-05
AT1G06630	0.377464	0.14235
AT1G06640	0.789156	0.00495
AT1G06645	1.2007	5e-05
AT1G06650	0.208594	0.471
AT1G06660	0.550047	1
AT1G06670	0.243744	0.3406
AT1G06680	-0.53606	0.1358
AT1G06690	-0.623462	0.0138
AT1G06700	-0.182075	0.4712
AT1G06710	0.157535	1
AT1G06720	-0.232167	0.372
AT1G06730	0.122455	0.61715
AT1G06750	-0.247656	1
AT1G06760	-0.155613	0.5792
AT1G06770	0.18855	0.4955
AT1G06780	0.544702	0.03305
AT1G06790	-2.05588	1
AT1G06800	-0.294263	0.27255
AT1G06810	0	1
AT1G06820	-0.720967	0.0069
AT1G06830	-1.14943	0.0044
AT1G06840	-0.0733798	0.77115
AT1G06850	-0.109703	0.6719
AT1G06870	0.101036	0.6896
AT1G06890	-0.202207	0.4172
AT1G06900	-0.0675708	0.7822
AT1G06910	-0.0409607	0.88565
AT1G06920	0	1
AT1G06923	1.87041	1
AT1G06925	0	1
AT1G06930	1.43166	0.00685
AT1G06950	-0.116891	0.6805
AT1G06960	-0.144895	0.5784
AT1G06970	0.50429	1
AT1G06980	-0.230108	0.59105
AT1G06990	0	1
AT1G07000	-1.2465	0.00115
AT1G07010	-0.452089	0.1854
AT1G07020	-0.610088	0.26785
AT1G07025	0	1
AT1G07030	0.384151	0.12265
AT1G07040	-1.28616	5e-05
AT1G07050	-0.310531	0.4238
AT1G07060	1.88186	1
AT1G07070	-1.37717	0.0012
AT1G07080	-0.895402	0.002
AT1G07090	-0.323831	0.2943
AT1G07110	-0.511556	0.05755
AT1G07120	0.323445	1
AT1G07130	-2.08464	5e-05
AT1G07135	-1.62437	0.00045
AT1G07140	-0.673063	0.01525
AT1G07150	-0.292578	0.257
AT1G07160	-1.74337	0.0002
AT1G07170	-0.696853	0.00885
AT1G07175	2.06405	1
AT1G07180	-0.108276	0.6965
AT1G07190	0	1
AT1G07200	0.348715	0.1574
AT1G07210	-0.275453	0.4819
AT1G07220	0.0298281	0.935
AT1G07230	0.0517739	0.8416
AT1G07240	-0.31783	0.2429
AT1G07250	0.445737	0.1176
AT1G07260	1.30417	5e-05
AT1G07270	-0.644402	1
AT1G07280	0.610775	0.0391
AT1G07290	0.94022	1
AT1G07300	-0.198688	0.5227
AT1G07310	-0.340797	0.2903
AT1G07320	-0.401634	0.21075
AT1G07330	0.173104	1
AT1G07340	0	1
AT1G07350	-0.043089	0.866
AT1G07360	0.187825	0.4746
AT1G07370	-0.531275	0.08095
AT1G07380	0.384455	0.19075
AT1G07390	0.0886036	0.73145
AT1G07400	0.203126	0.59255
AT1G07410	0.888664	0.06745
AT1G07420	-0.197691	0.44045
AT1G07430	-2.8178	1
AT1G07440	-0.285194	0.29195
AT1G07450	-0.100064	0.71785
AT1G07460	#NAME?	1
AT1G07470	-1.02942	0.00225
AT1G07473	-1.15043	1
AT1G07476	0	1
AT1G07480	-0.989156	0.00085
AT1G07485	#NAME?	1
AT1G07490	-0.756165	0.2499
AT1G07500	-2.19879	0.0018
AT1G07510	0.348544	0.1687
AT1G07520	-0.38456	0.19425
AT1G07530	0.191648	0.4508
AT1G07540	0	1
AT1G07550	2.53574	1
AT1G07560	2.24868	5e-05
AT1G07570	-0.0937123	0.70875
AT1G07590	-0.766222	0.0208
AT1G07600	0	1
AT1G07610	-0.0351	0.89535
AT1G07615	0.190903	0.43235
AT1G07620	-0.0347848	0.8964
AT1G07630	-0.33535	0.2324
AT1G07640	0.236384	0.3427
AT1G07645	#NAME?	1
AT1G07650	0.0631433	0.80555
AT1G07660	-0.847689	0.0007
AT1G07670	0.107506	0.6814
AT1G07680	0	1
AT1G07690	-1.29125	1
AT1G07700	0.0228366	0.93385
AT1G07705	0.137033	0.5962
AT1G07710	1.73478	1
AT1G07720	-0.125575	0.62685
AT1G07725	0.322809	0.1966
AT1G07730	1.29021	0.2156
AT1G07740	0.604691	0.0671
AT1G07745	-0.119435	0.6914
AT1G07747	0	1
AT1G07750	0.541299	0.0408
AT1G07770	-1.92205	5e-05
AT1G07780	-0.386229	0.2542
AT1G07790	-0.396921	0.1462
AT1G07795	-0.222164	1
AT1G07810	0.222437	0.3697
AT1G07820	-0.252653	0.3126
AT1G07830	-0.710132	0.00565
AT1G07840	-0.727863	0.01295
AT1G07850	0	1
AT1G07860	0	1
AT1G07870	0.0424264	0.87515
AT1G07880	0.711987	0.0967
AT1G07885	inf	1
AT1G07890	-1.62375	5e-05
AT1G07900	0.824332	0.0746
AT1G07901	#NAME?	0.00025
AT1G07910	0.0828438	1
AT1G07920	-0.247054	0.4267
AT1G07930	-0.106744	0.72255
AT1G07940	-0.384749	0.2021
AT1G07950	-0.165871	0.59295
AT1G07960	-0.330424	0.1899
AT1G07970	0.0301377	0.90285
AT1G07980	-0.756315	0.00355
AT1G07985	1.86349	1
AT1G07990	0.372082	0.1401
AT1G08000	-0.0496751	0.8558
AT1G08005	#NAME?	1
AT1G08010	0.0295694	0.9058
AT1G08030	-0.463762	0.153
AT1G08032	0	1
AT1G08035	-1.35539	1
AT1G08040	-1.30941	0.001
AT1G08050	1.22075	5e-05
AT1G08060	0.566068	0.04275
AT1G08065	0	1
AT1G08070	0.0190829	0.9492
AT1G08080	0	1
AT1G08090	4.88919	0.04735
AT1G08100	0	1
AT1G08110	-0.722682	0.00525
AT1G08120	0.537841	1
AT1G08125	-0.235744	0.42
AT1G08130	-0.483035	0.0782
AT1G08135	0	1
AT1G08140	0	1
AT1G08150	0	1
AT1G08160	0.584944	0.0703
AT1G08165	-0.575063	1
AT1G08170	0	1
AT1G08180	-1.3166	0.0038
AT1G08190	-0.00406523	0.98685
AT1G08200	-0.878819	0.00205
AT1G08210	-0.517719	0.0455
AT1G08220	-1.04538	0.0047
AT1G08230	-0.642195	0.01045
AT1G08250	0.708969	0.0065
AT1G08260	-0.296703	1
AT1G08270	0.211509	0.56615
AT1G08280	-0.0825989	0.75605
AT1G08290	0.23037	1
AT1G08300	0.920799	0.5433
AT1G08310	-0.412245	0.8484
AT1G08315	-0.662702	0.01915
AT1G08320	0.666161	0.02125
AT1G08340	0.676797	0.38165
AT1G08350	0.408947	0.1204
AT1G08360	-0.820938	0.0039
AT1G08370	0.142248	0.5648
AT1G08380	-0.649676	0.0592
AT1G08390	-1.08544	0.00205
AT1G08400	0.849812	0.0032
AT1G08410	0.324622	0.18785
AT1G08420	-0.0754491	0.75955
AT1G08430	-0.489422	1
AT1G08440	0	1
AT1G08450	-0.0104141	0.97035
AT1G08460	-0.38942	0.10995
AT1G08465	-0.647546	0.02625
AT1G08470	-0.262902	0.3046
AT1G08480	-0.630364	0.01535
AT1G08490	-0.326385	0.2143
AT1G08500	0.00700439	0.98485
AT1G08510	-0.0995035	0.71605
AT1G08520	-0.481663	0.06585
AT1G08530	-0.442131	0.11125
AT1G08540	-0.125254	0.63925
AT1G08550	0.0515385	0.85355
AT1G08560	0.0531175	0.82415
AT1G08570	0.423639	0.15365
AT1G08580	-1.27133	5e-05
AT1G08590	1.34616	0.0001
AT1G08600	0.601476	0.0272
AT1G08610	-0.0335381	0.89705
AT1G08620	0.639085	0.0097
AT1G08630	-1.39375	5e-05
AT1G08640	-1.25309	5e-05
AT1G08650	0.798985	0.00255
AT1G08660	-0.112397	0.6643
AT1G08670	0.165022	0.6751
AT1G08680	-0.0734435	0.76115
AT1G08695	0	1
AT1G08700	0.17343	0.485
AT1G08710	-0.261847	0.3101
AT1G08720	0.240811	0.33095
AT1G08730	0.363579	1
AT1G08750	-0.950526	0.0079
AT1G08760	0.210829	0.4019
AT1G08770	-0.496354	0.0564
AT1G08780	-0.483978	0.0633
AT1G08790	0	1
AT1G08800	0.428474	0.0941
AT1G08810	0.592181	0.0177
AT1G08820	0.143044	0.56305
AT1G08830	-0.668825	0.037
AT1G08840	-1.53583	1
AT1G08845	-0.416958	0.11865
AT1G08860	-1.59195	1
AT1G08880	-0.917416	0.00045
AT1G08890	-0.404281	0.2232
AT1G08900	-0.538843	0.04595
AT1G08910	0.50704	0.0501
AT1G08920	-0.184121	0.4584
AT1G08930	-1.56807	5e-05
AT1G08940	-0.466791	0.09695
AT1G08960	0.224909	0.37255
AT1G08970	-0.180432	0.45775
AT1G08980	-1.03981	0.00015
AT1G08985	0	1
AT1G08990	1.40903	0.00065
AT1G09000	0.256218	1
AT1G09010	0.253341	0.33335
AT1G09020	-0.120458	0.6333
AT1G09026	0	1
AT1G09030	0.401035	1
AT1G09040	0.551821	0.0528
AT1G09050	0.472327	0.093
AT1G09060	-0.203911	0.40155
AT1G09070	-1.66685	5e-05
AT1G09080	3.12413	5e-05
AT1G09090	1.44393	0.04115
AT1G09100	-0.771527	0.06235
AT1G09130	-1.47092	5e-05
AT1G09140	0.191365	0.44565
AT1G09150	-1.76475	5e-05
AT1G09155	1.81884	1
AT1G09157	-0.818005	1
AT1G09160	-0.46851	0.05345
AT1G09170	-0.331006	1
AT1G09176	1.17497	1
AT1G09180	1.0943	0.10505
AT1G09190	0.227311	0.4096
AT1G09195	0.784292	0.0106
AT1G09200	-0.569334	0.0332
AT1G09210	-0.105754	0.67285
AT1G09220	-0.164465	0.6251
AT1G09230	-0.904377	0.0019
AT1G09240	-0.38023	0.14685
AT1G09245	0	1
AT1G09250	0.172775	0.48995
AT1G09260	0	1
AT1G09270	-0.0337752	0.91435
AT1G09280	0.0299962	0.9542
AT1G09290	-0.520426	0.1413
AT1G09300	-0.831427	0.0722
AT1G09310	-0.93012	0.007
AT1G09320	0.291581	0.25355
AT1G09330	-0.76945	0.00195
AT1G09340	-0.807667	0.0114
AT1G09350	2.35462	1
AT1G09360	0	1
AT1G09370	-4.55566	0.1981
AT1G09380	-2.30141	1
AT1G09390	-0.859521	0.0013
AT1G09400	-0.00961947	1
AT1G09410	0.674306	1
AT1G09415	-0.611514	0.0148
AT1G09420	-0.682757	0.0089
AT1G09430	-1.20588	5e-05
AT1G09440	-0.560384	0.0622
AT1G09450	0.716344	1
AT1G09460	0.340894	0.2285
AT1G09470	0.306992	0.6195
AT1G09480	0.535953	0.0766
AT1G09483	inf	1
AT1G09490	0.00936709	0.9722
AT1G09500	-0.116915	0.70665
AT1G09510	#NAME?	1
AT1G09520	-0.114966	0.64825
AT1G09530	0.0809323	0.75125
AT1G09540	0.688928	1
AT1G09550	0	1
AT1G09560	-0.0438269	0.89065
AT1G09570	-0.148466	0.59885
AT1G09575	-0.242923	0.36775
AT1G09580	-0.654176	0.01905
AT1G09590	-1.11058	0.0001
AT1G09600	1.04721	1
AT1G09610	0.25728	0.88065
AT1G09620	0.148324	0.6033
AT1G09625	0	1
AT1G09630	-0.429901	0.094
AT1G09640	-0.196613	0.49585
AT1G09645	-0.660967	0.0102
AT1G09650	0.689119	0.1423
AT1G09660	-0.904692	0.00035
AT1G09665	0	1
AT1G09680	0.2276	0.44765
AT1G09690	-1.18149	0.0004
AT1G09700	0.180756	0.46635
AT1G09710	0.25019	0.3923
AT1G09720	inf	1
AT1G09730	0.254027	0.30395
AT1G09740	-1.48627	5e-05
AT1G09750	-0.294312	0.31125
AT1G09760	-0.389965	0.63765
AT1G09770	-0.0107536	0.97025
AT1G09780	-0.152983	0.54855
AT1G09790	0.549277	1
AT1G09794	0.0535325	1
AT1G09795	-1.21155	5e-05
AT1G09800	-0.501574	0.49
AT1G09810	-0.0796228	0.76925
AT1G09812	1.78266	0.05955
AT1G09815	-0.76222	0.00295
AT1G09820	0.66722	0.015
AT1G09830	-0.0408639	0.87375
AT1G09840	-0.084925	0.7382
AT1G09850	0.12262	0.6203
AT1G09860	1.21372	1
AT1G09870	-0.534877	0.0336
AT1G09880	0.324562	1
AT1G09890	-0.799063	1
AT1G09900	0.170226	0.50555
AT1G09910	-0.426512	0.1385
AT1G09920	-0.692495	0.0102
AT1G09930	0.0311414	0.93715
AT1G09932	0.104225	0.73545
AT1G09935	#NAME?	1
AT1G09940	-1.33893	0.0009
AT1G09950	-3.14552	5e-05
AT1G09960	0.287915	0.3572
AT1G09970	0.545592	0.09635
AT1G09980	0.237859	0.34315
AT1G09995	-0.73785	0.01355
AT1G10000	-0.555985	0.09785
AT1G10010	0	1
AT1G10020	0.781689	0.0035
AT1G10030	-0.797988	0.00295
AT1G10040	-0.531601	0.1617
AT1G10050	0.29784	0.2581
AT1G10060	-1.11805	0.00025
AT1G10070	-1.79837	5e-05
AT1G10090	0.217894	0.6689
AT1G10095	-0.012502	1
AT1G10100	0.556329	1
AT1G10110	1.21315	0.3171
AT1G10120	-0.0386252	0.89345
AT1G10130	-0.518231	1
AT1G10140	0.36675	0.14655
AT1G10150	1.01313	5e-05
AT1G10155	-1.49599	0.0177
AT1G10170	0.095697	0.7095
AT1G10180	0.527452	0.03525
AT1G10190	0	1
AT1G10200	-0.729404	0.005
AT1G10210	0.752499	0.0056
AT1G10220	-0.539969	1
AT1G10230	-0.454806	0.10295
AT1G10240	0.261838	0.3366
AT1G10250	0	1
AT1G10270	0.396099	0.13195
AT1G10280	0.205896	0.43335
AT1G10290	-0.164012	0.51155
AT1G10300	2.5034	1
AT1G10310	-0.913056	0.0004
AT1G10320	0.874323	0.00255
AT1G10330	0.898515	0.0108
AT1G10340	-0.484629	0.1095
AT1G10350	0.0383691	0.87925
AT1G10360	-0.232506	0.35135
AT1G10370	0.294663	0.2641
AT1G10380	0.716186	0.008
AT1G10385	0	1
AT1G10390	0.0547121	0.82795
AT1G10400	3.18876	0.0165
AT1G10410	0.212427	0.3976
AT1G10417	1.468	1
AT1G10430	-0.670633	0.00695
AT1G10450	0.113781	0.67295
AT1G10455	0	1
AT1G10460	-0.502779	1
AT1G10470	-0.345294	0.1724
AT1G10480	0.726238	0.02095
AT1G10490	-0.492978	1
AT1G10500	-0.437946	0.11155
AT1G10510	-1.44919	5e-05
AT1G10520	0.859289	1
AT1G10522	-1.24586	5e-05
AT1G10530	0.530339	1
AT1G10540	-1.03137	1
AT1G10550	-1.08817	0.0002
AT1G10560	0.224284	0.49745
AT1G10570	0.131696	0.62605
AT1G10580	0.433333	0.10845
AT1G10585	-1.15189	0.0019
AT1G10586	0	1
AT1G10588	0	1
AT1G10590	-0.670786	0.0241
AT1G10600	-0.369592	0.1397
AT1G10610	-0.298935	0.3031
AT1G10620	0	1
AT1G10630	-1.21827	5e-05
AT1G10640	-0.399864	0.1875
AT1G10650	-0.442184	0.07905
AT1G10652	0	1
AT1G10657	-1.22177	0.011
AT1G10660	-0.328177	0.19975
AT1G10670	-0.433107	0.09805
AT1G10680	0	1
AT1G10690	-0.00818023	0.98505
AT1G10700	-0.124947	0.6416
AT1G10710	0.138786	1
AT1G10717	0	1
AT1G10720	0.18159	0.4738
AT1G10730	-0.408316	1
AT1G10740	-0.370277	0.16385
AT1G10745	0	1
AT1G10747	0	1
AT1G10750	0.931612	1
AT1G10760	-0.0417337	0.88175
AT1G10770	-0.357532	0.3071
AT1G10780	0.105098	0.7265
AT1G10790	0.178702	1
AT1G10800	1.91266	1
AT1G10810	0.507141	1
AT1G10820	0.0844108	0.76075
AT1G10830	-0.283855	0.28395
AT1G10840	-1.5044	5e-05
AT1G10850	0.284181	0.3534
AT1G10865	-0.878744	0.1505
AT1G10870	0.312256	0.2342
AT1G10880	#NAME?	1
AT1G10890	0.60608	0.024
AT1G10900	0.735382	0.0052
AT1G10910	-0.051904	0.8296
AT1G10920	0.302118	0.22425
AT1G10930	-0.149542	1
AT1G10940	-0.29114	0.27185
AT1G10950	-0.337733	0.2285
AT1G10960	-0.407898	0.1897
AT1G10970	0.0823413	0.78065
AT1G10980	0.848107	1
AT1G10990	-0.759228	0.00295
AT1G11000	-0.0487299	0.8568
AT1G11020	-0.210929	0.40935
AT1G11040	#NAME?	1
AT1G11050	-0.430108	0.16905
AT1G11060	-0.286	0.293
AT1G11070	0.0601001	1
AT1G11080	1.1401	1
AT1G11090	0.0801287	0.76855
AT1G11100	0.845012	1
AT1G11110	0	1
AT1G11112	-0.0318729	0.94435
AT1G11120	-0.384299	1
AT1G11125	-0.621046	1
AT1G11130	0.0726493	0.8081
AT1G11145	0	1
AT1G11160	0.56498	1
AT1G11170	-0.97631	1
AT1G11180	-1.18213	0.0002
AT1G11190	-0.0778035	1
AT1G11200	-1.07152	5e-05
AT1G11210	-0.526745	0.0738
AT1G11220	0.372053	0.2898
AT1G11230	0	1
AT1G11240	-0.533048	0.03345
AT1G11250	-1.52657	1
AT1G11260	-0.469963	0.1535
AT1G11270	0.0915278	0.7254
AT1G11280	0.24509	0.31885
AT1G11290	0.195056	0.4512
AT1G11300	0.603836	0.0246
AT1G11310	-1.10675	0.0012
AT1G11320	-0.296286	0.28105
AT1G11330	0.619223	0.0154
AT1G11340	-0.407312	0.1717
AT1G11350	-0.13949	0.5723
AT1G11360	-0.25285	0.3677
AT1G11362	-1.33357	0.00025
AT1G11370	-1.01178	1
AT1G11380	0.394103	0.1439
AT1G11390	0.0256172	0.9141
AT1G11400	-0.516791	0.03635
AT1G11410	0.394826	0.1168
AT1G11420	0.428776	0.24875
AT1G11430	-1.1356	5e-05
AT1G11440	1.48155	5e-05
AT1G11450	0.65097	0.0413
AT1G11460	2.20324	0.00075
AT1G11470	0	1
AT1G11475	-2.13842	5e-05
AT1G11480	0.257303	0.3597
AT1G11490	2.72697	1
AT1G11500	-0.464116	1
AT1G11510	0	1
AT1G11520	#NAME?	1
AT1G11530	-1.18517	5e-05
AT1G11540	2.162	0.21595
AT1G11545	-0.763541	0.0031
AT1G11560	0	1
AT1G11570	-0.511422	1
AT1G11572	0.110082	1
AT1G11580	1.55659	5e-05
AT1G11590	#NAME?	1
AT1G11593	0	1
AT1G11600	0.207525	0.41985
AT1G11608	0	1
AT1G11610	0	1
AT1G11620	#NAME?	1
AT1G11630	0.705025	0.0078
AT1G11650	-0.504023	0.088
AT1G11655	#NAME?	1
AT1G11660	0.232734	0.3544
AT1G11670	0.654849	0.01145
AT1G11680	-0.0653042	0.82385
AT1G11684	0	1
AT1G11690	0	1
AT1G11700	-0.1074	0.72075
AT1G11710	0.424305	0.2137
AT1G11720	0.340467	0.17405
AT1G11730	-0.299284	1
AT1G11740	-1.41617	0.0007
AT1G11750	-1.3856	5e-05
AT1G11755	-0.739069	0.3399
AT1G11760	0.316181	0.1957
AT1G11765	0	1
AT1G11770	0	1
AT1G11780	-0.390944	0.1357
AT1G11785	0.860732	1
AT1G11790	-0.559374	0.02845
AT1G11800	0.367019	0.184
AT1G11810	#NAME?	1
AT1G11820	0.255379	0.3508
AT1G11840	0.0049817	0.98545
AT1G11850	-1.35268	5e-05
AT1G11860	0.31038	0.3869
AT1G11870	-0.500379	0.0532
AT1G11880	-0.0238282	0.9383
AT1G11890	-0.860557	0.0091
AT1G11900	0.727836	0.24715
AT1G11905	0.228914	0.3955
AT1G11910	-0.682261	0.01155
AT1G11915	1.09952	1
AT1G11920	-0.223981	1
AT1G11925	-1.7852	0.00035
AT1G11930	-0.964912	0.0001
AT1G11940	-0.176832	1
AT1G11950	0.145588	0.617
AT1G11960	-0.909199	0.00155
AT1G11970	0	1
AT1G11980	0	1
AT1G11990	inf	1
AT1G12000	-0.699907	0.00565
AT1G12010	0.0355419	0.8891
AT1G12020	0.165058	0.5904
AT1G12030	2.12618	0.0002
AT1G12040	1.52536	0.0004
AT1G12050	-1.45869	5e-05
AT1G12060	-0.419918	0.15735
AT1G12064	-1.76967	1
AT1G12070	-1.01016	1
AT1G12080	-1.15275	5e-05
AT1G12090	-0.68317	0.06555
AT1G12100	-0.244966	0.613
AT1G12110	-0.112215	0.6833
AT1G12120	0.456996	0.12025
AT1G12130	1.17363	1
AT1G12140	0.284012	0.2619
AT1G12150	1.18863	1
AT1G12160	1.13855	0.00325
AT1G12170	0	1
AT1G12180	0	1
AT1G12190	0	1
AT1G12200	-0.108843	1
AT1G12210	0.926471	0.01685
AT1G12211	0	1
AT1G12220	0.846513	0.00095
AT1G12230	-0.931259	0.0002
AT1G12240	-0.026592	0.92865
AT1G12244	-0.773788	0.00275
AT1G12250	-1.05588	0.0001
AT1G12260	0.116422	1
AT1G12270	0.0480996	0.8469
AT1G12280	1.20049	0.0001
AT1G12290	1.05207	0.00115
AT1G12300	1.08768	0.00085
AT1G12310	-0.739975	0.01105
AT1G12320	1.10195	0.0005
AT1G12330	0.478535	0.063
AT1G12340	0.207234	1
AT1G12350	-0.648938	0.013
AT1G12360	-1.49209	5e-05
AT1G12370	0.147411	0.8469
AT1G12380	-0.378853	0.19855
AT1G12390	-1.31838	5e-05
AT1G12400	-0.550223	0.0708
AT1G12410	-1.38665	5e-05
AT1G12411	0	1
AT1G12420	1.28743	5e-05
AT1G12423	0	1
AT1G12430	-0.24226	0.3905
AT1G12440	-0.753586	0.0103
AT1G12450	-0.262154	0.30745
AT1G12451	0	1
AT1G12460	0.130904	0.6097
AT1G12470	-0.315379	0.2536
AT1G12480	-0.0973615	0.9007
AT1G12490	0.195	1
AT1G12500	0.0585056	0.8269
AT1G12520	-0.73702	0.00395
AT1G12530	0.103547	0.68175
AT1G12540	0	1
AT1G12550	0.029108	0.9131
AT1G12560	0.857107	0.01945
AT1G12570	0.520793	0.07865
AT1G12580	-0.523643	0.07055
AT1G12600	1.35615	1
AT1G12610	1.85609	1
AT1G12620	0.788561	0.0076
AT1G12630	-1.82738	1
AT1G12640	-0.0346212	0.8932
AT1G12650	-0.796569	0.0132
AT1G12660	0	1
AT1G12663	0	1
AT1G12665	#NAME?	1
AT1G12672	0	1
AT1G12680	-0.960721	0.00015
AT1G12700	0.758072	0.03415
AT1G12710	1.15648	0.0001
AT1G12730	-0.378558	0.23865
AT1G12740	1.41867	5e-05
AT1G12750	-0.198647	0.44435
AT1G12760	-0.28405	0.2931
AT1G12770	0.329908	0.237
AT1G12775	0.869036	0.34525
AT1G12780	-1.61733	5e-05
AT1G12790	-1.20109	1
AT1G12800	-0.00953427	0.9724
AT1G12805	0	1
AT1G12810	-0.874711	0.04845
AT1G12820	0.948247	0.03435
AT1G12830	-0.232537	0.35345
AT1G12840	-0.825255	0.0022
AT1G12845	-0.661138	0.0255
AT1G12850	0.179591	0.4775
AT1G12855	-0.649539	1
AT1G12860	0.239169	0.35115
AT1G12870	-1.1403	1
AT1G12880	-0.555408	0.06615
AT1G12890	-0.0704718	0.89555
AT1G12900	0.13446	0.7103
AT1G12910	-0.017944	0.95085
AT1G12920	0.223162	0.48
AT1G12930	-0.349293	0.20885
AT1G12938	0	1
AT1G12940	4.55534	1
AT1G12950	1.31743	1
AT1G12960	0	1
AT1G12970	0.547777	0.0487
AT1G12980	-0.358096	1
AT1G12990	-0.00949055	0.97095
AT1G13000	-0.550187	0.05345
AT1G13020	0.099402	0.68305
AT1G13030	-0.364158	0.2659
AT1G13040	0.485528	1
AT1G13050	0.23163	0.5729
AT1G13060	-1.06979	5e-05
AT1G13080	0.353486	0.23125
AT1G13090	0.737325	0.00405
AT1G13100	0.0273578	0.9138
AT1G13110	0.37087	0.2435
AT1G13120	-0.132779	0.6419
AT1G13130	1.81889	1
AT1G13140	0.83885	1
AT1G13150	0.619655	0.10185
AT1G13160	0.00963686	0.97955
AT1G13170	0.287183	0.46395
AT1G13180	-0.37147	0.18065
AT1G13190	0.0881633	0.7556
AT1G13195	-0.135478	0.86035
AT1G13200	0	1
AT1G13210	-0.43291	0.2122
AT1G13220	0.505666	0.04715
AT1G13230	1.80316	1
AT1G13245	0.151753	0.55945
AT1G13250	0.804422	0.0034
AT1G13260	0.205114	0.5204
AT1G13270	-1.03568	0.00015
AT1G13280	0.566215	0.02285
AT1G13290	#NAME?	1
AT1G13300	-0.143008	0.5904
AT1G13310	1.8672	1
AT1G13320	-0.719871	0.00355
AT1G13330	-1.42378	1
AT1G13340	-0.849586	0.00255
AT1G13350	0.434676	0.07795
AT1G13360	0.650937	0.0104
AT1G13370	1.52118	1
AT1G13380	-1.21169	5e-05
AT1G13390	-1.36985	5e-05
AT1G13400	0.21552	1
AT1G13410	0.198818	0.5497
AT1G13420	1.4385	0.0111
AT1G13430	1.36007	0.0057
AT1G13440	-1.06005	0.00105
AT1G13450	0.129761	0.6267
AT1G13460	0.775983	0.0023
AT1G13470	4.22795	5e-05
AT1G13480	-0.175781	0.51275
AT1G13485	0	1
AT1G13490	-0.102985	1
AT1G13500	1.70378	1
AT1G13510	0.956069	0.0082
AT1G13520	-0.579356	0.0428
AT1G13530	-0.16724	0.5377
AT1G13540	0.628812	0.0323
AT1G13550	0.716973	0.01595
AT1G13560	-1.58632	5e-05
AT1G13570	0.447338	0.0738
AT1G13580	-0.651809	0.01455
AT1G13590	-0.332282	0.35345
AT1G13600	3.9122	1
AT1G13605	0	1
AT1G13607	-0.941918	1
AT1G13608	1.30062	0.1351
AT1G13609	1.78728	5e-05
AT1G13610	-0.585143	1
AT1G13620	#NAME?	1
AT1G13630	0.877359	0.01825
AT1G13635	1.89996	1
AT1G13640	0.213923	0.46515
AT1G13650	0.307376	0.28135
AT1G13670	1.04478	5e-05
AT1G13680	#NAME?	1
AT1G13690	-0.837479	0.0366
AT1G13700	0.12285	0.74625
AT1G13710	-0.0497908	0.8624
AT1G13730	-0.319139	0.2023
AT1G13740	0.0391553	0.90435
AT1G13750	1.99273	0.0009
AT1G13755	0	1
AT1G13760	0	1
AT1G13770	-0.0278402	1
AT1G13780	0.407139	0.20005
AT1G13790	-0.361921	1
AT1G13800	0.37348	1
AT1G13810	-0.392572	0.15215
AT1G13820	-1.22531	5e-05
AT1G13830	0.476817	0.342
AT1G13860	-0.255949	0.3664
AT1G13870	-0.199487	0.44735
AT1G13880	0.245474	0.3479
AT1G13890	0	1
AT1G13900	0.0443265	0.86225
AT1G13910	-0.767379	0.07435
AT1G13920	0.407017	0.18885
AT1G13930	0.0954051	0.8097
AT1G13940	0.379895	0.1279
AT1G13950	-0.766231	0.0178
AT1G13960	0.343678	0.19075
AT1G13970	0.65187	0.08535
AT1G13980	0.296698	0.26085
AT1G13990	-0.652115	0.0156
AT1G14000	-0.542452	0.06705
AT1G14010	-1.09196	0.0795
AT1G14020	-0.116552	0.84895
AT1G14030	0.189213	0.5161
AT1G14040	0.304187	0.2596
AT1G14048	0	1
AT1G14060	-0.664193	0.01295
AT1G14070	-0.420593	0.1239
AT1G14080	2.28384	5e-05
AT1G14100	inf	1
AT1G14110	0	1
AT1G14120	1.15118	5e-05
AT1G14130	0.316093	0.2279
AT1G14140	0.329484	0.18485
AT1G14150	-0.632237	0.0319
AT1G14160	0.422118	0.8117
AT1G14170	0.608535	0.01925
AT1G14180	0.481905	0.07155
AT1G14185	1.63142	5e-05
AT1G14190	0.51195	0.20595
AT1G14200	0.738685	0.00895
AT1G14205	-1.62686	0.5289
AT1G14210	-0.396863	0.1246
AT1G14220	2.32449	0.0165
AT1G14225	0	1
AT1G14230	0.39047	0.1083
AT1G14240	1.97612	1
AT1G14250	1.47361	5e-05
AT1G14260	0.88543	0.09575
AT1G14270	-1.65143	0.0056
AT1G14280	0.684841	0.0143
AT1G14290	-0.123532	0.63685
AT1G14300	-0.702561	0.01005
AT1G14310	-3.11358	0.1424
AT1G14315	-0.724073	1
AT1G14320	-0.869818	0.0092
AT1G14330	0.417664	0.09005
AT1G14340	-0.0419071	0.88345
AT1G14345	-0.665093	0.01555
AT1G14350	-0.117582	0.69775
AT1G14360	0.512776	0.26315
AT1G14370	-0.162845	0.71225
AT1G14380	0.382558	0.4403
AT1G14390	0.896372	1
AT1G14400	-1.13359	5e-05
AT1G14410	-0.875622	0.0006
AT1G14420	-0.979026	1
AT1G14430	0.353174	0.1776
AT1G14440	0.287536	0.2679
AT1G14450	-1.75294	5e-05
AT1G14455	-4.72654	0.1719
AT1G14460	0.168617	0.5204
AT1G14470	-0.180723	1
AT1G14480	-1.13318	0.0001
AT1G14490	0.0692946	0.87945
AT1G14500	2.61379	1
AT1G14510	-0.34737	0.17715
AT1G14520	-1.50294	0.0001
AT1G14530	-0.906819	0.0243
AT1G14540	-2.57716	5e-05
AT1G14549	0	1
AT1G14550	2.26411	5e-05
AT1G14560	-0.0270105	0.9144
AT1G14570	-0.104177	0.6692
AT1G14580	-0.175194	0.4865
AT1G14590	-0.172795	0.533
AT1G14600	-0.152637	1
AT1G14610	-0.143601	0.57785
AT1G14620	-1.31878	5e-05
AT1G14630	-0.400336	1
AT1G14640	0.662462	0.059
AT1G14642	-0.246288	1
AT1G14650	-0.920941	0.001
AT1G14660	0.123507	1
AT1G14670	0.129386	0.63965
AT1G14680	-0.0851474	0.82635
AT1G14685	0.299774	0.23645
AT1G14686	-0.957347	1
AT1G14687	-0.766656	0.02255
AT1G14688	0	1
AT1G14690	0.131212	0.59235
AT1G14700	-1.4817	5e-05
AT1G14710	-0.0209745	0.9331
AT1G14720	-0.231057	0.37655
AT1G14730	-0.100638	0.6969
AT1G14740	-0.316906	0.2581
AT1G14750	0.287626	1
AT1G14755	#NAME?	1
AT1G14760	-0.432712	0.37885
AT1G14770	0.0975551	0.708
AT1G14780	-0.328221	0.3738
AT1G14790	0.963232	0.06235
AT1G14800	0.575851	1
AT1G14810	-0.801855	0.00185
AT1G14820	-0.575058	0.02045
AT1G14830	-0.437762	0.07235
AT1G14840	-0.326558	0.19975
AT1G14850	0.240734	0.34285
AT1G14860	0.88518	0.00095
AT1G14870	-1.8085	5e-05
AT1G14880	5.60915	0.0039
AT1G14890	-0.325565	0.25355
AT1G14900	-0.129665	0.6247
AT1G14910	0.186754	0.46265
AT1G14920	0.435008	0.08335
AT1G14930	-2.92375	1
AT1G14940	0	1
AT1G14950	#NAME?	1
AT1G14960	-0.435957	1
AT1G14970	0.682439	1
AT1G14980	-1.69198	5e-05
AT1G14990	-1.62439	0.0015
AT1G15000	-0.00923096	0.97105
AT1G15010	-1.3473	5e-05
AT1G15015	0	1
AT1G15020	-0.0316818	0.8983
AT1G15030	-0.283706	0.78415
AT1G15040	0.493899	0.1343
AT1G15045	0	1
AT1G15050	-0.803095	1
AT1G15060	0.225451	0.3621
AT1G15080	-0.728357	0.03145
AT1G15100	0.481264	0.0633
AT1G15110	-0.198488	0.52165
AT1G15120	-1.43258	5e-05
AT1G15125	1.3084	0.0001
AT1G15130	0.294435	0.2603
AT1G15140	-0.245845	0.3433
AT1G15150	inf	1
AT1G15160	0.406496	0.2189
AT1G15165	-0.109162	0.71675
AT1G15170	0.128061	0.60855
AT1G15180	-0.227573	0.3767
AT1G15190	-0.685067	0.0589
AT1G15200	0.0496843	0.8409
AT1G15210	1.75199	5e-05
AT1G15215	-0.630674	0.37425
AT1G15220	-0.351601	0.25095
AT1G15230	-0.0271424	0.91795
AT1G15240	0.162443	0.5183
AT1G15250	-2.64725	5e-05
AT1G15260	-0.168236	0.52885
AT1G15270	-1.60497	5e-05
AT1G15280	0.248874	0.3191
AT1G15290	0.511445	0.06105
AT1G15310	-0.0719196	1
AT1G15320	1.55052	1
AT1G15330	0.0392753	0.8879
AT1G15340	0.192794	0.54535
AT1G15350	-1.35802	5e-05
AT1G15360	-0.351405	1
AT1G15370	-0.43825	0.1008
AT1G15380	-0.0880817	0.7367
AT1G15385	0.554081	1
AT1G15390	-0.788368	0.0765
AT1G15400	-0.476507	0.21735
AT1G15410	0.162493	0.52565
AT1G15415	-2.17456	0.2281
AT1G15420	-0.665735	0.00995
AT1G15430	-1.03189	0.00015
AT1G15440	0.106495	0.68575
AT1G15460	2.86151	1
AT1G15470	-0.589817	0.03755
AT1G15480	-0.131526	0.6053
AT1G15490	0.389815	0.1772
AT1G15500	0.0712285	0.82105
AT1G15510	0.112223	0.6663
AT1G15520	4.27732	5e-05
AT1G15530	0.301622	0.32725
AT1G15540	0	1
AT1G15550	1.95957	0.00045
AT1G15570	0.19484	0.55155
AT1G15580	2.50895	1
AT1G15590	0	1
AT1G15600	0	1
AT1G15610	#NAME?	1
AT1G15620	1.09394	1
AT1G15630	2.60935	1
AT1G15640	1.84898	0.00425
AT1G15660	0.450143	0.1104
AT1G15670	0.951134	0.00035
AT1G15680	0	1
AT1G15690	-0.0373284	0.91015
AT1G15700	0.317421	0.84705
AT1G15710	0.434414	0.0939
AT1G15720	0.769106	0.27855
AT1G15730	-1.43628	5e-05
AT1G15740	0.0314043	0.94275
AT1G15750	-0.0923112	0.78495
AT1G15757	0	1
AT1G15760	-0.605795	0.3523
AT1G15770	inf	1
AT1G15772	#NAME?	1
AT1G15780	0.213426	0.44795
AT1G15790	0.252619	1
AT1G15800	-0.548862	0.0294
AT1G15810	-0.0486191	0.96925
AT1G15820	-0.392129	0.2705
AT1G15825	-2.16361	1
AT1G15830	-0.317248	1
AT1G15840	-0.327871	0.4394
AT1G15850	0	1
AT1G15860	-1.04912	5e-05
AT1G15870	-0.3131	0.463
AT1G15880	-0.906476	0.00025
AT1G15885	-0.991658	0.0014
AT1G15890	-0.0402237	0.88005
AT1G15900	-1.46514	0.0392
AT1G15910	0.000543735	0.9961
AT1G15920	0.447137	0.0838
AT1G15930	-1.39823	5e-05
AT1G15940	0.419419	0.0945
AT1G15950	-0.313975	0.43055
AT1G15960	-0.216956	0.5947
AT1G15970	-0.0375134	0.88105
AT1G15980	-0.361471	0.15615
AT1G15990	2.17427	1
AT1G16000	-1.39676	5e-05
AT1G16010	0.252869	0.30855
AT1G16020	0.005971	0.97985
AT1G16022	0.299249	1
AT1G16025	-1.14605	1
AT1G16030	0.516882	0.1042
AT1G16040	-0.939007	0.00295
AT1G16060	0.657686	0.0391
AT1G16070	-0.074062	1
AT1G16080	-0.499055	0.0588
AT1G16090	-0.33323	0.2337
AT1G16110	-0.715938	0.029
AT1G16120	-1.66232	5e-05
AT1G16130	-1.21407	0.00085
AT1G16150	-1.06908	0.00395
AT1G16160	1.24542	0.00145
AT1G16170	-1.03887	5e-05
AT1G16180	-0.0332964	0.90865
AT1G16190	-0.921022	0.00305
AT1G16210	-0.409791	0.1337
AT1G16220	0.555403	0.10835
AT1G16225	-0.410524	1
AT1G16230	-0.700866	1
AT1G16240	-1.0068	0.00015
AT1G16250	-0.135895	0.61105
AT1G16260	0.716179	0.01725
AT1G16270	0.337904	0.1752
AT1G16280	0.0361509	0.89265
AT1G16290	0	1
AT1G16300	-1.57843	0.0016
AT1G16310	0.351625	1
AT1G16320	-0.0846623	0.76405
AT1G16330	0.292584	1
AT1G16340	-2.18162	0.00075
AT1G16350	-0.0517586	0.8379
AT1G16360	0.444974	1
AT1G16370	0.652531	0.01475
AT1G16380	inf	1
AT1G16390	0.602215	0.0424
AT1G16400	2.03339	5e-05
AT1G16410	2.80574	5e-05
AT1G16420	-0.388635	0.2191
AT1G16430	-0.595463	0.0805
AT1G16440	1.65779	1
AT1G16445	-0.969082	0.02475
AT1G16460	-0.834687	0.0013
AT1G16470	-1.56733	5e-05
AT1G16480	-0.0724321	0.81595
AT1G16490	0.488968	0.2314
AT1G16500	0.805472	1
AT1G16510	-0.97799	0.01255
AT1G16515	-2.00088	0.1745
AT1G16520	-0.00227635	0.9875
AT1G16530	0.448002	1
AT1G16540	0.496273	1
AT1G16560	0.264615	0.3115
AT1G16570	-0.731265	0.6363
AT1G16590	-0.186779	0.5661
AT1G16610	-1.06891	5e-05
AT1G16630	1.34136	5e-05
AT1G16640	-2.23689	5e-05
AT1G16650	0.542526	0.1006
AT1G16670	-0.407462	0.13965
AT1G16680	0.146823	0.5746
AT1G16690	0.362867	0.2577
AT1G16700	-1.12853	5e-05
AT1G16705	0	1
AT1G16710	0.434154	0.09915
AT1G16720	-0.260933	0.39185
AT1G16730	-0.853714	0.6497
AT1G16740	-0.721853	0.00425
AT1G16750	-0.482862	0.10845
AT1G16760	0	1
AT1G16770	0.234372	1
AT1G16780	-0.267692	0.3739
AT1G16790	-0.311441	0.2688
AT1G16800	0.657177	1
AT1G16810	-0.708568	0.0066
AT1G16820	0.291903	0.76415
AT1G16825	-0.897763	0.01795
AT1G16830	0.0594328	0.87505
AT1G16840	-0.280551	0.25765
AT1G16850	0.0421016	1
AT1G16860	0.28855	0.2369
AT1G16870	-0.319951	0.2027
AT1G16880	-1.94039	5e-05
AT1G16890	-1.54829	0.0048
AT1G16900	-0.15557	0.5455
AT1G16905	3.29164	1
AT1G16910	-0.469331	1
AT1G16916	-1.31022	5e-05
AT1G16920	-0.750269	0.00335
AT1G16930	0.293889	0.2647
AT1G16940	inf	1
AT1G16950	0	1
AT1G16960	-0.905159	0.17655
AT1G16970	-0.113319	0.7508
AT1G16980	0	1
AT1G17000	0	1
AT1G17010	#NAME?	1
AT1G17020	-0.617715	0.13705
AT1G17030	1.41468	1
AT1G17040	0.16668	0.57275
AT1G17050	0.166963	0.53315
AT1G17060	0.438352	0.08325
AT1G17070	0.534532	0.322
AT1G17080	-1.71019	5e-05
AT1G17090	0.0961586	0.77335
AT1G17100	0.0106366	0.97635
AT1G17110	0.3423	0.55325
AT1G17120	0.271749	0.31415
AT1G17130	-0.742121	0.09405
AT1G17140	0.471067	0.1813
AT1G17145	0.27274	0.29665
AT1G17147	-1.86771	5e-05
AT1G17150	#NAME?	1
AT1G17160	-0.229432	0.3537
AT1G17170	-2.1586	5e-05
AT1G17180	2.69211	5e-05
AT1G17190	0.404809	0.10225
AT1G17200	-0.911266	0.00145
AT1G17210	0.213753	0.4256
AT1G17220	0.04011	0.8885
AT1G17230	0.475881	0.0687
AT1G17235	0.593113	1
AT1G17240	-2.25414	5e-05
AT1G17250	0.187068	0.4699
AT1G17260	0.808956	1
AT1G17270	-0.0193075	0.9413
AT1G17280	0.102651	0.70125
AT1G17285	1.34955	1
AT1G17290	-0.351572	0.24705
AT1G17300	3.56032	0.04735
AT1G17310	-0.0610585	1
AT1G17330	-0.326088	0.2249
AT1G17340	-0.618493	0.0139
AT1G17345	0.538467	0.0793
AT1G17350	-0.274719	0.33805
AT1G17360	0.223121	0.3911
AT1G17370	-0.335651	0.21245
AT1G17380	0.267516	0.3162
AT1G17400	1.92487	1
AT1G17410	-1.16357	0.00115
AT1G17420	-1.0192	0.0103
AT1G17430	0.758652	0.26105
AT1G17440	0.222598	0.43205
AT1G17450	0.396116	0.1514
AT1G17455	0.38941	0.14705
AT1G17460	0.4432	0.18655
AT1G17470	-0.610768	0.01385
AT1G17480	-0.50784	0.18355
AT1G17490	-0.691869	0.03555
AT1G17500	0.531384	0.0409
AT1G17510	-1.3322	5e-05
AT1G17520	-0.464619	0.06625
AT1G17530	-0.362	0.1399
AT1G17540	0	1
AT1G17545	0	1
AT1G17550	0.388878	0.12835
AT1G17560	-0.465702	0.1235
AT1G17580	-0.227256	0.4093
AT1G17590	0.918542	0.00285
AT1G17600	1.6433	5e-05
AT1G17610	1.24014	5e-05
AT1G17615	inf	1
AT1G17620	-0.230442	0.37365
AT1G17630	0.134891	1
AT1G17640	-0.107668	0.70545
AT1G17650	-1.21905	0.0003
AT1G17665	-0.212736	1
AT1G17680	-0.00985464	0.96925
AT1G17690	-1.55252	1
AT1G17700	0.320906	0.2904
AT1G17710	-2.18466	5e-05
AT1G17720	0.131494	0.59635
AT1G17730	-0.422419	0.09085
AT1G17744	0	1
AT1G17745	3.19001	5e-05
AT1G17750	0.290974	0.53565
AT1G17760	-0.27351	0.5581
AT1G17770	0	1
AT1G17780	-0.109058	0.66675
AT1G17790	0.53161	0.03815
AT1G17800	0	1
AT1G17810	-1.58531	0.19465
AT1G17820	0.322044	0.23035
AT1G17830	-0.191247	0.51895
AT1G17840	-0.135837	0.66875
AT1G17850	-0.329922	0.59325
AT1G17860	-0.707343	0.0351
AT1G17870	-0.85486	0.5677
AT1G17880	-1.45227	5e-05
AT1G17890	0.613145	0.0177
AT1G17910	0	1
AT1G17920	0.660554	0.03705
AT1G17930	0.275075	0.27835
AT1G17940	-0.524618	0.0806
AT1G17950	-0.156701	1
AT1G17960	-0.52779	1
AT1G17970	-0.364592	0.14605
AT1G17980	-0.116397	0.63505
AT1G17990	-1.43	5e-05
AT1G18000	-0.0400738	1
AT1G18010	#NAME?	1
AT1G18020	-3.03382	1
AT1G18030	-1.1081	0.0207
AT1G18040	-0.246752	0.5064
AT1G18050	-3.5035	0.0194
AT1G18060	-0.128123	0.6709
AT1G18070	-0.613962	0.01625
AT1G18080	-0.465178	0.09515
AT1G18090	0.325729	1
AT1G18100	1.02102	0.0136
AT1G18130	inf	1
AT1G18140	1.41401	1
AT1G18150	0.0730583	0.76635
AT1G18160	0.360221	0.14695
AT1G18170	-0.657002	0.01085
AT1G18180	0.299563	1
AT1G18190	0.170821	0.53445
AT1G18200	0.20187	0.86695
AT1G18210	-0.836338	0.0041
AT1G18220	0	1
AT1G18250	-0.120425	0.66375
AT1G18260	0.16652	0.52705
AT1G18265	0.341414	0.2313
AT1G18270	-0.577026	0.0208
AT1G18280	-2.59098	0.00465
AT1G18290	-0.209793	0.5359
AT1G18300	-1.84306	5e-05
AT1G18310	1.99057	1
AT1G18320	-0.408541	1
AT1G18330	-0.192498	0.47525
AT1G18335	0.322345	0.2767
AT1G18340	-1.07656	0.00395
AT1G18350	0.262053	1
AT1G18360	-0.234336	0.3788
AT1G18370	0.581454	0.0479
AT1G18390	-0.556206	0.0907
AT1G18400	-1.34732	0.0002
AT1G18410	0.0301031	1
AT1G18420	0.713835	0.0233
AT1G18440	-1.10649	0.0005
AT1G18450	-1.40669	5e-05
AT1G18460	0.292711	0.2697
AT1G18470	-0.320686	0.1989
AT1G18480	0.44644	0.10045
AT1G18485	0.418729	0.0938
AT1G18486	0	1
AT1G18490	-0.577898	0.03215
AT1G18500	-0.0872881	0.7326
AT1G18510	0	1
AT1G18520	0	1
AT1G18530	0.633068	1
AT1G18540	-1.28539	5e-05
AT1G18550	0.301705	0.2983
AT1G18560	0.366746	0.1746
AT1G18570	-0.500024	0.18065
AT1G18580	0.176752	0.493
AT1G18590	1.54408	5e-05
AT1G18600	-0.566534	0.033
AT1G18610	0.0458669	0.8754
AT1G18620	0.269013	0.3092
AT1G18630	-1.14425	1
AT1G18640	-1.11618	5e-05
AT1G18650	-0.604267	0.03165
AT1G18660	-0.592535	0.01695
AT1G18670	0.238235	0.38365
AT1G18680	-1.05225	5e-05
AT1G18690	0.371044	0.15715
AT1G18700	-0.228968	0.3651
AT1G18710	-0.273912	1
AT1G18720	-0.540889	0.0338
AT1G18730	-0.935829	0.0001
AT1G18740	-2.31373	5e-05
AT1G18750	-0.232573	0.45715
AT1G18760	0	1
AT1G18770	0	1
AT1G18773	-0.431304	0.16075
AT1G18780	0	1
AT1G18790	0	1
AT1G18800	-1.36647	5e-05
AT1G18810	0.670829	0.01855
AT1G18830	1.42543	1
AT1G18835	-3.0427	0.1996
AT1G18840	0.330023	0.19215
AT1G18850	0.234632	0.37535
AT1G18860	1.68221	5e-05
AT1G18870	-0.153189	1
AT1G18871	0	1
AT1G18880	1.25935	0.03525
AT1G18890	-0.0417673	0.9035
AT1G18900	-0.014282	0.96025
AT1G18910	1.21158	0.19035
AT1G18940	0.991398	0.00165
AT1G18950	0.31833	0.20975
AT1G18960	inf	1
AT1G18970	0.494722	0.06855
AT1G18980	-0.741441	0.02535
AT1G18990	-0.909633	1
AT1G19000	-0.0799944	0.7929
AT1G19010	0.0862249	0.73775
AT1G19020	-2.02391	5e-05
AT1G19025	0.241725	0.38925
AT1G19040	#NAME?	1
AT1G19050	-1.59233	5e-05
AT1G19060	0	1
AT1G19070	0.376458	0.80305
AT1G19080	0.340939	0.27055
AT1G19086	0	1
AT1G19090	0	1
AT1G19100	-0.432761	1
AT1G19110	-0.275412	0.28305
AT1G19115	-2.47722	1
AT1G19120	-1.2998	0.1204
AT1G19130	0.103159	0.7287
AT1G19140	-0.555184	0.03115
AT1G19150	-0.179742	0.50655
AT1G19160	-3.86503	1
AT1G19170	0.0919434	0.72045
AT1G19180	0.439605	0.18315
AT1G19190	0.492035	0.19105
AT1G19200	-1.10787	0.00645
AT1G19210	-1.17703	0.0013
AT1G19220	0.308978	0.235
AT1G19230	0.848982	1
AT1G19240	-1.39271	0.01885
AT1G19250	2.87963	5e-05
AT1G19260	#NAME?	1
AT1G19270	-0.189793	0.4591
AT1G19290	1.11923	0.0004
AT1G19300	-0.215239	0.44525
AT1G19310	-0.139074	0.6076
AT1G19320	-1.42047	0.0011
AT1G19330	-1.30339	5e-05
AT1G19340	-0.200605	0.5622
AT1G19350	-0.171311	0.5759
AT1G19360	0.381673	0.1655
AT1G19370	0.474776	0.0836
AT1G19380	-1.74612	5e-05
AT1G19390	0.109447	1
AT1G19394	-1.25344	1
AT1G19396	2.27592	5e-05
AT1G19397	0.513303	0.60015
AT1G19400	0.0919196	0.74605
AT1G19410	0	1
AT1G19430	-0.19447	0.427
AT1G19440	0.183591	0.45195
AT1G19450	-0.324796	0.19895
AT1G19460	0	1
AT1G19470	0	1
AT1G19480	0.680418	0.00975
AT1G19485	0.713301	0.00555
AT1G19490	0.193427	0.58155
AT1G19500	#NAME?	1
AT1G19510	-1.72883	0.00375
AT1G19520	0.436657	0.0838
AT1G19530	-1.46484	5e-05
AT1G19540	-2.05382	5e-05
AT1G19550	0.745386	0.2751
AT1G19570	0.828675	0.00225
AT1G19580	-0.214504	0.3907
AT1G19600	-0.670234	0.01545
AT1G19610	0.0498912	0.85385
AT1G19620	0.811098	0.0392
AT1G19630	0	1
AT1G19640	-0.771733	1
AT1G19650	0.289565	0.28255
AT1G19660	-0.743697	0.0037
AT1G19670	3.36454	5e-05
AT1G19680	0.520823	0.0717
AT1G19690	-0.405392	0.7472
AT1G19700	0.429689	0.10775
AT1G19710	0.417801	0.5866
AT1G19715	0.315636	0.2562
AT1G19720	0.0303362	0.9035
AT1G19730	-0.677972	0.02005
AT1G19740	-0.217225	0.4579
AT1G19750	0.135793	1
AT1G19770	-1.12113	0.0035
AT1G19780	-1.24128	1
AT1G19790	1.5099	0.002
AT1G19800	0.139558	0.5847
AT1G19830	-2.90198	1
AT1G19835	0.313846	0.2498
AT1G19840	0.903241	1
AT1G19850	0.688677	0.00895
AT1G19860	0.443526	0.07335
AT1G19870	0.493696	0.06065
AT1G19880	-0.10183	0.6826
[truncated: 25,372 more rows]

## Sheet: WTflg22_vs_MPK6flg22
gene_id	log2(fold_change)	p_value
AT1G01010	-0.153868	0.53155
AT1G01020	0.0910503	0.6951
AT1G01030	-0.0801099	0.75195
AT1G01040	-0.155701	0.73805
AT1G01050	0.208358	0.3547
AT1G01060	0.0654689	0.80035
AT1G01070	0.12776	0.6405
AT1G01073	0	1
AT1G01080	-0.301961	0.13225
AT1G01090	-0.0861904	0.6656
AT1G01100	-0.259067	0.19045
AT1G01110	-0.644154	0.0417
AT1G01115	0	1
AT1G01120	-0.227274	0.2375
AT1G01130	0.100918	0.6175
AT1G01140	0.0849884	0.6615
AT1G01150	#NAME?	1
AT1G01160	0.112971	0.734
AT1G01170	-0.148727	0.5551
AT1G01180	-0.151725	0.434
AT1G01190	-1.4394	0.0043
AT1G01200	-0.0364226	1
AT1G01210	-0.0979287	0.65655
AT1G01220	-0.306723	0.1595
AT1G01225	-0.39395	0.0928
AT1G01230	0.0220768	0.90835
AT1G01240	0.187179	0.3425
AT1G01250	-0.106754	1
AT1G01260	0.00441116	0.98165
AT1G01280	0	1
AT1G01290	0.0662257	0.74235
AT1G01300	-0.268789	0.1757
AT1G01305	0	1
AT1G01310	-0.538975	1
AT1G01320	0.0089717	0.96225
AT1G01340	0.248379	0.2125
AT1G01350	0.0901178	0.64865
AT1G01355	-0.915737	1
AT1G01360	0.158203	0.4264
AT1G01370	-0.370549	1
AT1G01380	#NAME?	1
AT1G01390	0.175056	0.4535
AT1G01400	-0.623966	1
AT1G01410	0	1
AT1G01420	-0.374314	0.07325
AT1G01430	-0.0984054	0.6292
AT1G01440	0.0208024	0.91575
AT1G01450	0.0801162	0.70245
AT1G01453	-0.890903	1
AT1G01460	inf	1
AT1G01470	0.0537396	0.788
AT1G01471	0	1
AT1G01480	0.199642	0.35785
AT1G01490	0.132385	0.5027
AT1G01500	-0.0311707	0.8703
AT1G01510	-0.153791	0.422
AT1G01520	-0.125293	0.7418
AT1G01530	#NAME?	1
AT1G01540	0.0965445	0.62
AT1G01550	0.118456	0.5732
AT1G01560	0.0251799	0.8957
AT1G01570	-0.530323	0.0867
AT1G01580	0.219133	0.4461
AT1G01590	-0.350834	1
AT1G01600	-0.359078	0.119
AT1G01610	-0.39886	0.0392
AT1G01620	0.0896991	0.6607
AT1G01630	-0.147311	0.4528
AT1G01640	-0.415016	0.1245
AT1G01650	-0.00354422	0.98435
AT1G01660	0.404801	1
AT1G01670	-0.557311	1
AT1G01680	-0.687933	1
AT1G01690	-1.20944	1
AT1G01695	0.391842	1
AT1G01700	-0.580715	1
AT1G01710	0.00396656	0.98835
AT1G01720	-0.029044	0.8801
AT1G01725	0.199929	0.8206
AT1G01730	-0.0577781	0.75925
AT1G01740	-0.18397	0.5939
AT1G01750	0.0815846	0.9073
AT1G01760	-0.0106265	1
AT1G01770	-0.0155313	0.95225
AT1G01780	0.134154	0.736
AT1G01790	0.0813444	0.6751
AT1G01800	0.0231646	0.9044
AT1G01810	0.0370899	0.91365
AT1G01820	0.323354	0.1083
AT1G01830	-0.102381	0.6081
AT1G01840	-0.658916	0.39755
AT1G01860	0.144394	0.6352
AT1G01880	-0.235829	1
AT1G01900	-0.428478	0.6542
AT1G01910	0.0727607	0.7104
AT1G01920	0.045747	0.85165
AT1G01930	0.0143074	0.94835
AT1G01940	-0.0401678	0.8445
AT1G01950	0.0633562	0.9035
AT1G01960	-0.229002	0.2961
AT1G01970	0.0223579	0.9054
AT1G01980	-2.03745	1
AT1G01990	-0.110283	0.5692
AT1G02000	-0.217949	0.27025
AT1G02010	0.114529	1
AT1G02020	-0.214527	0.27025
AT1G02030	0.351535	1
AT1G02040	#NAME?	1
AT1G02050	-0.180811	0.42595
AT1G02060	0.0216891	0.9194
AT1G02065	-0.0517747	0.8647
AT1G02070	-0.0779376	0.8339
AT1G02074	-1.94207	0.2566
AT1G02080	-0.126113	0.54175
AT1G02090	-0.00245675	0.99025
AT1G02100	0.387235	0.0483
AT1G02110	-0.349566	0.0736
AT1G02120	0.0640232	0.7389
AT1G02130	0.0607251	0.7522
AT1G02140	-0.0265497	0.8941
AT1G02145	-0.219683	0.39775
AT1G02150	-0.201373	0.3209
AT1G02160	0.0607144	0.77895
AT1G02170	-0.225801	0.30375
AT1G02180	-0.397269	0.4562
AT1G02190	inf	1
AT1G02205	-0.493654	0.01805
AT1G02210	0	1
AT1G02220	-0.393596	0.13495
AT1G02230	-2.14821	1
AT1G02250	#NAME?	1
AT1G02260	-0.0288226	0.89215
AT1G02270	0.258134	0.20895
AT1G02280	-0.118248	0.5365
AT1G02290	-0.152517	0.52895
AT1G02300	0.185412	0.48145
AT1G02305	0.221016	0.24295
AT1G02310	-0.850208	1
AT1G02320	0	1
AT1G02330	-0.111531	0.5957
AT1G02335	-0.855577	0.0007
AT1G02340	-0.0488618	0.8203
AT1G02350	-0.34439	0.53145
AT1G02360	0.0769153	0.7008
AT1G02370	-0.0778655	0.7065
AT1G02380	-0.200577	0.51425
AT1G02390	-0.0151038	0.9454
AT1G02391	0	1
AT1G02400	0.207878	0.3015
AT1G02405	0.00862605	0.9467
AT1G02410	0.0570722	0.7749
AT1G02420	-0.0498679	0.8742
AT1G02430	0.1474	0.73085
AT1G02440	0.682411	1
AT1G02450	-0.765114	1
AT1G02460	1.32538	1
AT1G02470	-0.789961	1
AT1G02475	0.158556	0.42
AT1G02490	0	1
AT1G02500	0.0530165	0.81875
AT1G02510	0	1
AT1G02520	0.0919504	1
AT1G02530	#NAME?	1
AT1G02540	0	1
AT1G02550	0	1
AT1G02560	0.00166362	0.9932
AT1G02570	-1.03816	1
AT1G02575	-0.621856	1
AT1G02580	0.948707	1
AT1G02590	0	1
AT1G02610	0.174986	0.42915
AT1G02620	0.142603	0.59585
AT1G02630	0.119749	1
AT1G02640	0.214141	0.27535
AT1G02650	-0.140986	0.56995
AT1G02660	0.229852	0.2483
AT1G02670	0.100567	1
AT1G02680	0.259812	0.24165
AT1G02690	-0.368522	0.1391
AT1G02700	0.224319	0.44365
AT1G02710	-0.0158544	0.97385
AT1G02720	-0.111703	0.56655
AT1G02730	-0.420962	0.04545
AT1G02740	-0.0343046	0.8837
AT1G02750	0.197106	0.31295
AT1G02770	0.875139	1
AT1G02780	-0.109774	0.58325
AT1G02790	0	1
AT1G02800	-1.31233	1
AT1G02810	-0.232207	0.35805
AT1G02813	0	1
AT1G02816	0.253527	0.1968
AT1G02820	0.240942	0.277
AT1G02830	inf	1
AT1G02840	-0.041482	0.83815
AT1G02850	-0.133134	0.51295
AT1G02860	0.377639	0.06645
AT1G02870	0.128434	0.85375
AT1G02880	-0.268832	0.1718
AT1G02890	0.161771	1
AT1G02900	0.00694791	0.97255
AT1G02910	0.120984	0.5279
AT1G02920	0.021146	0.92085
AT1G02930	-0.0983573	0.64115
AT1G02940	-0.00543905	1
AT1G02950	0.154316	0.56135
AT1G02960	-0.104001	0.66665
AT1G02965	0	1
AT1G02970	-0.605735	1
AT1G02980	0	1
AT1G02990	0.00509548	0.97905
AT1G03000	-0.000125146	0.99445
AT1G03010	0.192498	1
AT1G03020	-0.533135	0.10545
AT1G03022	0	1
AT1G03030	-0.0473927	0.8341
AT1G03040	0.166065	0.40415
AT1G03050	inf	1
AT1G03055	-0.183419	0.5321
AT1G03060	0.0379857	0.8492
AT1G03070	0.260004	1
AT1G03080	-0.0236342	0.90435
AT1G03090	0.38336	0.05325
AT1G03100	0.102803	0.90625
AT1G03103	0	1
AT1G03106	0.348237	0.42865
AT1G03110	-0.160112	0.48135
AT1G03120	0.419736	0.44385
AT1G03130	-0.0264806	0.91145
AT1G03140	0.0566574	0.76455
AT1G03150	0.292065	0.1781
AT1G03160	-0.0401398	0.8365
AT1G03170	0.86257	1
AT1G03180	-0.0720512	1
AT1G03190	-0.277108	0.29775
AT1G03200	1.01884	0.16165
AT1G03210	0.12424	0.5385
AT1G03220	-0.477705	0.0288
AT1G03230	-0.766561	0.0001
AT1G03240	inf	1
AT1G03250	0.0881802	0.64725
AT1G03260	-0.0590667	0.7711
AT1G03270	-0.436662	1
AT1G03280	0.102987	0.6141
AT1G03290	0.16496	0.40205
AT1G03300	-0.0992318	0.7395
AT1G03310	-0.215643	0.26605
AT1G03320	-0.694249	1
AT1G03330	0.152986	0.44165
AT1G03340	-0.697905	0.052
AT1G03350	-0.0228923	0.9051
AT1G03360	-0.507637	0.0272
AT1G03365	-0.0370753	0.84955
AT1G03370	0.133704	0.4993
AT1G03380	0.187834	0.3369
AT1G03390	-2.96663	1
AT1G03400	0.106304	0.5763
AT1G03410	0.00149715	0.9936
AT1G03430	-0.36696	0.1237
AT1G03440	-0.296687	0.1357
AT1G03445	-1.78268	1
AT1G03457	0.201966	0.30625
AT1G03470	0.157333	0.5018
AT1G03475	-0.250392	0.19735
AT1G03490	0	1
AT1G03495	0.137005	0.5476
AT1G03510	-0.394748	0.1742
AT1G03520	0.0369484	0.85215
AT1G03530	-0.698662	0.0018
AT1G03540	-0.379414	1
AT1G03550	-0.307694	0.2912
AT1G03560	0.00992701	0.96505
AT1G03590	-0.00970483	0.9612
AT1G03600	-0.131618	0.5326
AT1G03610	-0.177311	0.36295
AT1G03620	-0.504165	1
AT1G03630	-0.334	0.09385
AT1G03650	0.306771	0.2062
AT1G03660	0.401082	0.50835
AT1G03670	inf	1
AT1G03680	0.0852402	0.67955
AT1G03687	-0.241011	0.29285
AT1G03700	1.94743	1
AT1G03710	0.104353	1
AT1G03720	0	1
AT1G03730	-0.0852166	0.66405
AT1G03740	-0.101769	0.6042
AT1G03750	0.0589122	0.86815
AT1G03760	-0.00293298	0.9881
AT1G03770	0.0287526	0.91105
AT1G03780	-0.368733	0.1731
AT1G03790	0.222025	0.5395
AT1G03800	0.15223	0.6427
AT1G03810	0	1
AT1G03820	-0.697289	0.01985
AT1G03830	-0.454522	0.0634
AT1G03840	-1.02628	1
AT1G03850	-0.161885	0.40455
AT1G03860	-0.0622003	0.75165
AT1G03870	-0.321437	0.11645
AT1G03880	-0.462272	1
AT1G03890	inf	1
AT1G03900	0.0748999	0.70015
AT1G03905	-0.249551	0.31115
AT1G03910	-0.0361723	0.8539
AT1G03920	-0.800234	1
AT1G03930	-0.036495	0.85825
AT1G03940	-0.0205239	0.94575
AT1G03950	0.258288	0.378
AT1G03960	-0.147341	0.61675
AT1G03970	-0.0859001	0.77365
AT1G03980	0.121007	0.64625
AT1G03982	0	1
AT1G03990	-0.339089	1
AT1G04000	-0.163699	0.4351
AT1G04010	-0.0960229	1
AT1G04020	-0.596808	0.04645
AT1G04030	-0.370178	0.81765
AT1G04040	-0.656308	0.0015
AT1G04050	0.020658	1
AT1G04070	-0.228974	0.4342
AT1G04080	-0.0482048	0.8072
AT1G04090	1.41935	1
AT1G04100	0.128021	0.53375
AT1G04110	-0.912077	0.00025
AT1G04120	-0.0449237	0.82035
AT1G04130	0.367897	0.6644
AT1G04140	-0.0011494	0.9955
AT1G04150	-0.297464	1
AT1G04160	1.00779	1
AT1G04170	-0.184399	0.34395
AT1G04171	0	1
AT1G04180	#NAME?	1
AT1G04190	-0.0760695	0.7127
AT1G04200	-0.0366033	0.86885
AT1G04210	-0.0708195	0.7255
AT1G04220	0.239262	0.80895
AT1G04230	0.0195967	0.93205
AT1G04240	-0.273512	0.20215
AT1G04250	-0.183994	0.3487
AT1G04260	-0.134509	0.48645
AT1G04270	-0.227968	0.24345
AT1G04280	0.0753994	0.6998
AT1G04290	0.1584	0.41635
AT1G04300	0.0965365	0.6144
AT1G04310	0.17592	0.3901
AT1G04330	-0.230003	1
AT1G04340	-0.0099836	0.96085
AT1G04350	0.194633	0.32825
AT1G04360	-0.406284	0.06455
AT1G04370	#NAME?	1
AT1G04380	-1.15293	0.03075
AT1G04390	0.0268862	0.9133
AT1G04400	0.0657115	0.74155
AT1G04410	0.0303381	0.88445
AT1G04420	0.175399	0.3733
AT1G04430	0.104338	0.5986
AT1G04440	0.0245907	0.90025
AT1G04445	0.961005	1
AT1G04450	0	1
AT1G04470	inf	1
AT1G04480	-0.173225	0.38085
AT1G04490	-1.03145	1
AT1G04500	-0.0992455	1
AT1G04501	0	1
AT1G04510	-0.215656	0.31465
AT1G04520	-0.949188	0.00015
AT1G04530	-0.01474	0.9408
AT1G04540	-0.916719	1
AT1G04550	-0.0719672	0.73395
AT1G04555	0.0725279	0.7646
AT1G04560	0.374568	1
AT1G04570	-0.123367	1
AT1G04580	#NAME?	1
AT1G04590	-0.0253164	0.9145
AT1G04600	inf	1
AT1G04610	-0.0273547	1
AT1G04620	0.466236	1
AT1G04625	3.00383	1
AT1G04630	-0.0699715	0.7178
AT1G04635	0.126742	0.81655
AT1G04640	-0.0130407	0.9459
AT1G04645	0	1
AT1G04650	0.155437	1
AT1G04660	-1.10799	0.00735
AT1G04670	0	1
AT1G04680	-0.577056	0.00365
AT1G04684	0	1
AT1G04690	-0.0733231	0.7014
AT1G04700	-0.203582	1
AT1G04710	-0.0270548	0.9145
AT1G04730	-0.611008	1
AT1G04750	-0.0610678	0.7531
AT1G04760	0.558841	1
AT1G04770	0.251632	0.2114
AT1G04778	#NAME?	1
AT1G04780	0.0401686	0.83125
AT1G04790	0.0396845	0.84575
AT1G04800	-0.548646	0.00575
AT1G04810	-0.0307952	0.8712
AT1G04820	-0.548098	0.0084
AT1G04830	0.185789	0.41335
AT1G04840	0.0181793	1
AT1G04850	-0.00687661	0.97325
AT1G04860	-0.0816364	0.67525
AT1G04870	-0.672363	0.00235
AT1G04880	0.358558	1
AT1G04890	0	1
AT1G04900	0.0297538	0.95
AT1G04910	-0.185509	0.42095
AT1G04920	-0.00160586	1
AT1G04930	-0.207948	0.50765
AT1G04940	-0.114716	0.586
AT1G04945	0.0343944	0.97615
AT1G04950	0.130811	0.86355
AT1G04960	0.410167	0.035
AT1G04970	0.203436	0.28405
AT1G04980	-0.174683	0.3995
AT1G04985	0.323191	0.09895
AT1G04990	-0.155489	0.4935
AT1G05000	0.0823364	0.6925
AT1G05010	-0.477941	0.09715
AT1G05020	-0.107743	0.57755
AT1G05030	0.152548	0.5892
AT1G05040	0.851508	1
AT1G05055	-0.234811	0.25075
AT1G05060	0.0503984	0.79885
AT1G05065	-0.164568	0.8491
AT1G05070	0.00864999	0.9631
AT1G05080	0	1
AT1G05085	0	1
AT1G05090	-0.920181	1
AT1G05100	-0.46831	0.17485
AT1G05120	-0.145404	0.5141
AT1G05136	0	1
AT1G05140	-0.0444954	0.8164
AT1G05150	-0.197594	0.3023
AT1G05160	0.0591901	0.77625
AT1G05170	0.132901	0.56555
AT1G05180	0.222329	0.3053
AT1G05190	0.106513	0.6148
AT1G05200	-0.165998	0.41985
AT1G05205	-0.00286151	0.99565
AT1G05210	-0.524256	0.0364
AT1G05220	0.244876	1
AT1G05230	-0.0959834	0.6529
AT1G05240	inf	1
AT1G05250	inf	1
AT1G05260	-0.304073	0.15815
AT1G05270	0.194171	0.34945
AT1G05280	-0.968624	1
AT1G05290	inf	1
AT1G05291	0	1
AT1G05300	0.208089	0.2864
AT1G05310	-0.787389	0.0238
AT1G05320	-0.0112251	0.95665
AT1G05330	-0.508353	1
AT1G05340	0.15698	0.41625
AT1G05350	-0.0334331	0.86945
AT1G05360	0.0444165	0.8528
AT1G05370	-0.500018	0.066
AT1G05380	-0.106818	0.58625
AT1G05385	0.180313	0.3443
AT1G05400	-1.82367	1
AT1G05410	0.125313	0.51715
AT1G05420	-0.282399	1
AT1G05430	0.125472	0.5212
AT1G05440	-0.941747	0.0036
AT1G05450	0.184403	1
AT1G05460	-0.220706	0.34585
AT1G05470	-0.544718	0.0356
AT1G05490	0.458642	1
AT1G05500	-0.0605311	0.75025
AT1G05510	inf	1
AT1G05520	-0.07356	0.72055
AT1G05530	-0.348794	1
AT1G05540	-0.218042	0.587
AT1G05550	0.448099	1
AT1G05560	0.150288	0.4859
AT1G05570	0.181088	0.36635
AT1G05575	-0.317891	0.1097
AT1G05577	-0.0427576	1
AT1G05580	0	1
AT1G05590	-0.29488	0.13345
AT1G05600	-0.0544796	0.79815
AT1G05610	1.3233	1
AT1G05615	0	1
AT1G05620	-0.205545	0.4161
AT1G05630	-0.39683	0.07415
AT1G05640	-0.679927	1
AT1G05650	#NAME?	1
AT1G05660	#NAME?	1
AT1G05670	-0.384955	0.0649
AT1G05675	-0.253846	0.27645
AT1G05680	0.479125	0.0462
AT1G05690	0.0620914	0.77175
AT1G05700	-0.304418	1
AT1G05710	0.0944671	0.6967
AT1G05720	-0.0481096	0.8426
AT1G05730	-0.276661	0.40955
AT1G05740	0	1
AT1G05750	0.067013	0.8626
AT1G05760	0.0811263	0.8646
AT1G05770	-0.274257	0.5163
AT1G05780	0.0331419	0.8817
AT1G05785	-0.222728	0.45185
AT1G05790	0.0584665	0.78565
AT1G05800	#NAME?	1
AT1G05805	0.0186408	0.9244
AT1G05810	0.0708065	0.72495
AT1G05820	0.238195	1
AT1G05830	0.0737219	0.7337
AT1G05835	-0.528936	0.13145
AT1G05840	0.00162651	0.99435
AT1G05850	-0.0785941	0.71085
AT1G05860	-0.168331	0.4626
AT1G05870	-0.144621	0.4984
AT1G05880	-0.53879	1
AT1G05890	0.319856	0.0972
AT1G05894	0.0543857	1
AT1G05900	0.338066	0.13865
AT1G05910	-0.140896	0.5066
AT1G05920	0	1
AT1G05925	0	1
AT1G05930	0	1
AT1G05940	-0.0784319	0.684
AT1G05950	-0.27045	0.41165
AT1G05960	0.224484	0.249
AT1G05970	-0.0740675	0.70565
AT1G05990	#NAME?	1
AT1G06000	-0.375531	0.0676
AT1G06010	0.139271	0.5792
AT1G06020	0.507812	1
AT1G06030	1.02808	1
AT1G06040	0.033232	0.87305
AT1G06050	0.249977	0.21115
AT1G06060	0.285317	0.4102
AT1G06070	0.384646	0.1132
AT1G06080	-0.0107942	0.98275
AT1G06090	-0.0135022	1
AT1G06100	0.278841	1
AT1G06110	-0.0289446	0.88705
AT1G06120	-0.155819	1
AT1G06130	0.166761	0.38685
AT1G06135	-0.361443	0.0775
AT1G06137	-0.0237704	0.915
AT1G06140	-0.0590426	0.7718
AT1G06148	-0.278334	1
AT1G06149	0.807927	1
AT1G06150	-0.185378	0.4083
AT1G06160	0.240024	0.35375
AT1G06170	-1.57545	1
AT1G06180	0.0433332	0.8753
AT1G06190	-0.0126459	0.9504
AT1G06200	0.298925	0.1253
AT1G06210	0.015263	0.9348
AT1G06220	-0.224823	0.2356
AT1G06225	0	1
AT1G06230	-0.040861	0.8327
AT1G06240	0.0474935	0.8167
AT1G06250	-0.507039	0.21875
AT1G06260	1.10374	0.04095
AT1G06270	-0.08805	0.7894
AT1G06280	#NAME?	1
AT1G06290	-0.0440765	0.82655
AT1G06310	-1.17169	1
AT1G06320	#NAME?	1
AT1G06330	#NAME?	1
AT1G06340	-1.73364	1
AT1G06350	0.11584	1
AT1G06360	-0.633775	0.0013
AT1G06380	-0.733792	0.00195
AT1G06390	0.0223176	0.9437
AT1G06400	0.161807	0.5326
AT1G06410	0.147359	0.45605
AT1G06420	-0.343569	0.31645
AT1G06430	0.193385	0.3383
AT1G06440	0.0239058	0.94815
AT1G06450	-0.255454	0.75335
AT1G06460	0.299117	0.1923
AT1G06470	0.146548	0.4807
AT1G06475	0.103075	0.76325
AT1G06490	-0.600872	1
AT1G06500	-0.156315	0.6519
AT1G06510	-0.0787023	0.6872
AT1G06515	-0.161135	0.50165
AT1G06520	0.187637	0.40595
AT1G06530	-0.0611929	0.754
AT1G06540	0	1
AT1G06550	-0.270636	1
AT1G06560	-0.260375	0.8992
AT1G06570	0.1578	0.46145
AT1G06580	-0.173211	0.51785
AT1G06590	0.102357	1
AT1G06620	0.0998994	0.7091
AT1G06630	-0.0176437	0.9277
AT1G06640	-0.232417	0.2484
AT1G06645	0.315753	0.14235
AT1G06650	0.109621	0.5809
AT1G06660	-0.25445	1
AT1G06670	-0.152432	0.44005
AT1G06680	-0.00872906	0.97045
AT1G06690	0.223972	0.2504
AT1G06700	0.193431	0.32875
AT1G06710	-0.570395	1
AT1G06720	-0.427009	0.0461
AT1G06730	0.0692359	0.71735
AT1G06750	-0.340877	1
AT1G06760	-0.404837	0.04135
AT1G06770	0.0376036	0.86955
AT1G06780	0.230854	0.2641
AT1G06790	0.335721	1
AT1G06800	-0.378078	0.06455
AT1G06810	0	1
AT1G06820	-0.0142295	0.94205
AT1G06830	-1.316	0.0003
AT1G06840	0.0183869	0.9249
AT1G06850	-0.132315	0.5355
AT1G06870	-0.167895	0.409
AT1G06890	-0.0130439	0.9477
AT1G06900	0.00748884	0.96715
AT1G06910	-0.0426349	0.8565
AT1G06920	0	1
AT1G06923	1.97422	1
AT1G06925	0	1
AT1G06930	-0.247979	0.6022
AT1G06950	-0.212674	0.27805
AT1G06960	-0.084616	0.69095
AT1G06970	0.50569	1
AT1G06980	-0.709341	0.0719
AT1G06990	0	1
AT1G07000	0.101728	0.63085
AT1G07010	0.106279	0.6981
AT1G07020	-0.325151	0.53525
AT1G07025	0	1
AT1G07030	-0.128996	0.5096
AT1G07040	0.331531	0.0861
AT1G07050	-0.159995	0.61875
AT1G07060	-0.0558928	1
AT1G07070	-0.164564	0.5405
AT1G07080	0.0496729	0.80445
AT1G07090	-0.197146	0.4343
AT1G07110	0.349075	0.07545
AT1G07120	0.0789172	1
AT1G07130	-0.15923	0.4187
AT1G07135	0.36689	0.13645
AT1G07140	-0.0355274	0.8607
AT1G07150	0.176838	0.37635
AT1G07160	0.0890551	0.7007
AT1G07170	0.184517	0.34835
AT1G07175	-0.17385	1
AT1G07180	0.27874	0.16835
AT1G07190	0	1
AT1G07200	0.00729832	0.96995
AT1G07210	-0.0442108	0.8789
AT1G07220	0.0290104	0.9209
AT1G07230	-0.0395416	0.8361
AT1G07240	-0.0883641	0.6529
AT1G07250	0.0493826	0.7931
AT1G07260	-0.333086	0.1901
AT1G07270	-0.167065	1
AT1G07280	0.179225	0.35785
AT1G07290	-0.429567	1
AT1G07300	-0.00896701	0.9661
AT1G07310	-0.0174412	0.93005
AT1G07320	-0.183819	0.35795
AT1G07330	0.661553	1
AT1G07340	0	1
AT1G07350	-0.191689	0.3654
AT1G07360	-0.115343	0.55865
AT1G07370	-0.687605	0.00625
AT1G07380	-0.112012	0.6649
AT1G07390	0.0402842	0.85095
AT1G07400	-0.484084	0.17965
AT1G07410	-0.790356	0.11645
AT1G07420	-0.0228898	0.91175
AT1G07430	0.548865	1
AT1G07440	0.160044	0.4452
AT1G07450	0.244137	0.27375
AT1G07460	#NAME?	1
AT1G07470	0.149431	0.5377
AT1G07473	-2.41978	1
AT1G07476	0	1
AT1G07480	0.0357685	0.8698
AT1G07485	-1.04993	1
AT1G07490	-0.51198	0.3453
AT1G07500	0.136779	0.68175
AT1G07510	0.18512	0.3411
AT1G07520	-0.24013	0.2168
AT1G07530	0.0210654	0.91165
AT1G07540	0	1
AT1G07550	-1.20023	1
AT1G07560	0.0857116	1
AT1G07570	0.107597	0.5851
AT1G07590	-0.0295976	0.8847
AT1G07600	0	1
AT1G07610	-0.0373135	0.8509
AT1G07615	-0.107959	0.58495
AT1G07620	-0.168155	0.44135
AT1G07630	-0.01293	0.94795
AT1G07640	-0.150648	0.43265
AT1G07645	#NAME?	1
AT1G07650	0.120235	0.5371
AT1G07660	-0.118059	0.54415
AT1G07670	-0.0478868	0.80445
AT1G07680	0	1
AT1G07690	-0.550982	1
AT1G07700	0.0786005	0.68315
AT1G07705	-0.0515789	0.81105
AT1G07710	1.06168	1
AT1G07720	-0.288344	0.13945
AT1G07725	0.0147435	0.9389
AT1G07730	-1.55095	1
AT1G07740	-0.224305	0.4233
AT1G07745	0.076831	0.758
AT1G07747	0	1
AT1G07750	-0.21799	0.25655
AT1G07770	-0.288946	0.1362
AT1G07780	-0.436332	0.13455
AT1G07790	-0.68029	0.0016
AT1G07795	#NAME?	1
AT1G07810	-0.092913	0.62965
AT1G07820	-0.378513	0.04905
AT1G07830	-0.148534	0.45695
AT1G07840	-0.106713	0.64425
AT1G07850	inf	1
AT1G07860	0	1
AT1G07870	0.0758044	0.7268
AT1G07880	-0.286067	1
AT1G07885	0	1
AT1G07890	-0.0812563	0.68125
AT1G07900	-0.37852	0.34995
AT1G07901	0.232562	0.7237
AT1G07910	0.0217397	1
AT1G07920	-0.230926	0.25585
AT1G07930	-0.206184	0.3085
AT1G07940	-0.195195	0.33455
AT1G07950	-0.138995	0.5957
AT1G07960	-0.0188249	0.92435
AT1G07970	-0.0766365	0.70445
AT1G07980	-0.0449507	0.82265
AT1G07985	1.01366	1
AT1G07990	0.0886835	0.64555
AT1G08000	-0.384296	0.0952
AT1G08005	#NAME?	1
AT1G08010	-0.0161556	0.93375
AT1G08030	-0.242868	0.35975
AT1G08032	0	1
AT1G08035	0.201353	1
AT1G08040	0.0215767	0.93395
AT1G08050	-0.193639	0.4159
AT1G08060	-0.00802822	0.9742
AT1G08065	0	1
AT1G08070	-0.146349	0.62565
AT1G08080	0	1
AT1G08090	0.709148	1
AT1G08100	0	1
AT1G08110	0.0401127	0.8376
AT1G08120	0.364518	1
AT1G08125	-0.0768912	0.7434
AT1G08130	-0.504113	0.02385
AT1G08135	0	1
AT1G08140	0	1
AT1G08150	0	1
AT1G08160	-0.226427	0.42165
AT1G08165	-0.202634	1
AT1G08170	0	1
AT1G08180	-0.461776	0.1518
AT1G08190	-0.0596817	0.7578
AT1G08200	-0.00462141	0.97925
AT1G08210	0.0815685	0.68695
AT1G08220	0.0174494	0.94585
AT1G08230	0.0562584	0.7686
AT1G08250	-0.263758	0.212
AT1G08260	-0.457925	1
AT1G08270	-0.515463	0.14075
AT1G08280	-0.323616	0.1484
AT1G08290	-0.530863	1
AT1G08300	-0.0385142	1
AT1G08310	-0.247955	0.818
AT1G08315	-0.0573875	0.7767
AT1G08320	0.190575	0.44665
AT1G08340	-0.0348556	0.9621
AT1G08350	-0.210449	0.33855
AT1G08360	-0.0879982	0.6548
AT1G08370	0.146454	0.4543
AT1G08380	0.167172	0.48955
AT1G08390	-0.103428	0.67535
AT1G08400	0.146267	0.5578
AT1G08410	-0.10095	0.59875
AT1G08420	0.075547	0.7014
AT1G08430	0.451541	1
AT1G08440	0	1
AT1G08450	-0.218235	0.2586
AT1G08460	-0.0988762	0.61155
AT1G08465	0.210711	0.3557
AT1G08470	-0.180987	0.3873
AT1G08480	-0.042282	0.82465
AT1G08490	0.0858241	0.6587
AT1G08500	-0.580395	0.04435
AT1G08510	0.0596284	0.7575
AT1G08520	-0.0753242	0.69855
AT1G08530	-0.0579369	0.7992
AT1G08540	0.0226739	0.90495
AT1G08550	0.250958	0.20755
AT1G08560	-0.510477	0.0157
AT1G08570	0.262933	0.19135
AT1G08580	-0.0682098	0.73575
AT1G08590	-0.358023	0.2456
AT1G08600	0.14269	0.53375
AT1G08610	-0.527623	0.0112
AT1G08620	0.153744	0.43545
AT1G08630	0.676241	0.0011
AT1G08640	-0.285822	0.14575
AT1G08650	-0.641662	0.00325
AT1G08660	-0.228546	0.2655
AT1G08670	-0.444935	0.2168
AT1G08680	0.0712205	0.71595
AT1G08695	0	1
AT1G08700	-0.0534057	0.7838
AT1G08710	0.0928566	0.6448
AT1G08720	0.0242016	0.905
AT1G08730	-1.11142	1
AT1G08750	-0.218036	0.40725
AT1G08760	-0.197357	0.3321
AT1G08770	-0.210301	0.26825
AT1G08780	-0.093403	0.64985
AT1G08790	0	1
AT1G08800	0.221772	0.2549
AT1G08810	-0.00108034	0.99705
AT1G08820	-0.113154	0.5615
AT1G08830	0.344007	0.1727
AT1G08840	0.158873	0.67345
AT1G08845	0.0888984	0.67825
AT1G08860	-0.126313	1
AT1G08880	-0.467665	0.02
AT1G08890	0.151084	0.56775
AT1G08900	0.0377095	0.8544
AT1G08910	-0.0226312	0.9171
AT1G08920	0.205375	0.2982
AT1G08930	0.32336	0.1351
AT1G08940	0.0592999	0.7651
AT1G08960	-0.301137	0.14645
AT1G08970	-0.0597926	0.76025
AT1G08980	0.0597333	0.7619
AT1G08985	0	1
AT1G08990	-0.893621	1
AT1G09000	0.169306	1
AT1G09010	-0.102574	0.58915
AT1G09020	0.0297508	0.88165
AT1G09026	0	1
AT1G09030	0.525443	1
AT1G09040	0.107296	0.65075
AT1G09050	-0.166309	0.5071
AT1G09060	-0.106056	0.58575
AT1G09070	-0.265205	0.2443
AT1G09080	-1.15811	0.00385
AT1G09090	0.105119	1
AT1G09100	0.103087	0.70445
AT1G09130	0.0219197	0.9083
AT1G09140	0.22705	0.24655
AT1G09150	0.143465	0.5037
AT1G09155	0.159245	1
AT1G09157	-1.46687	1
AT1G09160	-0.1763	0.36785
AT1G09170	-0.864422	1
AT1G09176	-0.0596819	1
AT1G09180	-0.538889	1
AT1G09190	0.0778021	0.73665
AT1G09195	-0.0313545	0.90465
AT1G09200	-0.862449	0.0001
AT1G09210	0.0679018	0.72785
AT1G09220	-0.924281	0.00535
AT1G09230	0.347099	0.1078
AT1G09240	0.172703	0.3974
AT1G09245	0	1
AT1G09250	0.0140649	0.9439
AT1G09260	0	1
AT1G09270	0.0743351	0.7532
AT1G09280	0.116868	0.7597
AT1G09290	0.0522169	0.8587
AT1G09300	0.276011	0.40185
AT1G09310	-0.485617	0.0325
AT1G09320	0.0929285	0.6665
AT1G09330	0.132627	0.4892
AT1G09340	0.0943836	0.6523
AT1G09350	0.3482	1
AT1G09360	0	1
AT1G09370	0.351251	0.38695
AT1G09380	-0.710757	0.03825
AT1G09390	-0.0778547	0.70465
AT1G09400	-0.899272	1
AT1G09410	0.115386	1
AT1G09415	-0.240992	0.21675
AT1G09420	0.437137	0.02735
AT1G09430	0.360915	0.06245
AT1G09440	-0.438714	0.0847
AT1G09450	-0.236406	1
AT1G09460	-0.0972985	0.6665
AT1G09470	-0.593707	0.27605
AT1G09480	0.157889	0.53505
AT1G09483	inf	1
AT1G09490	0.232374	0.22805
AT1G09500	0.624925	0.02155
AT1G09510	#NAME?	1
AT1G09520	-0.122694	0.52765
AT1G09530	-0.0752438	0.69765
AT1G09540	-2.07783	1
AT1G09550	0	1
AT1G09560	-0.158431	0.4344
AT1G09570	0.140758	0.4746
AT1G09575	0.0394742	0.85615
AT1G09580	-0.131778	0.55705
AT1G09590	-0.324161	0.10145
AT1G09600	-0.0110989	1
AT1G09610	-0.336936	0.874
AT1G09620	-0.185863	0.3399
AT1G09625	0	1
AT1G09630	-0.103702	0.59465
AT1G09640	-0.075525	0.69955
AT1G09645	0.229463	0.22785
AT1G09650	-0.0969944	1
AT1G09660	-0.091192	0.6466
AT1G09665	0	1
AT1G09680	-0.318509	0.22185
AT1G09690	-0.13443	0.519
AT1G09700	-0.292454	0.13615
AT1G09710	0.048284	0.84585
AT1G09720	inf	1
AT1G09730	0.0607521	0.75285
AT1G09740	0.153091	0.44195
AT1G09750	-0.648765	0.0022
AT1G09760	0.0216007	0.96865
AT1G09770	-0.0172968	0.9269
AT1G09780	-0.284688	0.13865
AT1G09790	-1.02087	1
AT1G09794	-0.176046	0.6923
AT1G09795	-0.0726703	0.7284
AT1G09800	-0.0728524	0.90335
AT1G09810	-0.0971734	0.65045
AT1G09812	0.87397	1
AT1G09815	-0.15564	0.43445
AT1G09820	0.254933	0.2722
AT1G09830	-0.278252	0.15995
AT1G09840	0.16542	0.4089
AT1G09850	0.0112318	0.95365
AT1G09860	-0.548868	1
AT1G09870	-0.0308034	0.87495
AT1G09880	-3.35265	1
AT1G09890	-0.935063	1
AT1G09900	-0.312282	0.1285
AT1G09910	0.221717	0.32725
AT1G09920	-0.00429942	0.98275
AT1G09930	-0.544647	0.07825
AT1G09932	0.43566	0.0313
AT1G09935	#NAME?	1
AT1G09940	0.0405236	0.847
AT1G09950	-0.649943	0.00095
AT1G09960	-0.176805	0.51235
AT1G09970	-0.121343	0.5636
AT1G09980	0.00925843	0.9632
AT1G09995	0.168581	0.4548
AT1G10000	-0.153057	0.5682
AT1G10010	0	1
AT1G10020	0.237981	0.2248
AT1G10030	0.00913795	0.9653
AT1G10040	-0.0819188	0.78465
AT1G10050	-0.276441	0.17545
AT1G10060	-0.0307403	0.88225
AT1G10070	0.430488	0.04665
AT1G10090	-0.0340073	0.9562
AT1G10095	-1.12466	1
AT1G10100	-0.285231	1
AT1G10110	0.350824	0.7161
AT1G10120	-0.0272927	0.9065
AT1G10130	0.277799	0.2338
AT1G10140	0.00814133	0.9672
AT1G10150	0.0770883	0.69495
AT1G10155	0.336542	0.36525
AT1G10170	-0.103343	0.5989
AT1G10180	0.200612	0.30385
AT1G10190	0	1
AT1G10200	-0.137734	0.48825
AT1G10210	0.0544494	0.81345
AT1G10220	0.276548	1
AT1G10230	-0.429808	0.0582
AT1G10240	-0.14516	0.52205
AT1G10250	0	1
AT1G10270	-0.27561	0.20825
AT1G10280	0.0200221	0.92835
AT1G10290	-0.068517	0.7254
AT1G10300	0.165865	1
AT1G10310	0.0345984	0.8571
AT1G10320	-0.172384	0.49125
AT1G10330	-0.0174383	0.9454
AT1G10340	0.546521	0.0061
AT1G10350	0.0485845	0.80835
AT1G10360	-0.0566974	0.76615
AT1G10370	-0.117878	0.58145
AT1G10380	-0.378227	0.11395
AT1G10385	0	1
AT1G10390	-0.0802754	0.67355
AT1G10400	-0.0343725	1
AT1G10410	0.275924	0.1576
AT1G10417	0.476549	1
AT1G10430	0.0386519	0.8426
AT1G10450	0.0810317	0.72125
AT1G10455	0	1
AT1G10460	0.00386244	1
AT1G10470	-0.142853	0.46355
AT1G10480	0.0225165	0.9367
AT1G10490	-0.412527	0.71865
AT1G10500	0.294415	0.14
AT1G10510	-0.114065	0.5825
AT1G10520	0.199919	1
AT1G10522	-0.294683	0.12875
AT1G10530	0.427448	1
AT1G10540	0.106787	1
AT1G10550	0.320546	0.14045
AT1G10560	-0.0451737	0.86755
AT1G10570	0.268052	0.2377
AT1G10580	-0.188148	0.33085
AT1G10585	0.538509	0.04535
AT1G10586	0	1
AT1G10588	0	1
AT1G10590	0.0244795	0.90305
AT1G10600	0.131094	0.5053
AT1G10610	-0.069846	0.76865
AT1G10620	0	1
AT1G10630	-0.0949898	0.62655
AT1G10640	-0.635861	0.01585
AT1G10650	0.084147	0.67365
AT1G10652	0	1
AT1G10657	-0.0974965	0.76485
AT1G10660	0.187669	0.327
AT1G10670	-0.042425	0.82245
AT1G10680	0	1
AT1G10690	-0.0628251	0.81255
AT1G10700	-0.0443635	0.82005
AT1G10710	-1.51889	1
AT1G10717	0	1
AT1G10720	0.156895	0.41765
AT1G10730	0.352021	1
AT1G10740	0.0821226	0.67565
AT1G10745	0	1
AT1G10747	0	1
AT1G10750	-0.054259	1
AT1G10760	0.091833	0.65845
AT1G10770	0.283997	0.3039
AT1G10780	-0.748158	0.009
AT1G10790	-0.487544	1
AT1G10800	0.121352	1
AT1G10810	-1.6444	1
AT1G10820	0.0422187	0.86035
AT1G10830	-0.0408219	0.83145
AT1G10840	0.11157	0.5629
AT1G10850	-0.452885	0.0906
AT1G10865	0.31011	0.4138
AT1G10870	-0.325749	0.14035
AT1G10880	-0.235665	1
AT1G10890	0.123792	0.5166
AT1G10900	0.114673	0.5516
AT1G10910	0.0483397	0.8071
AT1G10920	0.0519497	0.78905
AT1G10930	-0.410597	0.10895
AT1G10940	0.0346517	0.8596
AT1G10950	-0.0157924	0.93225
AT1G10960	-0.39272	0.0564
AT1G10970	-0.00349811	0.9883
AT1G10980	-0.275291	1
AT1G10990	-0.313464	0.1229
AT1G11000	-0.399949	0.0768
AT1G11020	-0.0993353	0.6252
AT1G11040	#NAME?	1
AT1G11050	-0.188444	0.34235
AT1G11060	-0.326865	0.14535
AT1G11070	0.419012	1
AT1G11080	0.239777	1
AT1G11090	-0.297226	0.15475
AT1G11100	-0.0104291	1
AT1G11110	inf	1
AT1G11112	0.479399	0.303
AT1G11120	-0.0695993	1
AT1G11125	-0.485338	0.31525
AT1G11130	-0.900625	0.00185
AT1G11145	0	1
AT1G11160	-0.243078	1
AT1G11170	-0.393164	1
AT1G11180	0.382962	0.0919
AT1G11190	-0.232332	0.52075
AT1G11200	0.0320103	0.8686
AT1G11210	-0.214714	0.322
AT1G11220	-0.631518	0.058
AT1G11230	0	1
AT1G11240	0.126164	0.52475
AT1G11250	-0.885083	1
AT1G11260	0.255967	0.2257
AT1G11270	-0.26894	0.21645
AT1G11280	-0.0771141	0.6977
AT1G11290	-0.414564	0.06835
AT1G11300	-0.370642	0.10405
AT1G11310	0.167694	0.4251
AT1G11320	-0.13972	0.5373
AT1G11330	-0.282558	0.1558
AT1G11340	-0.337691	0.18225
AT1G11350	-0.151244	0.4342
AT1G11360	0.133779	0.50005
AT1G11362	0.225925	0.33765
AT1G11370	0.260279	1
AT1G11380	0.152244	0.4771
AT1G11390	-0.0849939	0.6739
AT1G11400	0.27998	0.15165
AT1G11410	-0.497246	0.01615
AT1G11420	-0.196991	0.56
AT1G11430	-0.179175	0.35845
AT1G11440	-0.331044	0.1559
AT1G11450	-0.596482	0.0466
AT1G11460	-0.644034	1
AT1G11470	0	1
AT1G11475	-0.205522	0.3259
AT1G11480	0.0545062	0.7783
AT1G11490	#NAME?	1
AT1G11500	0.388285	1
AT1G11510	0	1
AT1G11520	-1.20436	1
AT1G11530	0.32029	0.09745
AT1G11540	-0.363489	1
AT1G11545	-0.426025	0.02865
AT1G11560	0	1
AT1G11570	0.290288	1
AT1G11572	1.00193	0.1582
AT1G11580	-0.139693	0.4723
AT1G11590	#NAME?	1
AT1G11593	0	1
AT1G11600	-0.6563	0.0031
AT1G11608	0	1
AT1G11610	0	1
AT1G11620	-1.17443	1
AT1G11630	0.246545	0.2554
AT1G11650	0.0321023	0.86725
AT1G11655	#NAME?	1
AT1G11660	-0.0396509	0.84865
AT1G11670	-0.313405	0.10825
AT1G11680	-0.134243	0.5015
AT1G11684	0	1
AT1G11690	0	1
AT1G11700	-0.669674	0.0081
AT1G11710	-0.111322	0.71785
AT1G11720	0.0427087	0.82225
AT1G11730	-0.76087	1
AT1G11740	0.0591582	0.8278
AT1G11750	-0.010149	0.96225
AT1G11755	-0.123679	0.8335
AT1G11760	0.386975	0.0504
AT1G11765	0	1
AT1G11770	inf	1
AT1G11780	-0.027109	0.8996
AT1G11785	-0.205119	1
AT1G11790	-0.0747735	0.71255
AT1G11800	0.17676	0.44845
AT1G11810	#NAME?	1
AT1G11820	0.0743995	0.6977
AT1G11840	0.0869012	0.66145
AT1G11850	-1.10747	5e-05
AT1G11860	0.20208	0.366
AT1G11870	-0.196263	0.3369
AT1G11880	0.12612	0.6255
AT1G11890	0.0693307	0.74225
AT1G11900	0.156015	0.77245
AT1G11905	0.106378	0.62535
AT1G11910	0.0395018	0.83415
AT1G11915	0.415243	1
AT1G11920	-0.27277	1
AT1G11925	-0.289284	0.26335
AT1G11930	-0.00117657	0.99405
AT1G11940	-0.281688	0.4028
AT1G11950	-0.228551	0.3648
AT1G11960	-0.112865	0.59205
AT1G11970	0	1
AT1G11980	0	1
AT1G11990	inf	1
AT1G12000	-0.334077	0.08845
AT1G12010	0.179234	0.36485
AT1G12020	-0.191278	0.453
AT1G12030	-1.45905	1
AT1G12040	-0.636866	1
AT1G12050	0.148081	0.4985
AT1G12060	0.116455	0.6224
AT1G12064	#NAME?	1
AT1G12070	-0.0153619	1
AT1G12080	-0.115316	0.5741
AT1G12090	-0.0327816	0.89555
AT1G12100	-0.714897	0.1064
AT1G12110	0.0438273	0.82305
AT1G12120	0.206083	0.30395
AT1G12130	0.369281	1
AT1G12140	0.179142	0.35405
AT1G12150	-0.0898118	1
AT1G12160	-0.373472	0.2609
AT1G12170	0	1
AT1G12180	0	1
AT1G12190	0	1
AT1G12200	-0.770989	1
AT1G12210	-0.610424	1
AT1G12211	0	1
AT1G12220	-0.290868	0.17695
AT1G12230	0.0737591	0.7067
AT1G12240	0.413733	0.05145
AT1G12244	-0.0357204	0.85625
AT1G12250	0.0304784	0.8758
AT1G12260	0.57846	1
AT1G12270	-0.0857656	0.6621
AT1G12280	-0.324633	0.21885
AT1G12290	0.221482	0.41815
AT1G12300	-0.0509147	0.85735
AT1G12310	-0.0649312	0.7426
AT1G12320	-0.138357	0.59205
AT1G12330	-0.286117	0.151
AT1G12340	-2.00499	1
AT1G12350	0.0566712	0.7844
AT1G12360	0.233693	0.2588
AT1G12370	-0.0628047	0.93285
AT1G12380	-0.814388	0.0015
AT1G12390	-0.0733213	0.7226
AT1G12400	-0.163597	0.5031
AT1G12410	0.0052932	0.9781
AT1G12411	0	1
AT1G12420	-0.00186707	0.9905
AT1G12423	0	1
AT1G12430	0.0997635	0.67345
AT1G12440	0.238228	0.2403
AT1G12450	0.0285448	0.889
AT1G12451	0	1
AT1G12460	-0.482882	0.02515
AT1G12470	0.0111253	0.9596
AT1G12480	0.268809	0.6686
AT1G12490	-1.00098	1
AT1G12500	-0.0232712	0.9088
AT1G12520	0.444737	0.02395
AT1G12530	0.0493933	0.81525
AT1G12540	0	1
AT1G12550	-0.209029	0.3372
AT1G12560	-0.415803	0.2262
AT1G12570	-0.0372836	0.886
AT1G12580	0.2028	0.3102
AT1G12600	0.580184	1
AT1G12610	1.64668	1
AT1G12620	-0.158617	0.54235
AT1G12630	-0.553771	0.3424
AT1G12640	0.136437	0.4792
AT1G12650	-0.0270856	0.91195
AT1G12660	0	1
AT1G12663	0	1
AT1G12665	#NAME?	1
AT1G12672	0	1
AT1G12680	0.0869263	0.6561
AT1G12700	0.332671	0.2636
AT1G12710	0.0777887	0.752
AT1G12730	-0.299422	0.2782
AT1G12740	0.297689	0.3127
AT1G12750	-0.552441	0.01265
AT1G12760	-0.0869868	0.6581
AT1G12770	-0.191244	0.3321
AT1G12775	-0.0942647	0.91675
AT1G12780	0.299922	0.1341
AT1G12790	0.0892947	0.7861
AT1G12800	-0.0865544	0.6597
AT1G12805	0	1
AT1G12810	0.110465	0.645
AT1G12820	-0.0173369	0.96365
AT1G12830	-0.0599156	0.76445
AT1G12840	0.0634062	0.74355
AT1G12845	-0.630865	0.01025
AT1G12850	-0.0426728	0.8236
AT1G12855	0.444112	1
AT1G12860	-0.234123	0.2247
AT1G12870	-0.453205	1
AT1G12880	0.34633	0.1457
AT1G12890	0.699142	0.11395
AT1G12900	-0.0581223	0.81005
AT1G12910	0.0659814	0.73505
AT1G12920	0.0369328	0.85255
AT1G12930	0.133641	0.5581
AT1G12938	0	1
AT1G12940	1.71794	1
AT1G12950	-0.241336	1
AT1G12960	0	1
AT1G12970	0.00245439	0.99335
AT1G12980	-1.09406	1
AT1G12990	0.189833	0.3278
AT1G13000	-0.0164701	0.93995
AT1G13020	-0.140988	0.47295
AT1G13030	-0.409532	0.13605
AT1G13040	-1.64399	1
AT1G13050	-1.08302	0.00845
AT1G13060	0.027312	0.88825
AT1G13080	0.0830549	0.6751
AT1G13090	0.0365577	0.8547
AT1G13100	-0.0284503	0.88215
AT1G13110	-0.1879	0.3497
AT1G13120	-0.280754	0.2554
AT1G13130	-0.0677158	1
AT1G13140	-0.441887	1
AT1G13150	0.341958	0.29425
AT1G13160	-0.117003	0.67095
AT1G13170	-0.217505	0.51025
AT1G13180	0.0491746	0.82985
AT1G13190	0.0611939	0.7728
AT1G13195	0.4544	0.3748
AT1G13200	inf	1
AT1G13210	-0.0324608	0.8725
AT1G13220	-0.150944	0.43655
AT1G13230	0.474648	1
AT1G13245	-0.479439	0.0179
AT1G13250	-0.465379	0.02855
AT1G13260	0.187945	0.3692
AT1G13270	0.0674276	0.7291
AT1G13280	-0.363819	0.0794
AT1G13290	0.811761	1
AT1G13300	0.218431	0.2977
AT1G13310	-0.830927	1
AT1G13320	0.0346705	0.85955
AT1G13330	-1.072	1
AT1G13340	-0.273351	0.18275
AT1G13350	0.0484121	0.8096
AT1G13360	-0.023538	0.9078
AT1G13370	-0.840382	1
AT1G13380	-0.101027	0.6026
AT1G13390	0.0523566	0.7826
AT1G13400	0.545912	1
AT1G13410	-0.0785663	0.7858
AT1G13420	-0.920535	1
AT1G13430	0.0779955	0.86
AT1G13440	-0.274257	0.20005
AT1G13450	0.307125	0.1224
AT1G13460	0.0667853	0.7355
AT1G13470	-0.30013	0.441
AT1G13480	0.557921	0.01185
AT1G13485	0	1
AT1G13490	0.944169	1
AT1G13500	0.592257	1
AT1G13510	-0.459938	0.175
AT1G13520	0.0190698	0.9269
AT1G13530	0.421743	0.03565
AT1G13540	0.233952	0.3647
AT1G13550	0.0816996	0.72865
AT1G13560	0.108269	0.57465
AT1G13570	0.0729668	0.7054
AT1G13580	0.0426328	0.8423
AT1G13590	0.784404	0.0045
AT1G13600	2.07893	1
AT1G13605	inf	1
AT1G13607	#NAME?	1
AT1G13608	#NAME?	0.00025
AT1G13609	-1.33961	5e-05
AT1G13610	0.12399	1
AT1G13620	-1.19305	1
AT1G13630	-0.220945	1
AT1G13635	-0.293022	1
AT1G13640	0.243138	0.23265
AT1G13650	-0.0528052	0.8309
AT1G13670	-0.453912	0.0317
AT1G13680	#NAME?	1
AT1G13690	-0.0709893	0.8019
AT1G13700	0.15425	0.6217
AT1G13710	-0.389093	0.13085
AT1G13730	-0.132116	0.5098
AT1G13740	-0.280764	0.27285
AT1G13750	0.136462	0.8017
AT1G13755	0	1
AT1G13760	0	1
AT1G13770	0.524462	0.0786
AT1G13780	0.159446	0.54605
AT1G13790	-0.858789	0.012
AT1G13800	-0.484665	1
AT1G13810	-0.247035	0.26945
AT1G13820	0.11647	0.55235
AT1G13830	0.440598	0.2845
AT1G13860	-0.253051	0.2846
AT1G13870	-0.134086	0.54185
AT1G13880	0.158181	0.40745
AT1G13890	inf	1
AT1G13900	-0.256008	0.20355
AT1G13910	0.0896789	0.78005
AT1G13920	-0.20823	0.4354
AT1G13930	0.194887	0.4469
AT1G13940	-0.18578	0.35985
AT1G13950	0.161953	0.52725
AT1G13960	0.39139	0.04135
AT1G13970	-0.301873	0.3773
AT1G13980	-0.0251092	0.90015
AT1G13990	0.456017	0.0246
AT1G14000	0.114384	0.605
AT1G14010	-0.280125	0.515
AT1G14020	0.00824406	0.9835
AT1G14030	-0.117792	0.59595
AT1G14040	-0.3271	0.14615
AT1G14048	0	1
AT1G14060	-0.0579268	0.77425
AT1G14070	-0.0676512	0.73445
AT1G14080	-0.263477	0.3524
AT1G14100	inf	1
AT1G14110	0	1
AT1G14120	-0.833943	0.0018
AT1G14130	0.417481	0.0535
AT1G14140	0.223282	0.2578
AT1G14150	0.0672621	0.7372
AT1G14160	0.181127	0.92055
AT1G14170	-0.159595	0.4547
AT1G14180	-0.242353	0.2901
AT1G14185	-0.165544	0.55485
AT1G14190	0.203004	0.55945
AT1G14200	0.0604834	0.7961
AT1G14205	-0.148995	0.8863
AT1G14210	0.0226205	0.9098
AT1G14220	-0.141174	1
AT1G14225	0	1
AT1G14230	0.0804424	0.6871
AT1G14240	1.0185	1
AT1G14250	-0.398556	0.0592
AT1G14260	-0.0566639	0.91455
AT1G14270	-0.173972	0.48105
AT1G14280	-0.167549	0.39115
AT1G14290	-0.135051	0.47885
AT1G14300	-0.0355035	0.8716
AT1G14310	0.286774	0.3993
AT1G14315	#NAME?	1
AT1G14320	-0.0641055	0.76705
AT1G14330	0.147041	0.45195
AT1G14340	0.0561281	0.81165
AT1G14345	-0.189172	0.3445
AT1G14350	-0.0578724	0.80695
AT1G14360	0.0948926	0.79655
AT1G14370	0.179721	0.47445
AT1G14380	-0.10947	0.74935
AT1G14390	-1.01824	1
AT1G14400	0.0682829	0.72515
AT1G14410	-0.262687	0.184
AT1G14420	-0.26264	1
AT1G14430	-0.412975	0.06215
AT1G14440	-0.63994	0.0031
AT1G14450	0.103582	0.59495
AT1G14455	-0.614837	0.15495
AT1G14460	-0.593496	0.01035
AT1G14470	0.719801	0.09245
AT1G14480	1.46935	5e-05
AT1G14490	-0.483442	0.27655
AT1G14500	-1.51154	1
AT1G14510	0.0188855	0.91955
AT1G14520	0.297562	0.17625
AT1G14530	0.0245219	0.94195
AT1G14540	-0.0135163	0.94795
AT1G14549	0	1
AT1G14550	-0.207984	1
AT1G14560	0.204104	0.30725
AT1G14570	-0.227129	0.2451
AT1G14580	-0.127565	0.5074
AT1G14590	-0.154793	0.50545
AT1G14600	0.167797	0.63005
AT1G14610	-0.133699	0.49105
AT1G14620	-0.215687	0.3049
AT1G14630	-0.470999	0.3075
AT1G14640	-0.645673	0.0509
AT1G14642	-0.211773	1
AT1G14650	-0.0227944	0.90595
AT1G14660	-0.774657	1
AT1G14670	-0.214219	0.26455
AT1G14680	0.0749956	0.81475
AT1G14685	-0.103803	0.5945
AT1G14686	-0.100712	1
AT1G14687	-0.0358059	0.8915
AT1G14688	0	1
AT1G14690	0.00928669	0.9612
AT1G14700	0.0754954	0.72425
AT1G14710	-0.245237	0.20835
AT1G14720	0.0584731	0.7657
AT1G14730	-0.139327	0.49385
AT1G14740	0.131109	0.50225
AT1G14750	-0.201093	1
AT1G14755	#NAME?	1
AT1G14760	-0.0944928	0.816
AT1G14770	-0.0616117	0.77425
AT1G14780	-0.134726	0.58955
AT1G14790	-0.103228	0.80655
AT1G14800	0.87775	1
AT1G14810	-0.139473	0.4706
AT1G14820	0.0572943	0.7805
AT1G14830	-0.0591481	0.7616
AT1G14840	-0.251702	0.2338
AT1G14850	-0.227011	0.27425
AT1G14860	0.0880988	0.6894
AT1G14870	0.186521	0.3367
AT1G14880	#NAME?	1
AT1G14890	0.0872724	0.662
AT1G14900	-0.869296	0.0002
AT1G14910	0.035695	0.85795
AT1G14920	-0.333049	0.08855
AT1G14930	-4.18652	1
AT1G14940	0	1
AT1G14950	1.19089	1
AT1G14960	0.722639	0.1668
AT1G14970	0.0382303	1
AT1G14980	-0.163685	0.40555
AT1G14990	-0.00928702	0.9811
AT1G15000	-0.376509	0.05535
AT1G15010	0.0551167	0.77625
AT1G15015	inf	1
AT1G15020	-0.00181959	0.99105
AT1G15030	-0.155691	0.787
AT1G15040	0.141238	0.51805
AT1G15045	0	1
AT1G15050	0.892262	1
AT1G15060	0.131381	0.51265
AT1G15080	-0.14918	0.57725
AT1G15100	-0.0120825	0.9518
AT1G15110	-0.253339	0.32575
AT1G15120	-0.338429	0.09805
AT1G15125	-0.676682	0.0168
AT1G15130	-0.0354875	0.85775
AT1G15140	-0.135521	0.48035
AT1G15150	0	1
AT1G15160	0.015472	0.95235
AT1G15165	-0.00164045	0.98825
AT1G15170	0.0274487	0.89415
AT1G15180	0.0881351	0.65155
AT1G15190	-0.126353	0.6588
AT1G15200	-0.049628	0.79945
AT1G15210	-0.382994	0.11155
AT1G15215	-0.185581	0.75655
AT1G15220	0.214665	0.36725
AT1G15230	-0.0236203	0.9055
AT1G15240	-0.156931	0.43475
AT1G15250	-0.339845	0.13205
AT1G15260	-0.452036	0.0223
AT1G15270	0.10222	0.596
AT1G15280	0.126094	0.5162
AT1G15290	0.0553485	0.77825
AT1G15310	-0.170006	1
AT1G15320	0.670762	1
AT1G15330	0.496023	0.03205
AT1G15340	0.00319321	0.9879
AT1G15350	0.143216	0.4451
AT1G15360	-0.738824	1
AT1G15370	0.392287	0.04295
AT1G15380	0.392663	0.04935
AT1G15385	0.601796	1
AT1G15390	-0.0703052	0.8233
AT1G15400	0.239658	0.3901
AT1G15410	0.0791661	0.6972
AT1G15415	-0.210943	0.8029
AT1G15420	-0.121167	0.55035
AT1G15430	-0.255417	0.188
AT1G15440	-0.265986	0.23155
AT1G15460	-0.984874	1
AT1G15470	-0.160608	0.49195
AT1G15480	-0.24873	0.2362
AT1G15490	-0.374615	0.14225
AT1G15500	-0.0804919	0.6906
AT1G15510	-0.335035	0.1133
AT1G15520	-0.0607273	1
AT1G15530	-0.0866681	0.7319
AT1G15540	inf	1
AT1G15550	-0.158197	1
AT1G15570	-0.133885	0.62825
AT1G15580	1.57114	1
AT1G15590	0	1
AT1G15600	0	1
AT1G15610	#NAME?	1
AT1G15620	-1.33902	1
AT1G15630	#NAME?	1
AT1G15640	-0.994683	1
AT1G15660	-0.0169885	0.9431
AT1G15670	-0.027713	0.88895
AT1G15680	0	1
AT1G15690	0.105783	0.6151
AT1G15700	0.0577266	0.97355
AT1G15710	-0.272803	0.16575
AT1G15720	-0.10348	0.8862
AT1G15730	-0.181903	0.37155
AT1G15740	0.152184	0.65885
AT1G15750	0.183929	0.4758
AT1G15757	0	1
AT1G15760	-1.21106	0.05445
AT1G15770	0	1
AT1G15772	#NAME?	1
AT1G15780	-0.0155087	0.9466
AT1G15790	-0.0361212	0.9151
AT1G15800	-0.0213031	0.91365
AT1G15810	-0.115416	0.9345
AT1G15820	-0.178473	0.528
AT1G15825	0.365245	0.6088
AT1G15830	-0.943002	1
AT1G15840	-0.0246037	0.936
AT1G15850	0	1
AT1G15860	0.0298242	0.88355
AT1G15870	-0.268497	0.472
AT1G15880	0.0571622	0.76695
AT1G15885	-0.173278	0.41675
AT1G15890	-0.0512229	0.79695
AT1G15900	-0.228176	0.61975
AT1G15910	-0.282534	0.1546
AT1G15920	0.389806	0.04555
AT1G15930	-0.232114	0.25145
AT1G15940	0.0057229	0.97885
AT1G15950	-0.0352124	0.8972
AT1G15960	0.0114258	0.9682
AT1G15970	-0.121913	0.5255
AT1G15980	0.0981794	0.60415
AT1G15990	1.41057	1
AT1G16000	-0.18447	0.3899
AT1G16010	-0.11951	0.53625
AT1G16020	-0.0159414	0.9355
AT1G16022	-1.07897	1
AT1G16025	-0.635025	1
AT1G16030	-0.281179	0.29645
AT1G16040	0.188359	0.41785
AT1G16060	-0.154953	0.5836
AT1G16070	-0.338555	1
AT1G16080	0.0483621	0.8068
AT1G16090	-0.16333	0.41675
AT1G16110	0.0488627	0.80625
AT1G16120	-0.21834	0.30545
AT1G16130	-0.0447192	0.82055
AT1G16150	-0.0752451	0.70515
AT1G16160	-0.302483	0.40125
AT1G16170	-0.0657811	0.73335
AT1G16180	0.0229779	0.90945
AT1G16190	-0.090992	0.6987
AT1G16210	0.0314464	0.8713
AT1G16220	-0.600541	0.07405
AT1G16225	#NAME?	1
AT1G16230	-0.0710315	1
AT1G16240	0.250796	0.20055
AT1G16250	0.154288	0.4611
AT1G16260	0.117724	0.555
AT1G16270	0.0924845	0.6409
AT1G16280	-0.16493	0.4826
AT1G16290	inf	1
AT1G16300	-0.109089	0.7024
AT1G16310	-0.195238	1
AT1G16320	0.254608	0.196
AT1G16330	0.0444082	1
AT1G16340	-0.596903	0.0682
AT1G16350	-0.453485	0.02005
AT1G16360	0.61981	1
AT1G16370	-0.034084	0.8593
AT1G16380	0	1
AT1G16390	-0.0101585	0.9595
AT1G16400	-0.641639	0.0087
AT1G16410	-0.909691	0.00045
AT1G16420	-0.130342	0.5356
AT1G16430	0.186381	0.48325
AT1G16440	0.0540135	1
AT1G16445	-0.474902	0.1579
AT1G16460	0.136803	0.46295
AT1G16470	-0.12575	0.59125
AT1G16480	-0.319836	0.2289
AT1G16490	0.0117908	0.9717
AT1G16500	0.277798	1
AT1G16510	-0.614033	0.0384
AT1G16515	-0.54562	0.41255
AT1G16520	-0.209551	0.4126
AT1G16530	0.426511	1
AT1G16540	-0.329966	1
AT1G16560	-0.109661	0.57905
AT1G16570	-0.209601	0.8231
AT1G16590	-0.00847165	0.98315
AT1G16610	-0.217977	0.26535
AT1G16630	-0.1593	0.5453
AT1G16640	-0.444509	0.09225
AT1G16650	0.448173	0.10665
AT1G16670	-0.0528972	0.79005
AT1G16680	-0.251321	0.2676
AT1G16690	0.292957	0.26935
AT1G16700	-0.074747	0.70165
AT1G16705	0	1
AT1G16710	0.0609964	0.77
AT1G16720	0.317692	0.12505
AT1G16730	0.401291	0.6027
AT1G16740	0.0825105	0.66905
AT1G16750	-0.640081	0.01315
AT1G16760	0	1
AT1G16770	0.313343	1
AT1G16780	-0.493495	0.0598
AT1G16790	-0.488573	0.0472
AT1G16800	-0.268974	1
AT1G16810	0.114758	0.57645
AT1G16820	0.21797	0.82575
AT1G16825	-0.0481818	0.85925
AT1G16830	-0.798845	0.02755
AT1G16840	0.0306588	0.8763
AT1G16850	-0.737401	0.194
AT1G16860	-0.0719719	0.708
AT1G16870	-0.261671	0.1959
AT1G16880	0.120606	0.64745
AT1G16890	0.169489	0.6448
AT1G16900	-0.331721	0.1326
AT1G16905	1.35463	1
AT1G16910	1.23295	0.04605
AT1G16916	-0.0778946	0.72055
AT1G16920	-0.127945	0.51145
AT1G16930	-0.101609	0.6291
AT1G16940	0	1
AT1G16950	inf	1
AT1G16960	-1.19109	0.03225
AT1G16970	0.131863	0.62855
AT1G16980	0	1
AT1G17000	0	1
AT1G17010	#NAME?	1
AT1G17020	0.562627	0.07395
AT1G17030	-1.10131	1
AT1G17040	-0.0980272	0.7021
AT1G17050	0.217012	0.284
AT1G17060	0.157944	0.4281
AT1G17070	-0.0613521	0.91315
AT1G17080	0.197041	0.35
AT1G17090	-0.120561	0.66605
AT1G17100	0.033915	0.89415
AT1G17110	-0.0755896	0.8572
AT1G17120	0.0958317	0.62275
AT1G17130	0.216521	0.4187
AT1G17140	-0.420865	0.17975
AT1G17145	-0.0442082	0.8363
AT1G17147	-0.409937	0.04155
AT1G17150	#NAME?	1
AT1G17160	-0.0981946	0.6134
AT1G17170	0.728252	0.00475
AT1G17180	0.0287016	0.96445
AT1G17190	-0.164857	0.4057
AT1G17200	-0.0357497	0.85655
AT1G17210	-0.0191894	0.92445
AT1G17220	0.00671596	0.9726
AT1G17230	0.180715	0.38305
AT1G17235	1.41879	0.1557
AT1G17240	-0.419342	0.02955
AT1G17250	-0.131994	0.52215
AT1G17260	0.766656	1
AT1G17270	-0.0728464	0.73605
AT1G17280	0.356891	0.0669
AT1G17285	0.281758	1
AT1G17290	0.214163	0.28725
AT1G17300	1.47179	1
AT1G17310	1.07938	1
AT1G17330	0.0215606	0.9205
AT1G17340	0.246059	0.2159
AT1G17345	0.243856	0.35385
AT1G17350	-0.077812	0.7481
AT1G17360	-0.0138981	0.94365
AT1G17370	0.0764589	0.68935
AT1G17380	-0.159365	0.41795
AT1G17400	1.0565	1
AT1G17410	0.172026	0.47905
AT1G17420	-0.488739	0.0154
AT1G17430	0.032851	0.9454
AT1G17440	-0.195415	0.3692
AT1G17450	-0.336167	0.1579
AT1G17455	0.23155	0.2969
AT1G17460	-0.0543039	0.85405
AT1G17470	0.00939696	0.96105
AT1G17480	-0.790459	0.0186
AT1G17490	-0.0288636	0.90935
AT1G17500	-0.0681303	0.73535
AT1G17510	-0.295546	0.191
AT1G17520	0.23526	0.23935
AT1G17530	-0.0597334	0.75835
AT1G17540	0	1
AT1G17545	0	1
AT1G17550	-0.18791	0.38035
AT1G17560	-0.548784	0.02855
AT1G17580	0.178859	0.41525
AT1G17590	-0.705457	0.0171
AT1G17600	0.32726	0.1843
AT1G17610	-0.0211684	0.92155
AT1G17615	0	1
AT1G17620	-0.060061	0.7543
AT1G17630	0.265781	0.46715
AT1G17640	0.00550338	0.98225
AT1G17650	-0.066571	0.77135
AT1G17665	0.27789	0.44935
AT1G17680	-0.10332	0.62935
AT1G17690	-0.0909162	0.72705
AT1G17700	-0.557165	0.0476
AT1G17710	-0.66739	0.0067
AT1G17720	0.0837287	0.6682
AT1G17730	0.00590039	0.9759
AT1G17744	0	1
AT1G17745	-0.514759	0.01625
AT1G17750	-0.312326	0.3459
AT1G17760	-0.0845946	0.7774
AT1G17770	0	1
AT1G17780	0.190312	0.34155
AT1G17790	-0.0198904	0.9264
AT1G17800	0	1
AT1G17810	-0.0867934	0.8966
AT1G17820	0.00066904	0.99525
AT1G17830	0.00493835	0.9895
AT1G17840	-0.223233	0.31505
AT1G17850	-0.168844	0.6999
AT1G17860	0.100946	0.6285
AT1G17870	-0.509131	0.7647
AT1G17880	-0.0966342	0.62585
AT1G17890	-0.122376	0.5312
AT1G17910	0	1
AT1G17920	-0.210887	0.4618
AT1G17930	-0.202218	0.3311
AT1G17940	0.0239686	0.91875
AT1G17950	-0.707072	1
AT1G17960	-0.459885	1
AT1G17970	0.0382085	0.84415
AT1G17980	0.110781	0.5689
AT1G17990	-0.230484	0.33535
AT1G18000	-0.212559	1
AT1G18010	0.106861	1
AT1G18020	-1.12561	1
AT1G18030	-0.19248	0.5752
AT1G18040	0.00381075	0.99345
AT1G18050	-0.218332	0.5255
AT1G18060	0.140631	0.48595
AT1G18070	0.121188	0.5284
AT1G18080	-0.272765	0.1618
AT1G18090	-0.169178	1
AT1G18100	0.318163	0.3646
AT1G18130	0	1
AT1G18140	-0.34806	1
AT1G18150	0.0283457	0.8868
AT1G18160	0.0176956	0.9291
AT1G18170	-0.0410387	0.83315
AT1G18180	0.312589	1
AT1G18190	0.0235867	0.91775
AT1G18200	0.538812	0.5059
AT1G18210	-0.0675937	0.73865
AT1G18220	0	1
AT1G18250	-0.781798	0.0013
AT1G18260	-0.0359	0.8548
AT1G18265	0.0599752	0.8105
AT1G18270	0.472452	0.02095
AT1G18280	-0.363863	0.33395
AT1G18290	0.0199325	0.9496
AT1G18300	-0.0869246	0.6572
AT1G18310	-0.224437	1
AT1G18320	-1.34209	1
AT1G18330	0.160669	0.39915
AT1G18335	0.45371	0.06765
AT1G18340	-0.18603	0.46625
AT1G18350	0.47054	1
AT1G18360	-0.362656	0.11075
AT1G18370	-0.39695	0.1256
AT1G18390	0.0558497	0.7836
AT1G18400	-0.0243708	0.9185
AT1G18410	0.173831	1
AT1G18420	-0.455888	0.10955
AT1G18440	-0.104097	0.65195
AT1G18450	-0.213229	0.3184
AT1G18460	0.128705	0.50285
AT1G18470	0.146282	0.45695
AT1G18480	0.04655	0.80595
AT1G18485	-0.254577	0.2279
AT1G18486	0	1
AT1G18490	0.0382972	0.8609
AT1G18500	0.0560539	0.7726
AT1G18510	0	1
AT1G18520	0	1
AT1G18530	0.793457	1
AT1G18540	-0.14707	0.46165
AT1G18550	-0.108809	0.66835
AT1G18560	-0.0333462	0.885
AT1G18570	-0.0900874	0.6741
AT1G18580	-0.112023	0.5591
AT1G18590	-0.525471	0.01995
AT1G18600	-0.187647	0.36925
AT1G18610	-0.104902	0.68435
AT1G18620	-0.131262	0.497
AT1G18630	-0.814691	0.4605
AT1G18640	0.0027899	0.98715
AT1G18650	-0.36104	0.1048
AT1G18660	0.241194	0.21755
AT1G18670	-0.1998	0.41
AT1G18680	0.3026	0.1429
AT1G18690	-0.0788317	0.7245
AT1G18700	0.168699	0.39655
AT1G18710	-0.648623	1
AT1G18720	0.127048	0.50355
AT1G18730	0.16268	0.3919
AT1G18740	0.0717383	0.72715
AT1G18750	0.379811	0.13
AT1G18760	0	1
AT1G18770	0	1
AT1G18773	0.344108	0.159
AT1G18780	0	1
AT1G18790	0	1
AT1G18800	-0.248024	0.21365
AT1G18810	-0.0290892	0.8955
AT1G18830	2.3379	1
AT1G18835	-0.363545	0.59135
AT1G18840	-0.159473	0.4186
AT1G18850	-0.0620255	0.77785
AT1G18860	-0.153318	0.6162
AT1G18870	-0.513386	1
AT1G18871	0	1
AT1G18880	-0.144658	0.7759
AT1G18890	-0.0207839	0.9222
AT1G18900	0.00842853	0.96765
AT1G18910	0.205611	0.78535
AT1G18940	0.499962	0.0676
AT1G18950	0.0443219	0.824
AT1G18960	inf	1
AT1G18970	-0.377475	0.12465
AT1G18980	-0.6602	0.012
AT1G18990	-2.02771	1
AT1G19000	-0.0365452	0.85445
AT1G19010	0.132931	0.5285
AT1G19020	-0.119198	0.567
AT1G19025	-0.198	0.4146
AT1G19040	#NAME?	1
AT1G19050	-0.246159	0.24855
AT1G19060	0	1
AT1G19070	-3.21105	0.24955
AT1G19080	0.144148	0.573
AT1G19086	0	1
AT1G19090	0	1
AT1G19100	-0.208916	1
AT1G19110	0.103071	0.5926
AT1G19115	-0.820376	1
AT1G19120	-0.102657	0.81745
AT1G19130	-0.167627	0.4654
AT1G19140	-0.0510854	0.8
AT1G19150	-0.202105	0.2983
AT1G19160	-0.599547	1
AT1G19170	-0.301678	0.1505
AT1G19180	0.0565422	0.78125
AT1G19190	-1.02667	0.009
AT1G19200	-0.365106	0.2247
AT1G19210	-1.39404	5e-05
AT1G19220	-0.0529072	0.8027
AT1G19230	-0.307082	1
AT1G19240	-0.112819	0.65195
AT1G19250	-0.677019	1
AT1G19260	0.883175	1
AT1G19270	0.24911	0.2098
AT1G19290	-0.187182	0.49875
AT1G19300	-0.263549	0.174
AT1G19310	0.0314849	0.87475
AT1G19320	-0.58115	0.0564
AT1G19330	-0.296277	0.1594
AT1G19340	-0.270284	0.35085
AT1G19350	-0.163204	0.4211
AT1G19360	-0.0691765	0.72065
AT1G19370	0.0285093	0.88905
AT1G19380	0.0544582	0.77505
AT1G19390	0.511854	1
AT1G19394	0.210722	0.8801
AT1G19396	0.0544606	0.903
AT1G19397	0.0352151	0.9614
AT1G19400	0.207596	0.2928
AT1G19410	0	1
AT1G19430	0.177512	0.3527
AT1G19440	-0.0195663	0.9194
AT1G19450	0.0958557	0.62255
AT1G19460	0	1
AT1G19470	0	1
AT1G19480	-0.213204	0.3567
AT1G19485	0.0636101	0.752
AT1G19490	0.176106	0.5448
AT1G19500	#NAME?	1
AT1G19510	0.671477	0.05375
AT1G19520	0.0248652	0.9003
AT1G19530	0.580498	0.00635
AT1G19540	0.69506	0.0004
AT1G19550	0.298232	0.63455
AT1G19570	-0.36106	0.0631
AT1G19580	0.050147	0.79185
AT1G19600	0.223167	0.2618
AT1G19610	0.508978	0.01535
AT1G19620	-0.411835	0.2613
AT1G19630	0	1
AT1G19640	0.653071	1
AT1G19650	0.0874531	0.70285
AT1G19660	0.148316	0.4475
AT1G19670	-0.474874	0.0229
AT1G19680	0.25475	0.2117
AT1G19690	0.0463191	0.9522
AT1G19700	0.20258	0.30665
AT1G19710	0.0936386	0.8672
AT1G19715	-0.0671922	0.74615
AT1G19720	-0.104792	0.58245
AT1G19730	0.199309	0.3723
AT1G19740	-0.048496	0.80765
AT1G19750	0.0863548	1
AT1G19770	-0.232866	0.3031
AT1G19780	0.819279	1
AT1G19790	0.323014	1
AT1G19800	-0.217802	0.2655
AT1G19830	-3.58402	1
AT1G19835	-0.08609	0.6535
AT1G19840	-0.557614	1
AT1G19850	-0.321511	0.1768
AT1G19860	0.0135123	0.94185
AT1G19870	-0.0218388	0.90985
AT1G19880	-0.110011	0.58365
[truncated: 25,372 more rows]

## Sheet: WTmock_vs_MPK3mock
gene_id	log2(fold_change)	p_value
AT1G01010	0.108304	0.6665
AT1G01020	0.076213	0.7409
AT1G01030	0.367167	0.1624
AT1G01040	-0.120044	0.7992
AT1G01050	-0.138037	0.5474
AT1G01060	0.186765	0.46315
AT1G01070	0.608542	0.01805
AT1G01073	0	1
AT1G01080	0.0500642	0.79905
AT1G01090	-0.218021	0.30205
AT1G01100	-0.241279	0.22825
AT1G01110	1.01227	0.00175
AT1G01115	0	1
AT1G01120	-0.112521	0.5743
AT1G01130	0.19993	0.4653
AT1G01140	-0.406742	0.04025
AT1G01150	0.282998	1
AT1G01160	-0.0899951	0.8066
AT1G01170	-0.386391	0.17025
AT1G01180	-0.207858	0.2927
AT1G01190	1.25017	0.00265
AT1G01200	-0.661741	1
AT1G01210	0.091553	0.68215
AT1G01220	-0.0422004	0.8461
AT1G01225	0.426191	0.08655
AT1G01230	-0.16567	0.401
AT1G01240	-0.20244	0.31385
AT1G01250	-0.08267	1
AT1G01260	0.0797547	0.6873
AT1G01280	0	1
AT1G01290	0.0894936	0.65935
AT1G01300	0.168755	0.40375
AT1G01305	0	1
AT1G01310	0.630044	1
AT1G01320	0.0657651	0.7515
AT1G01340	0.26322	0.2802
AT1G01350	-0.0677926	0.7308
AT1G01355	1.75842	1
AT1G01360	-0.170256	0.401
AT1G01370	-0.0880906	1
AT1G01380	-0.394214	1
AT1G01390	-0.0221571	0.9271
AT1G01400	inf	1
AT1G01410	0	1
AT1G01420	-0.00590376	0.9771
AT1G01430	-0.100422	0.64095
AT1G01440	-0.166001	0.41795
AT1G01450	-0.062902	0.7692
AT1G01453	-0.684743	1
AT1G01460	0	1
AT1G01470	-0.711516	0.001
AT1G01471	0	1
AT1G01480	-0.198557	0.4789
AT1G01490	-0.158783	0.44615
AT1G01500	-0.220377	0.2587
AT1G01510	0.0429999	0.82945
AT1G01520	-0.190323	0.576
AT1G01530	inf	1
AT1G01540	-0.326614	0.09475
AT1G01550	-0.149581	0.47445
AT1G01560	0.168932	0.6537
AT1G01570	0.101958	0.74565
AT1G01580	1.41016	5e-05
AT1G01590	-0.884346	1
AT1G01600	-0.480564	0.08065
AT1G01610	-0.0120653	0.95
AT1G01620	-0.323533	0.1384
AT1G01630	0.0997773	0.614
AT1G01640	0.187766	0.49485
AT1G01650	-0.389132	0.07825
AT1G01660	0.18882	1
AT1G01670	0.572248	1
AT1G01680	-0.623042	1
AT1G01690	-0.319396	1
AT1G01695	0.163998	1
AT1G01700	0.216576	1
AT1G01710	-0.125636	0.60745
AT1G01720	-0.777912	0.00015
AT1G01725	-0.138456	0.89765
AT1G01730	-0.180344	0.36765
AT1G01740	-0.306141	0.3912
AT1G01750	0.111044	0.8233
AT1G01760	-0.517153	0.20825
AT1G01770	-0.126476	0.6228
AT1G01780	0.0437192	0.91275
AT1G01790	-0.265636	0.18865
AT1G01800	-0.247283	0.213
AT1G01810	-0.214413	0.54385
AT1G01820	-0.466689	0.0224
AT1G01830	0.121411	0.54445
AT1G01840	0.0699211	0.88905
AT1G01860	-0.104242	0.6914
AT1G01880	-0.0111839	0.9811
AT1G01900	0.166106	0.8841
AT1G01910	-0.23843	0.23765
AT1G01920	0.0174336	0.9432
AT1G01930	-0.0767979	0.7323
AT1G01940	-0.00122627	0.9961
AT1G01950	-0.238147	0.7079
AT1G01960	-0.0644892	0.76045
AT1G01970	-0.0979604	0.6162
AT1G01980	-0.0170781	1
AT1G01990	-0.191601	0.35045
AT1G02000	-0.28177	0.16655
AT1G02010	-0.161146	0.53535
AT1G02020	-0.265117	0.18355
AT1G02030	2.81915	1
AT1G02040	0	1
AT1G02050	-0.15292	0.5082
AT1G02060	-0.0326607	0.88385
AT1G02065	-1.42387	1
AT1G02070	-1.9027	0.0017
AT1G02074	-1.38203	0.36665
AT1G02080	-0.244821	0.2482
AT1G02090	-0.166146	0.4175
AT1G02100	-0.173598	0.3817
AT1G02110	0.159361	0.4293
AT1G02120	-0.145879	0.4587
AT1G02130	-0.185607	0.348
AT1G02140	-0.0218729	0.9149
AT1G02145	0.0236977	0.92355
AT1G02150	-0.0434413	0.83795
AT1G02160	-0.0414799	0.85885
AT1G02170	-0.419963	0.1002
AT1G02180	0.0385949	0.9304
AT1G02190	inf	1
AT1G02205	-1.74332	5e-05
AT1G02210	0	1
AT1G02220	0.405083	0.1227
AT1G02230	0.638571	1
AT1G02250	inf	1
AT1G02260	0.0360314	0.8766
AT1G02270	-0.480084	0.036
AT1G02280	-0.0774675	0.69005
AT1G02290	0.308363	0.17045
AT1G02300	-0.358958	0.1328
AT1G02305	-0.459195	0.0218
AT1G02310	0.356956	1
AT1G02320	0	1
AT1G02330	-0.264585	0.2075
AT1G02335	0.491407	0.03585
AT1G02340	-0.281923	0.17315
AT1G02350	0.458453	0.25875
AT1G02360	-0.00410566	0.9836
AT1G02370	0.212609	0.32275
AT1G02380	-0.189802	0.4787
AT1G02390	1.22556	1
AT1G02391	0	1
AT1G02400	0.150495	0.56505
AT1G02405	-0.212471	1
AT1G02410	-0.271057	0.1841
AT1G02420	0.14882	0.62175
AT1G02430	0.336375	0.4068
AT1G02440	-0.692436	1
AT1G02450	inf	1
AT1G02460	0.657017	1
AT1G02470	0.572125	1
AT1G02475	-0.296081	0.14445
AT1G02490	0	1
AT1G02500	-0.363337	0.12985
AT1G02510	0	1
AT1G02520	0.872924	0.00195
AT1G02530	0.113144	1
AT1G02540	0	1
AT1G02550	0	1
AT1G02560	-0.236331	0.2364
AT1G02570	-0.258688	1
AT1G02575	-1.13198	0.0063
AT1G02580	-0.888529	1
AT1G02590	0	1
AT1G02610	-0.576044	0.0048
AT1G02620	-1.04532	5e-05
AT1G02630	0.505998	1
AT1G02640	-0.547875	0.0081
AT1G02650	-0.479457	0.0524
AT1G02660	-1.09147	5e-05
AT1G02670	-0.175209	1
AT1G02680	-0.129682	0.56815
AT1G02690	0.327209	0.17525
AT1G02700	-0.10994	0.6917
AT1G02710	0.593621	0.12085
AT1G02720	-0.0623485	0.76245
AT1G02730	0.498942	0.0197
AT1G02740	-0.12518	0.60145
AT1G02750	-0.170228	0.40875
AT1G02770	-0.073424	1
AT1G02780	0.0891286	0.675
AT1G02790	0	1
AT1G02800	-0.356749	1
AT1G02810	1.01184	0.00975
AT1G02813	0	1
AT1G02816	-0.0481498	0.80875
AT1G02820	-0.221426	0.32455
AT1G02830	0	1
AT1G02840	-0.0367425	0.8576
AT1G02850	-0.101027	0.64335
AT1G02860	-0.574466	0.01055
AT1G02870	-0.0865252	0.883
AT1G02880	0.120792	0.5828
AT1G02890	-0.336815	1
AT1G02900	-0.0106387	0.9545
AT1G02910	-0.434336	0.0317
AT1G02920	0.324601	0.11945
AT1G02930	0.28141	0.1855
AT1G02940	0.177425	1
AT1G02950	0.632867	0.02025
AT1G02960	-0.108084	0.6393
AT1G02965	0	1
AT1G02970	0.311789	0.34845
AT1G02980	inf	1
AT1G02990	0.0855298	0.70245
AT1G03000	-0.320649	0.13625
AT1G03010	-0.647894	1
AT1G03020	0.865621	0.0102
AT1G03022	0	1
AT1G03030	-0.065708	0.7777
AT1G03040	-0.0155555	0.9374
AT1G03050	0.293704	1
AT1G03055	-0.0285227	0.9225
AT1G03060	-0.0824002	0.68605
AT1G03070	0.301907	1
AT1G03080	0.0638161	0.74265
AT1G03090	-1.1352	5e-05
AT1G03100	-0.215987	0.80875
AT1G03103	0	1
AT1G03106	1.41906	0.0017
AT1G03110	0.214789	0.3487
AT1G03120	-0.0212546	0.95885
AT1G03130	-0.14141	0.5679
AT1G03140	-0.231688	0.2411
AT1G03150	-0.301943	0.17025
AT1G03160	-0.23867	0.23
AT1G03170	inf	1
AT1G03180	-0.616936	0.1066
AT1G03190	-0.179002	0.4846
AT1G03200	1.40122	0.0524
AT1G03210	0.0220406	0.9142
AT1G03220	-0.243555	0.25035
AT1G03230	0.0390078	0.84935
AT1G03240	#NAME?	1
AT1G03250	-0.419826	0.0389
AT1G03260	-0.120055	0.57245
AT1G03270	0.488958	1
AT1G03280	-0.196655	0.3374
AT1G03290	-0.32405	0.10695
AT1G03300	-0.103534	0.6534
AT1G03310	0.141371	0.4779
AT1G03320	0.204914	1
AT1G03330	-0.401859	0.05675
AT1G03340	0.00800467	0.97955
AT1G03350	-0.0297587	0.87885
AT1G03360	0.0305233	0.88985
AT1G03365	0.0369749	0.85205
AT1G03370	-0.201548	0.32435
AT1G03380	-0.304689	0.13135
AT1G03390	-1.50626	1
AT1G03400	-0.505098	0.01075
AT1G03410	-0.0963732	0.62235
AT1G03430	-0.0617923	0.80325
AT1G03440	0.341998	0.0905
AT1G03445	-2.29873	1
AT1G03457	-0.480394	0.0159
AT1G03470	-0.254378	0.31085
AT1G03475	-0.030652	0.87745
AT1G03490	0	1
AT1G03495	0.00432626	0.9923
AT1G03510	0.128961	0.7106
AT1G03520	-0.433938	0.0367
AT1G03530	0.158298	0.4586
AT1G03540	-0.439611	1
AT1G03550	0.493061	0.0799
AT1G03560	-0.179028	0.3754
AT1G03590	-0.267584	0.1769
AT1G03600	-0.464942	0.03255
AT1G03610	-0.49186	0.01325
AT1G03620	-0.994469	1
AT1G03630	0.254615	0.2154
AT1G03650	-0.132272	0.61255
AT1G03660	0.793958	0.23185
AT1G03670	0	1
AT1G03680	-0.298913	0.16215
AT1G03687	-0.0751467	0.73855
AT1G03700	-1.25779	1
AT1G03710	0.448656	1
AT1G03720	0	1
AT1G03730	-0.224887	0.28065
AT1G03740	-0.315989	0.109
AT1G03750	0.0169266	0.95885
AT1G03760	-0.514372	0.1474
AT1G03770	-0.325206	0.30295
AT1G03780	-0.08436	0.7535
AT1G03790	-0.233016	0.49425
AT1G03800	-0.691083	0.04005
AT1G03810	0	1
AT1G03820	1.01934	0.0004
AT1G03830	0.521584	0.0353
AT1G03840	0.897747	1
AT1G03850	-0.388901	0.0524
AT1G03860	-0.115926	0.5573
AT1G03870	-0.358366	0.0905
AT1G03880	0	1
AT1G03890	0	1
AT1G03900	-0.242771	0.2306
AT1G03905	0.0690537	0.8231
AT1G03910	-0.174383	0.3765
AT1G03920	0.154118	1
AT1G03930	-0.223972	0.26585
AT1G03940	-0.0526802	0.8573
AT1G03950	0.0744144	0.79965
AT1G03960	-0.358712	0.19975
AT1G03970	-0.329452	0.2905
AT1G03980	-0.238328	0.36
AT1G03982	#NAME?	1
AT1G03990	0.169025	1
AT1G04000	-0.168827	0.44625
AT1G04010	-0.28844	0.3398
AT1G04020	0.388858	0.1742
AT1G04030	0.503312	0.7781
AT1G04040	0.0424451	0.8378
AT1G04050	0.653164	1
AT1G04070	-0.156657	0.57995
AT1G04080	-0.217706	0.2713
AT1G04090	0.771321	1
AT1G04100	-0.223703	0.32705
AT1G04110	0.640119	0.0082
AT1G04120	-0.14649	0.47365
AT1G04130	0.101553	0.9043
AT1G04140	-0.0732801	0.718
AT1G04150	0.637975	1
AT1G04160	-0.387369	1
AT1G04170	0.0608332	0.76055
AT1G04171	0	1
AT1G04180	3.25171	1
AT1G04190	0.0737048	0.72515
AT1G04200	-0.56415	0.01975
AT1G04210	0.00140776	0.9952
AT1G04220	0.732403	0.4218
AT1G04230	-0.19631	0.42305
AT1G04240	0.29516	0.1531
AT1G04250	0.156412	0.42715
AT1G04260	-0.313371	0.1253
AT1G04270	-0.0244242	0.90325
AT1G04280	-0.3038	0.1205
AT1G04290	-0.0226206	0.90665
AT1G04300	-0.161191	0.4138
AT1G04310	-0.348951	0.10625
AT1G04330	0.0257686	1
AT1G04340	-0.0347435	0.8716
AT1G04350	-0.283962	0.1578
AT1G04360	-0.120834	0.65875
AT1G04370	#NAME?	1
AT1G04380	1.6156	1
AT1G04390	-0.143834	0.54215
AT1G04400	-0.368476	0.06835
AT1G04410	-0.173061	0.4284
AT1G04420	-0.200229	0.34185
AT1G04430	-0.541873	0.00825
AT1G04440	-0.276481	0.16645
AT1G04445	0.358938	1
AT1G04450	0	1
AT1G04470	inf	1
AT1G04480	0.117634	0.5633
AT1G04490	0.48782	1
AT1G04500	-0.896363	1
AT1G04501	0	1
AT1G04510	0.0611094	0.7793
AT1G04520	0.436442	0.0638
AT1G04530	0.108353	0.5916
AT1G04540	0.502776	0.20895
AT1G04550	0.0962229	0.64925
AT1G04555	-0.198026	0.4284
AT1G04560	inf	5e-05
AT1G04570	0.128618	1
AT1G04580	-0.154346	1
AT1G04590	-0.12796	0.56735
AT1G04600	1.49148	1
AT1G04610	0.602386	1
AT1G04620	-0.100045	1
AT1G04625	2.35375	1
AT1G04630	-0.162575	0.40375
AT1G04635	0.674431	0.0802
AT1G04640	-0.167932	0.40175
AT1G04645	0	1
AT1G04650	0.393192	0.1782
AT1G04660	-0.217845	0.59845
AT1G04670	0	1
AT1G04680	-0.0735552	0.713
AT1G04684	0	1
AT1G04690	-0.216448	0.2715
AT1G04700	0.497292	1
AT1G04710	-0.157888	0.5196
AT1G04730	-0.0273223	1
AT1G04750	-0.0888892	0.65515
AT1G04760	-0.480225	1
AT1G04770	0.119162	0.54285
AT1G04778	-0.0320316	1
AT1G04780	-0.263502	0.1809
AT1G04790	-0.140186	0.4861
AT1G04800	0.481979	0.02175
AT1G04810	-0.116959	0.5501
AT1G04820	0.301631	0.16505
AT1G04830	-0.41663	0.06975
AT1G04840	-0.125792	0.71285
AT1G04850	0.0376136	0.8476
AT1G04860	0.040634	0.8391
AT1G04870	-0.0126525	0.9564
AT1G04880	0.554269	1
AT1G04890	0	1
AT1G04900	0.35576	0.50795
AT1G04910	-0.0317411	0.8934
AT1G04920	-0.149318	1
AT1G04930	-0.378849	0.18825
AT1G04940	0.143218	0.51965
AT1G04945	0.119212	0.9237
AT1G04950	-0.192894	0.81155
AT1G04960	-0.241055	0.2265
AT1G04970	-0.423223	0.03255
AT1G04980	-0.150419	0.4686
AT1G04985	-0.246973	0.22405
AT1G04990	-0.109022	0.6404
AT1G05000	0.176936	0.47665
AT1G05010	-0.631226	0.0225
AT1G05020	-0.428236	0.0363
AT1G05030	-0.240851	0.3706
AT1G05040	#NAME?	1
AT1G05055	0.032723	0.87505
AT1G05060	-0.145341	0.47925
AT1G05065	-0.581759	0.28325
AT1G05070	-0.1825	0.3509
AT1G05080	0	1
AT1G05085	0	1
AT1G05090	0.395685	1
AT1G05100	0.117005	1
AT1G05120	-0.200467	0.3554
AT1G05136	0	1
AT1G05140	-0.10787	0.58615
AT1G05150	-0.003534	0.98505
AT1G05160	-0.015512	0.94105
AT1G05170	-0.080102	0.74195
AT1G05180	-0.319967	0.14635
AT1G05190	-0.0675355	0.7558
AT1G05200	-0.167455	0.43825
AT1G05205	0.317185	0.6387
AT1G05210	0.242959	0.32875
AT1G05220	0.426803	1
AT1G05230	0.00114405	0.9957
AT1G05240	0	1
AT1G05250	0.81188	1
AT1G05260	0.53261	0.016
AT1G05270	-0.293446	0.1711
AT1G05280	1.03504	1
AT1G05290	0	1
AT1G05291	0	1
AT1G05300	-0.242428	0.2404
AT1G05310	-0.0833199	0.78785
AT1G05320	-0.0826988	0.70015
AT1G05330	1.31575	1
AT1G05340	-1.02511	5e-05
AT1G05350	0.106148	0.622
AT1G05360	-0.0574938	0.7984
AT1G05370	0.991173	0.0096
AT1G05380	0.0152568	0.9406
AT1G05385	-0.219254	0.25635
AT1G05400	0.804002	1
AT1G05410	-0.344519	0.0872
AT1G05420	1.25333	0.02535
AT1G05430	-0.291389	0.14495
AT1G05440	0.624696	0.0248
AT1G05450	0.110835	1
AT1G05460	0.0352036	0.87435
AT1G05470	0.107302	0.6538
AT1G05490	0.814242	1
AT1G05500	-0.154319	0.43305
AT1G05510	3.46043	1
AT1G05520	-0.117066	0.5722
AT1G05530	1.0637	1
AT1G05540	0.513435	0.15675
AT1G05550	-0.344117	1
AT1G05560	-0.346487	0.08905
AT1G05570	-0.0630844	0.7627
AT1G05575	-0.397519	0.1801
AT1G05577	0.235091	1
AT1G05580	#NAME?	1
AT1G05590	0.0600856	0.7631
AT1G05600	-0.0948472	0.66095
AT1G05610	2.53099	1
AT1G05615	0	1
AT1G05620	0.228938	0.36455
AT1G05630	0.0331143	0.8887
AT1G05640	0.396717	0.219
AT1G05650	0.86138	1
AT1G05660	-0.189217	1
AT1G05670	0.0811018	0.7696
AT1G05675	0.694009	0.0021
AT1G05680	-0.148304	0.5143
AT1G05690	-0.360162	0.10045
AT1G05700	0.260085	1
AT1G05710	-0.142509	0.5958
AT1G05720	-0.141575	0.56995
AT1G05730	0.225804	0.5415
AT1G05740	0	1
AT1G05750	-0.0292977	0.93455
AT1G05760	0.553683	0.12595
AT1G05770	0.856412	0.03665
AT1G05780	-0.0400196	0.85775
AT1G05785	-0.113773	0.6959
AT1G05790	-0.369083	0.0867
AT1G05800	#NAME?	1
AT1G05805	-0.460556	0.0237
AT1G05810	-0.71911	0.0006
AT1G05820	-0.229817	0.47535
AT1G05830	-0.167983	0.4476
AT1G05835	0.0767449	0.847
AT1G05840	-0.458421	0.08335
AT1G05850	-0.346039	0.10535
AT1G05860	-0.0455278	0.84135
AT1G05870	0.194833	0.3346
AT1G05880	0.627286	1
AT1G05890	-0.278945	0.1554
AT1G05894	0.408542	1
AT1G05900	-0.287543	0.1975
AT1G05910	0.0942964	0.658
AT1G05920	0	1
AT1G05925	0	1
AT1G05930	inf	1
AT1G05940	-0.206301	0.2963
AT1G05950	0.626105	0.04095
AT1G05960	-0.195394	0.3234
AT1G05970	-0.172152	0.4052
AT1G05990	0	1
AT1G06000	0.698772	0.0011
AT1G06010	-0.208253	0.4135
AT1G06020	0.610473	1
AT1G06030	#NAME?	1
AT1G06040	-0.310905	0.1447
AT1G06050	-0.240219	0.26285
AT1G06060	-0.350587	0.2974
AT1G06070	0.11367	0.6575
AT1G06080	-0.309568	0.3076
AT1G06090	0.671696	0.05845
AT1G06100	-0.666682	1
AT1G06110	-0.176921	0.37165
AT1G06120	0.129352	1
AT1G06130	-0.146474	0.4531
AT1G06135	-0.827416	1
AT1G06137	1.24653	0.4574
AT1G06140	0.0853051	0.81105
AT1G06148	0.407224	1
AT1G06149	-0.864827	0.4543
AT1G06150	-0.0205036	0.94235
AT1G06160	0.363532	0.09175
AT1G06170	-0.151754	1
AT1G06180	0.419514	0.08515
AT1G06190	0.0943607	0.6584
AT1G06200	-0.267421	0.17925
AT1G06210	0.0196702	0.92275
AT1G06220	0.0481905	0.8041
AT1G06225	inf	1
AT1G06230	-0.102549	0.6064
AT1G06240	-0.116487	0.5776
AT1G06250	0.533675	0.1277
AT1G06260	0.109873	0.77035
AT1G06270	0.452846	0.1776
AT1G06280	0	1
AT1G06290	-0.319878	0.1216
AT1G06310	0.0132606	1
AT1G06320	inf	1
AT1G06330	inf	1
AT1G06340	0.639324	1
AT1G06350	0.806126	0.09405
AT1G06360	0.27082	0.1785
AT1G06380	0.199556	0.38605
AT1G06390	-0.233713	0.47775
AT1G06400	-0.19055	0.508
AT1G06410	-1.14779	5e-05
AT1G06420	1.19633	0.0003
AT1G06430	-0.482866	0.01975
AT1G06440	0.111659	0.73585
AT1G06450	0.118562	0.9018
AT1G06460	-0.692225	0.00965
AT1G06470	-0.0733648	0.72505
AT1G06475	0.107567	0.76275
AT1G06490	0.389577	1
AT1G06500	-0.0444498	0.90405
AT1G06510	-0.159183	0.4212
AT1G06515	-0.206803	0.4151
AT1G06520	-0.514	0.04725
AT1G06530	-0.0805491	0.688
AT1G06540	#NAME?	1
AT1G06550	0.395615	0.1724
AT1G06560	-0.106168	0.94085
AT1G06570	-0.855177	5e-05
AT1G06580	0.219099	0.44515
AT1G06590	-0.136647	1
AT1G06620	0.443601	0.1077
AT1G06630	-0.0622821	0.75425
AT1G06640	0.549897	0.0065
AT1G06645	0.0823403	0.68105
AT1G06650	-0.453977	0.02725
AT1G06660	0.56173	1
AT1G06670	0.221779	0.2635
AT1G06680	-0.308916	0.21125
AT1G06690	-0.344835	0.0839
AT1G06700	-0.47385	0.0189
AT1G06710	0.432109	0.1584
AT1G06720	0.084828	0.697
AT1G06730	-0.0901373	0.65375
AT1G06750	-0.33995	0.8477
AT1G06760	-0.25859	0.20995
AT1G06770	-0.0489748	0.8393
AT1G06780	-0.00861392	0.96815
AT1G06790	0.311057	1
AT1G06800	-0.35812	0.09075
AT1G06810	0	1
AT1G06820	-0.37128	0.0671
AT1G06830	0.341048	0.32205
AT1G06840	0.0353766	0.86455
AT1G06850	0.241789	0.2833
AT1G06870	0.187875	0.37045
AT1G06890	-0.294777	0.14575
AT1G06900	-0.228523	0.2678
AT1G06910	-0.0157875	0.9478
AT1G06920	0	1
AT1G06923	1.36788	1
AT1G06925	0	1
AT1G06930	1.82027	1
AT1G06950	0.108611	0.58285
AT1G06960	-0.0179455	0.9351
AT1G06970	1.17886	1
AT1G06980	0.175393	0.4636
AT1G06990	0	1
AT1G07000	-0.219902	0.27355
AT1G07010	-0.204731	0.36235
AT1G07020	-0.0931056	0.84515
AT1G07025	0	1
AT1G07030	0.0550426	0.7839
AT1G07040	-1.21982	5e-05
AT1G07050	-0.295856	0.36055
AT1G07060	-0.929819	1
AT1G07070	0.25674	0.34335
AT1G07080	-0.218453	0.28305
AT1G07090	-0.100398	0.68905
AT1G07110	-0.53046	0.00885
AT1G07120	0.471444	1
AT1G07130	-0.528087	0.0138
AT1G07135	-0.586663	0.0098
AT1G07140	-0.154955	0.45315
AT1G07150	-0.574786	0.0082
AT1G07160	-0.070515	0.784
AT1G07170	-0.170395	0.38605
AT1G07175	inf	1
AT1G07180	-0.283851	0.15695
AT1G07190	0	1
AT1G07200	-0.0302526	0.8727
AT1G07210	-0.146559	0.5481
AT1G07220	-0.0741963	0.8373
AT1G07230	-0.245886	0.2142
AT1G07240	-0.212904	0.297
AT1G07250	-0.319086	0.1141
AT1G07260	0.475394	0.0487
AT1G07270	0.194822	1
AT1G07280	-0.430138	0.0372
AT1G07290	-0.331076	1
AT1G07300	0.0931117	0.74225
AT1G07310	-0.317537	0.1369
AT1G07320	-0.106297	0.6212
AT1G07330	0.290972	1
AT1G07340	0.943348	1
AT1G07350	0.0508701	0.80755
AT1G07360	0.0167629	0.9335
AT1G07370	0.130176	0.5854
AT1G07380	-0.300758	0.2413
AT1G07390	-0.081074	0.715
AT1G07400	-0.112467	0.74495
AT1G07410	0.869273	0.0455
AT1G07420	-0.390291	0.0625
AT1G07430	0.457402	1
AT1G07440	-0.357518	0.08975
AT1G07450	-0.197764	0.37795
AT1G07460	inf	1
AT1G07470	-0.25779	0.29775
AT1G07473	inf	1
AT1G07476	0	1
AT1G07480	-0.478152	0.0359
AT1G07485	inf	1
AT1G07490	0.788932	0.0962
AT1G07500	-0.11426	0.8424
AT1G07510	-0.0219183	0.9126
AT1G07520	0.116639	0.6067
AT1G07530	-0.114467	0.56125
AT1G07540	0	1
AT1G07550	2.95551	1
AT1G07560	0.573865	1
AT1G07570	-0.103237	0.6008
AT1G07590	-0.0443231	0.83155
AT1G07600	0	1
AT1G07610	0.381672	0.0613
AT1G07615	0.288254	0.15355
AT1G07620	0.134739	0.65255
AT1G07630	-0.0741976	0.708
AT1G07640	0.299802	0.12705
AT1G07645	0.616235	1
AT1G07650	-0.169152	0.39975
AT1G07660	0.0719992	0.7171
AT1G07670	0.0845071	0.67325
AT1G07680	0.970282	1
AT1G07690	-0.289604	1
AT1G07700	-0.0554296	0.7828
AT1G07705	-0.160332	0.4606
AT1G07710	0.317573	1
AT1G07720	-0.128686	0.5184
AT1G07725	-0.173276	0.38875
AT1G07730	-0.146262	1
AT1G07740	-0.0251654	0.923
AT1G07745	0.248096	0.29875
AT1G07747	0	1
AT1G07750	0.229904	0.24835
AT1G07770	-0.260672	0.1918
AT1G07780	0.411502	0.14505
AT1G07790	0.0559947	0.78845
AT1G07795	0.9876	1
AT1G07810	-0.212018	0.2848
AT1G07820	-0.152998	0.44345
AT1G07830	0.069997	0.7179
AT1G07840	-0.0555902	0.80795
AT1G07850	0	1
AT1G07860	0	1
AT1G07870	-0.0567889	0.8235
AT1G07880	0.964229	0.00745
AT1G07885	#NAME?	1
AT1G07890	-0.217335	0.29095
AT1G07900	0.44457	1
AT1G07901	-0.039191	0.9289
AT1G07910	0.107976	0.66795
AT1G07920	-0.00759852	0.96985
AT1G07930	0.186113	0.3837
AT1G07940	0.0510401	0.8118
AT1G07950	0.0137247	0.95615
AT1G07960	0.112284	0.5767
AT1G07970	0.1367	0.49495
AT1G07980	-0.0049986	0.97935
AT1G07985	0.444967	0.2781
AT1G07990	-0.167227	0.39965
AT1G08000	-0.124073	0.5989
AT1G08005	inf	1
AT1G08010	-0.222856	0.26485
AT1G08030	-0.185498	0.4974
AT1G08032	0	1
AT1G08035	-0.0303367	0.942
AT1G08040	-0.127887	0.6253
AT1G08050	0.298825	0.28855
AT1G08060	0.117086	0.6156
AT1G08065	0	1
AT1G08070	0.194162	0.53195
AT1G08080	0	1
AT1G08090	2.08463	1
AT1G08100	#NAME?	1
AT1G08110	-0.174585	0.37235
AT1G08120	0.606885	1
AT1G08125	-0.138074	0.56465
AT1G08130	0.0408346	0.863
AT1G08135	inf	1
AT1G08140	0	1
AT1G08150	0	1
AT1G08160	0.734997	0.00745
AT1G08165	-0.550784	1
AT1G08170	0.97595	1
AT1G08180	0.11026	0.687
AT1G08190	-0.258431	0.1887
AT1G08200	-0.332615	0.1047
AT1G08210	-0.194458	0.35275
AT1G08220	-0.145461	0.5738
AT1G08230	-0.0745396	0.7036
AT1G08250	-0.0774166	0.70915
AT1G08260	-0.0108027	1
AT1G08270	0.228361	0.49985
AT1G08280	0.380818	0.0949
AT1G08290	-0.711947	1
AT1G08300	0.289509	0.59925
AT1G08310	0.0311791	0.9776
AT1G08315	-0.569987	0.00995
AT1G08320	0.14648	0.56845
AT1G08340	0.628988	0.43695
AT1G08350	0.00390791	0.9859
AT1G08360	-0.059629	0.76765
AT1G08370	-0.254961	0.196
AT1G08380	-0.275593	0.2562
AT1G08390	-0.316464	0.17265
AT1G08400	0.136349	0.5475
AT1G08410	0.251147	0.2106
AT1G08420	-0.249873	0.20525
AT1G08430	0.221181	1
AT1G08440	inf	1
AT1G08450	-0.151352	0.4598
AT1G08460	-0.517688	0.01115
AT1G08465	-0.11392	0.6105
AT1G08470	0.15468	0.46585
AT1G08480	0.0999274	0.6101
AT1G08490	-0.306455	0.12055
AT1G08500	0.2004	0.5145
AT1G08510	-0.191737	0.331
AT1G08520	-0.435321	0.03255
AT1G08530	0.0345263	0.87715
AT1G08540	-0.301727	0.124
AT1G08550	-0.449613	0.02805
AT1G08560	0.317451	0.1306
AT1G08570	-0.303017	0.1484
AT1G08580	0.218905	0.292
AT1G08590	0.328657	0.21515
AT1G08600	-0.131069	0.57255
AT1G08610	0.145875	0.4847
AT1G08620	-0.0296886	0.88035
AT1G08630	-1.40189	5e-05
AT1G08640	0.103756	0.60355
AT1G08650	0.945917	5e-05
AT1G08660	0.140271	0.49995
AT1G08670	0.200378	0.58385
AT1G08680	-0.207828	0.2926
AT1G08695	0	1
AT1G08700	-0.0139095	0.9434
AT1G08710	-0.13638	0.5007
AT1G08720	-0.294566	0.1428
AT1G08730	-0.123923	1
AT1G08750	-0.184543	0.4976
AT1G08760	-0.113117	0.58595
AT1G08770	-0.359166	0.06895
AT1G08780	0.0237695	0.90545
AT1G08790	0	1
AT1G08800	-0.0923407	0.63895
AT1G08810	0.466895	0.01775
AT1G08820	-0.111089	0.58045
AT1G08830	-0.618372	0.02475
AT1G08840	-0.151415	0.68605
AT1G08845	0.0212769	0.9234
AT1G08860	0.861234	1
AT1G08880	-0.217047	0.2794
AT1G08890	-0.137458	0.6204
AT1G08900	-0.290589	0.1765
AT1G08910	0.326782	0.1346
AT1G08920	-0.175924	0.41465
AT1G08930	-0.339489	0.0961
AT1G08940	-0.230289	0.26385
AT1G08960	-0.143365	0.4946
AT1G08970	-0.208426	0.29395
AT1G08980	-0.82085	5e-05
AT1G08985	0	1
AT1G08990	0.420347	0.2646
AT1G09000	0.512165	1
AT1G09010	-0.0726889	0.71185
AT1G09020	-0.274693	0.17455
AT1G09026	0	1
AT1G09030	0.916904	1
AT1G09040	-0.311068	0.2149
AT1G09050	-0.112531	0.65785
AT1G09060	-0.293586	0.1448
AT1G09070	-0.6645	0.00185
AT1G09080	-0.944192	0.01605
AT1G09090	0.0697971	1
AT1G09100	-0.116127	0.6529
AT1G09130	-0.419935	0.0336
AT1G09140	-0.187148	0.34785
AT1G09150	0.0225755	0.92115
AT1G09155	0.206284	1
AT1G09157	0	1
AT1G09160	-0.0648794	0.7472
AT1G09170	1.13168	1
AT1G09176	inf	1
AT1G09180	-0.396783	1
AT1G09190	0.312615	0.20555
AT1G09195	0.088017	0.73325
AT1G09200	0.351725	0.0779
AT1G09210	-0.0305676	0.8756
AT1G09220	0.254035	0.42745
AT1G09230	-0.219076	0.31395
AT1G09240	-0.412165	0.0426
AT1G09245	0	1
AT1G09250	0.0480763	0.8082
AT1G09260	0	1
AT1G09270	-0.0898183	0.69635
AT1G09280	-0.233456	0.53915
AT1G09290	-0.0588691	0.84625
AT1G09300	0.315528	0.3065
AT1G09310	0.107722	0.62515
AT1G09320	-0.204949	0.3521
AT1G09330	-0.106198	0.58805
AT1G09340	-0.208485	0.34955
AT1G09350	-0.89282	1
AT1G09360	0	1
AT1G09370	-2.0155	1
AT1G09380	-1.35127	5e-05
AT1G09390	-0.225307	0.27375
AT1G09400	0.818439	1
AT1G09410	0.0310478	1
AT1G09415	0.0574954	0.77565
AT1G09420	-0.645486	0.00195
AT1G09430	-0.725346	0.00025
AT1G09440	-0.247603	0.32025
AT1G09450	1.13693	0.00165
AT1G09460	-0.140483	0.5303
AT1G09470	0.543074	0.23755
AT1G09480	0.107338	0.68205
AT1G09483	#NAME?	1
AT1G09490	-0.434311	0.0287
AT1G09500	-0.971588	0.00025
AT1G09510	0	1
AT1G09520	-0.116022	0.56715
AT1G09530	-0.271077	0.1712
AT1G09540	-0.104493	1
AT1G09550	0	1
AT1G09560	-0.31493	0.1404
AT1G09570	-0.330587	0.10255
AT1G09575	-0.246993	0.2805
AT1G09580	-0.0790649	0.71005
AT1G09590	0.189712	0.37185
AT1G09600	0.829519	1
AT1G09610	0.337946	0.85995
AT1G09620	0.0762036	0.7089
AT1G09625	0	1
AT1G09630	-0.0233913	0.90535
AT1G09640	-0.0819378	0.6849
AT1G09645	-0.267324	0.17825
AT1G09650	0.161639	0.6557
AT1G09660	0.0475038	0.81395
AT1G09665	0	1
AT1G09680	0.247426	0.39285
AT1G09690	0.126385	0.55555
AT1G09700	0.240552	0.23395
AT1G09710	-0.157058	0.5508
AT1G09720	0	1
AT1G09730	-0.0967914	0.61935
AT1G09740	-0.19042	0.3322
AT1G09750	0.298848	0.1573
AT1G09760	0.00826808	0.98845
AT1G09770	-0.136149	0.4948
AT1G09780	0.0668989	0.7323
AT1G09790	0.781969	1
AT1G09794	0.499749	0.2308
AT1G09795	-0.248675	0.23655
AT1G09800	0.20516	0.7595
AT1G09810	0.0167503	0.9416
AT1G09812	0.75015	0.1346
AT1G09815	0.0721881	0.72165
AT1G09820	0.105384	0.65615
AT1G09830	-0.0388852	0.8446
AT1G09840	-0.180833	0.37825
AT1G09850	0.0139798	0.9441
AT1G09860	1.35149	1
AT1G09870	-0.264309	0.1937
AT1G09880	-0.407127	1
AT1G09890	-0.398377	1
AT1G09900	0.158709	0.4393
AT1G09910	-0.479682	0.0466
AT1G09920	-0.344787	0.10255
AT1G09930	-0.2617	1
AT1G09932	0.473866	0.08895
AT1G09935	inf	1
AT1G09940	-0.0724951	0.7204
AT1G09950	-0.723458	1
AT1G09960	-0.237811	0.3921
AT1G09970	-0.147981	0.4639
AT1G09980	-0.282848	0.1781
AT1G09995	-0.0454055	0.85535
AT1G10000	0.284316	0.3658
AT1G10010	#NAME?	1
AT1G10020	-0.377562	0.0567
AT1G10030	-0.110095	0.59225
AT1G10040	0.435256	1
AT1G10050	-0.125866	0.5897
AT1G10060	-0.350682	0.09825
AT1G10070	-1.45974	5e-05
AT1G10090	-0.360169	0.56055
AT1G10095	-0.263937	1
AT1G10100	0	1
AT1G10110	-0.279062	0.71445
AT1G10120	0.0207652	0.93065
AT1G10130	-0.395188	0.0914
AT1G10140	-0.592054	0.0027
AT1G10150	-0.404141	0.04325
AT1G10155	-0.910772	0.03415
AT1G10170	-0.243643	0.2156
AT1G10180	-0.160963	0.4215
AT1G10190	0	1
AT1G10200	-0.117728	0.55755
AT1G10210	-0.158122	0.47805
AT1G10220	-0.664697	1
AT1G10230	-0.10189	0.64225
AT1G10240	0.0989603	0.67295
AT1G10250	0	1
AT1G10270	0.260523	0.2291
AT1G10280	0.0990138	0.6633
AT1G10290	-0.166234	0.40865
AT1G10300	1.51973	1
AT1G10310	-0.128674	0.52315
AT1G10320	0.100917	0.6745
AT1G10330	0.447525	0.1199
AT1G10340	-0.612147	0.00365
AT1G10350	-0.268242	0.21105
AT1G10360	-0.0270854	0.89055
AT1G10370	0.364892	0.08075
AT1G10380	0.333223	0.16025
AT1G10385	inf	1
AT1G10390	-0.0406973	0.83815
AT1G10400	1.98941	1
AT1G10410	-0.551895	0.00555
AT1G10417	0.356909	1
AT1G10430	-0.0326261	0.8706
AT1G10450	0.163459	0.47325
AT1G10455	0	1
AT1G10460	0.993924	1
AT1G10470	-0.477061	0.0182
AT1G10480	0.356636	0.1874
AT1G10490	0.203081	0.8733
AT1G10500	-0.255231	0.2117
AT1G10510	-0.143605	0.5076
AT1G10520	1.05201	1
AT1G10522	0.240166	0.23055
AT1G10530	1.86644	1
AT1G10540	-0.0185858	1
AT1G10550	-1.45318	5e-05
AT1G10560	0.140466	1
AT1G10570	-0.101466	0.6543
AT1G10580	-0.0244778	0.90315
AT1G10585	-0.522927	0.0632
AT1G10586	#NAME?	1
AT1G10588	0	1
AT1G10590	-0.0958377	0.6445
AT1G10600	-0.231187	0.2537
AT1G10610	-0.262844	0.2819
AT1G10620	0	1
AT1G10630	-0.252921	0.20365
AT1G10640	0.583683	0.0163
AT1G10650	-0.0496575	0.81905
AT1G10652	0	1
AT1G10657	0.13716	0.63745
AT1G10660	-0.33998	0.0802
AT1G10670	-0.21115	0.2804
AT1G10680	inf	1
AT1G10690	-0.0534441	0.8459
AT1G10700	-0.0994336	0.62015
AT1G10710	0.316672	1
AT1G10717	0	1
AT1G10720	-0.119283	0.5447
AT1G10730	-0.611056	0.11325
AT1G10740	-0.137087	0.48555
AT1G10745	0	1
AT1G10747	0	1
AT1G10750	0.580609	0.0866
AT1G10760	-0.776092	0.0006
AT1G10770	-1.56218	5e-05
AT1G10780	-0.110561	0.6917
AT1G10790	0.436129	1
AT1G10800	1.05164	1
AT1G10810	-0.309379	1
AT1G10820	0.0418345	0.84975
AT1G10830	-0.305217	0.12505
AT1G10840	-0.249647	0.20825
AT1G10850	0.360387	0.1529
AT1G10865	-0.298866	0.4689
AT1G10870	-0.0371362	0.8684
AT1G10880	0.921783	1
AT1G10890	0.0638414	0.74615
AT1G10900	-0.286816	0.1523
AT1G10910	-0.0246658	0.89785
AT1G10920	-0.164343	0.45655
AT1G10930	-0.407776	0.12545
AT1G10940	-0.190509	0.3349
AT1G10950	-0.238332	0.23865
AT1G10960	-0.167583	0.43655
AT1G10970	0.297296	0.23815
AT1G10980	0.309806	1
AT1G10990	0.406323	0.08545
AT1G11000	0.0676159	0.79315
AT1G11020	-0.0819093	0.7092
AT1G11040	inf	1
AT1G11050	0.180633	0.38765
AT1G11060	-0.13938	0.54875
AT1G11070	-0.728231	0.03745
AT1G11080	0.22568	1
AT1G11090	-0.117148	0.5849
AT1G11100	-0.323816	1
AT1G11110	-0.0938404	1
AT1G11112	0.27569	0.5393
AT1G11120	-0.143671	1
AT1G11125	0.714395	1
AT1G11130	0.229059	0.40955
AT1G11145	0	1
AT1G11160	0.52362	1
AT1G11170	-0.20762	1
AT1G11180	-0.712479	0.0023
AT1G11190	0.604557	0.07
AT1G11200	-0.17841	0.37025
AT1G11210	-0.7912	0.0011
AT1G11220	0.684151	0.04535
AT1G11230	0	1
AT1G11240	-0.0856687	0.6713
AT1G11250	0.69729	1
AT1G11260	-1.03743	5e-05
AT1G11270	0.239935	0.2877
AT1G11280	0.107793	0.59955
AT1G11290	-0.0733416	0.7608
AT1G11300	0.234289	0.3238
AT1G11310	-0.156802	0.4218
AT1G11320	0.0308839	0.907
AT1G11330	0.34332	0.10465
AT1G11340	-0.0597547	0.8189
AT1G11350	-0.303358	0.13285
AT1G11360	-0.389068	0.05995
AT1G11362	-1.00228	0.0001
AT1G11370	-1.59664	1
AT1G11380	-0.454472	0.02395
AT1G11390	-0.141853	0.49485
AT1G11400	-0.348302	0.0785
AT1G11410	0.282824	0.1788
AT1G11420	0.463715	0.15165
AT1G11430	0.0939666	0.64825
AT1G11440	0.337132	0.1138
AT1G11450	0.651455	0.0238
AT1G11460	0.948949	0.03965
AT1G11470	0	1
AT1G11475	0.0711119	0.74105
AT1G11480	-0.249003	0.22415
AT1G11490	3.78038	1
AT1G11500	1.39077	1
AT1G11510	0	1
AT1G11520	-1.10652	1
AT1G11530	-0.478514	0.01795
AT1G11540	0.246179	1
AT1G11545	0.378476	0.06245
AT1G11560	0.452685	1
AT1G11570	0.0554186	0.92955
AT1G11572	0.0426865	1
AT1G11580	0.657683	0.00155
AT1G11590	0	1
AT1G11593	0	1
AT1G11600	0.331056	0.141
AT1G11608	#NAME?	1
AT1G11610	0	1
AT1G11620	0	1
AT1G11630	0.0208677	0.92085
AT1G11650	-0.34383	0.0995
AT1G11655	inf	1
AT1G11660	-0.30615	0.1414
AT1G11670	0.460662	0.02275
AT1G11680	-0.0724227	0.7252
AT1G11684	inf	1
AT1G11690	inf	1
AT1G11700	0.282792	0.24205
AT1G11710	-0.150602	0.57505
AT1G11720	-0.298969	0.13275
AT1G11730	1.47612	1
AT1G11740	-0.824479	0.00335
AT1G11750	-0.266557	0.21485
AT1G11755	-0.00358796	0.99515
AT1G11760	0.101157	0.61995
AT1G11765	0	1
AT1G11770	#NAME?	1
AT1G11780	-0.142287	0.509
AT1G11785	0.0510486	1
AT1G11790	-0.207823	0.3141
AT1G11800	-0.111917	0.62095
AT1G11810	inf	1
AT1G11820	-0.087076	0.6631
AT1G11840	0.0115737	0.9531
AT1G11850	0.155915	0.51405
AT1G11860	-0.0420913	0.85415
AT1G11870	-0.0968021	0.63915
AT1G11880	-0.259478	0.311
AT1G11890	-0.263443	0.2638
AT1G11900	-0.133423	0.75715
AT1G11905	-0.0245923	0.91435
AT1G11910	-0.358895	0.0734
AT1G11915	0.0128987	1
AT1G11920	inf	1
AT1G11925	-2.14219	0.0009
AT1G11930	-0.19088	0.33715
AT1G11940	-0.037141	0.9212
AT1G11950	-0.149305	0.56905
AT1G11960	-0.0409104	0.86805
AT1G11970	0	1
AT1G11980	0	1
AT1G11990	#NAME?	1
AT1G12000	0.0522894	0.7961
AT1G12010	0.0406632	0.8387
AT1G12020	-0.313158	0.1708
AT1G12030	-0.226813	0.5626
AT1G12040	1.45687	1
AT1G12050	-0.296334	0.19875
AT1G12060	0.1547	0.48305
AT1G12064	1.65234	1
AT1G12070	-1.86802	1
AT1G12080	0.0238388	0.90535
AT1G12090	-0.657705	0.01215
AT1G12100	0.282287	0.41235
AT1G12110	0.0019076	0.9914
AT1G12120	-0.332755	0.1056
AT1G12130	1.2626	1
AT1G12140	-0.217987	0.2823
AT1G12150	1.14719	1
AT1G12160	0.455099	0.1587
AT1G12170	0	1
AT1G12180	0	1
AT1G12190	0	1
AT1G12200	0.96877	1
AT1G12210	0.498215	0.1708
AT1G12211	0	1
AT1G12220	-0.144223	0.51125
AT1G12230	-0.40323	0.0432
AT1G12240	-0.646748	0.0029
AT1G12244	0.0845212	0.6786
AT1G12250	-0.514492	0.0105
AT1G12260	0.565088	1
AT1G12270	-0.0893254	0.6521
AT1G12280	0.270576	0.2852
AT1G12290	0.0150455	0.95855
AT1G12300	0.0491334	0.8423
AT1G12310	-0.0577016	0.7782
AT1G12320	0.184686	0.41225
AT1G12330	0.344599	0.0857
AT1G12340	-0.0144223	1
AT1G12350	-0.142422	0.49975
AT1G12360	-0.423373	0.08435
AT1G12370	0.255482	0.61105
AT1G12380	0.619161	0.0256
AT1G12390	-0.295602	0.1629
AT1G12400	-0.121902	0.63225
AT1G12410	-0.549791	0.0064
AT1G12411	0	1
AT1G12420	-0.158172	0.5273
AT1G12423	0	1
AT1G12430	-0.140671	0.55525
AT1G12440	-0.425935	0.0465
AT1G12450	-0.51947	0.0138
AT1G12451	0	1
AT1G12460	0.196896	0.3554
AT1G12470	-0.235842	0.2832
AT1G12480	-0.012449	0.98695
AT1G12490	-0.0743346	1
AT1G12500	0.0047012	0.9813
AT1G12520	-0.369881	0.0686
AT1G12530	0.0912228	0.65755
AT1G12540	0	1
AT1G12550	-0.0447353	0.8426
AT1G12560	0.696072	0.04765
AT1G12570	-1.52664	0.00035
AT1G12580	-0.166533	0.40715
AT1G12600	-0.541102	1
AT1G12610	-0.987532	1
AT1G12620	-0.159645	0.49435
AT1G12630	0.713832	0.19675
AT1G12640	-0.395489	0.0439
AT1G12650	-0.0522969	0.82985
AT1G12660	0	1
AT1G12663	0	1
AT1G12665	0	1
AT1G12672	inf	1
AT1G12680	-0.417353	0.03795
AT1G12700	-0.109374	0.6948
AT1G12710	-0.443968	0.0447
AT1G12730	-0.681138	0.00995
AT1G12740	0.015085	0.96365
AT1G12750	0.098446	0.67155
AT1G12760	-0.287082	0.15055
AT1G12770	0.165069	0.41775
AT1G12775	0.126223	0.876
AT1G12780	-0.931072	5e-05
AT1G12790	-0.535669	0.08465
AT1G12800	-0.0989368	0.6218
AT1G12805	0	1
AT1G12810	-0.388647	0.1841
AT1G12820	-0.166276	0.55985
AT1G12830	-0.0605646	0.76325
AT1G12840	-0.230512	0.25225
AT1G12845	0.0853868	0.70805
AT1G12850	0.0691622	0.7194
AT1G12855	-0.159485	1
AT1G12860	0.127084	0.52485
AT1G12870	0	1
AT1G12880	0.213294	0.4885
AT1G12890	inf	1
AT1G12900	-0.207812	0.38625
AT1G12910	-0.365738	0.0933
AT1G12920	0.128643	0.5541
AT1G12930	-0.162871	0.4848
AT1G12938	0	1
AT1G12940	-0.0516468	1
AT1G12950	1.9069	1
AT1G12960	0	1
AT1G12970	-0.263708	0.2423
AT1G12980	-0.0849273	1
AT1G12990	-0.325032	0.1039
AT1G13000	-0.330779	0.1655
AT1G13020	-0.163189	0.42365
AT1G13030	-0.0758795	0.76965
AT1G13040	0.692332	1
AT1G13050	0.382531	0.2698
AT1G13060	-0.174362	0.3764
AT1G13080	0.0991919	0.6377
AT1G13090	0.0762122	0.7051
AT1G13100	-0.0948956	0.6388
AT1G13110	0.0981351	0.6432
AT1G13120	0.165443	0.49105
AT1G13130	2.88589	1
AT1G13140	0.245417	0.508
AT1G13150	0.00478342	0.988
AT1G13160	-0.0327479	0.91005
AT1G13170	-0.320326	0.38475
AT1G13180	-0.12145	0.6308
AT1G13190	-0.317172	0.13905
AT1G13195	-0.11376	0.8495
AT1G13200	inf	1
AT1G13210	-0.274796	0.19535
AT1G13220	0.0461266	0.82045
AT1G13230	-0.00921488	1
AT1G13245	-0.587633	0.0034
AT1G13250	-0.299932	0.13115
AT1G13260	-0.457023	0.03335
AT1G13270	-0.350751	0.0913
AT1G13280	0.284158	0.1677
AT1G13290	0	1
AT1G13300	-0.148035	0.48505
AT1G13310	0.026416	1
AT1G13320	-0.290186	0.139
AT1G13330	-0.460559	1
AT1G13340	0.533756	0.1327
AT1G13350	-0.097145	0.62435
AT1G13360	-0.278693	0.1621
AT1G13370	2.28511	1
AT1G13380	-0.221904	0.2752
AT1G13390	-0.30854	0.1251
AT1G13400	0.668023	1
AT1G13410	-0.326577	0.3173
AT1G13420	1.78677	0.0042
AT1G13430	0.774606	0.04375
AT1G13440	-0.0474604	0.8262
AT1G13450	-0.153832	0.44455
AT1G13460	0.0363754	0.85495
AT1G13470	1.47247	0.0041
AT1G13480	1.04119	0.0073
AT1G13485	0	1
AT1G13490	1.53681	1
AT1G13500	0.267845	1
AT1G13510	1.30434	0.00295
AT1G13520	0.535658	0.0347
AT1G13530	-0.39923	0.11685
AT1G13540	-0.155832	0.54705
AT1G13550	-0.0294947	0.93695
AT1G13560	-0.219368	0.27235
AT1G13570	-0.0732229	0.7093
AT1G13580	-0.227007	0.32155
AT1G13590	-0.291036	0.25085
AT1G13600	1.43749	1
AT1G13605	0	1
AT1G13607	0.656499	0.4868
AT1G13608	-0.728718	0.2774
AT1G13609	0.528666	0.0088
AT1G13610	-0.285267	1
AT1G13620	0.733547	1
AT1G13630	-0.173125	0.5413
AT1G13635	3.18147	1
AT1G13640	-0.138107	0.51
AT1G13650	0.466912	0.0437
AT1G13670	-0.0456087	0.82015
AT1G13680	0	1
AT1G13690	0.0204468	0.9397
AT1G13700	-0.389781	0.1812
AT1G13710	-0.0492805	0.83105
AT1G13730	0.0941974	0.6445
AT1G13740	-0.0100259	0.96655
AT1G13750	0.285952	0.5578
AT1G13755	0	1
AT1G13760	0	1
AT1G13770	-0.218853	0.4545
AT1G13780	0.0233876	0.92805
AT1G13790	-0.111842	0.7369
AT1G13800	0.0210906	1
AT1G13810	-0.0212687	0.92815
AT1G13820	-0.348385	0.07725
AT1G13830	0.568447	0.2426
AT1G13860	-0.0271587	0.91035
AT1G13870	-0.23909	0.30285
AT1G13880	-0.282342	0.1492
AT1G13890	inf	1
AT1G13900	0.0242106	0.90405
AT1G13910	-0.346952	0.21535
AT1G13920	0.019449	0.9387
AT1G13930	-0.236681	0.3836
AT1G13940	-0.177122	0.37885
AT1G13950	0.298954	0.24345
AT1G13960	-0.24739	0.21375
AT1G13970	0.0437493	0.90195
AT1G13980	-0.124739	0.52795
AT1G13990	-0.928057	5e-05
AT1G14000	-0.326191	0.143
AT1G14010	-0.222702	0.5963
AT1G14020	-0.136694	0.7493
AT1G14030	0.0719634	0.75145
AT1G14040	0.0283972	0.92265
AT1G14048	0	1
AT1G14060	0.0122514	0.95425
AT1G14070	-0.163886	0.47995
AT1G14080	0.703676	0.01325
AT1G14100	-0.0563548	1
AT1G14110	0	1
AT1G14120	0.791075	0.0027
AT1G14130	-0.0322895	0.8797
AT1G14140	-0.0697676	0.72915
AT1G14150	-0.396562	0.05435
AT1G14160	0.623853	0.77975
AT1G14170	-0.201752	0.35685
AT1G14180	0.236721	0.2963
AT1G14185	0.283122	0.3355
AT1G14190	0.252762	0.44995
AT1G14200	-0.513708	0.01805
AT1G14205	-0.224578	0.82095
AT1G14210	-0.0179523	0.92885
AT1G14220	0.738797	0.1887
AT1G14225	0	1
AT1G14230	0.111912	0.5745
AT1G14240	-0.0387575	1
AT1G14250	0.492781	0.018
AT1G14260	0.587383	0.36575
AT1G14270	-0.18096	0.3993
AT1G14280	-0.115773	0.5603
AT1G14290	-0.182723	0.35545
AT1G14300	0.00457932	0.9837
AT1G14310	-0.201739	0.52355
AT1G14315	1.30973	1
AT1G14320	-0.121965	0.58125
AT1G14330	-0.216098	0.30185
AT1G14340	-0.149032	0.53775
AT1G14345	-0.346754	0.08915
AT1G14350	0.492615	0.05815
AT1G14360	-0.0841766	0.83905
AT1G14370	-0.160576	0.7491
AT1G14380	0.0535158	0.81185
AT1G14390	0.69797	1
AT1G14400	-0.321702	0.0991
AT1G14410	0.216945	0.2751
AT1G14420	-0.937525	1
AT1G14430	0.5312	0.01445
AT1G14440	0.361122	0.0779
AT1G14450	-0.0496322	0.80075
AT1G14455	0.633146	0.3481
AT1G14460	0.32057	0.1661
AT1G14470	0.485644	1
AT1G14480	0.371569	0.2321
AT1G14490	-0.539864	0.18345
AT1G14500	-0.48868	1
AT1G14510	-0.169064	0.3871
AT1G14520	-0.782523	0.0013
AT1G14530	-0.182697	0.5744
AT1G14540	0.311842	0.20625
AT1G14549	0	1
AT1G14550	inf	1
AT1G14560	-0.069329	0.73975
AT1G14570	-0.460262	0.01995
AT1G14580	-0.079695	0.6912
AT1G14590	0.0578341	0.80235
AT1G14600	-0.0814068	0.81165
AT1G14610	0.00832053	0.96665
AT1G14620	0.247751	0.24005
AT1G14630	0.557255	0.11995
AT1G14640	-0.549486	0.0894
AT1G14642	0	1
AT1G14650	-0.11915	0.5477
AT1G14660	0.105208	1
AT1G14670	-0.0752903	0.7095
AT1G14680	-0.795354	0.0224
AT1G14685	-0.107187	0.592
AT1G14686	0.468908	1
AT1G14687	-0.431751	0.1134
AT1G14688	0	1
AT1G14690	-0.312648	0.11775
AT1G14700	0.221215	0.2946
AT1G14710	0.0982321	0.6206
AT1G14720	-0.126552	0.53435
AT1G14730	0.340938	0.1011
AT1G14740	-0.30084	0.1234
AT1G14750	0.795688	1
AT1G14755	0	1
AT1G14760	0.32601	0.30225
AT1G14770	-0.0255201	0.9109
AT1G14780	-0.212778	0.54555
AT1G14790	0.200864	0.52935
AT1G14800	0	1
AT1G14810	-0.0553757	0.7781
AT1G14820	-0.192713	0.3343
AT1G14830	-0.156431	0.4329
AT1G14840	0.0602679	0.7748
AT1G14850	-0.11356	0.5889
AT1G14860	-0.125183	0.56885
AT1G14870	-0.188874	0.35995
AT1G14880	-0.558988	1
AT1G14890	-0.270938	0.1883
AT1G14900	-0.122374	0.6022
AT1G14910	-0.176315	0.38755
AT1G14920	0.182438	0.35515
AT1G14930	-0.948236	1
AT1G14940	inf	1
AT1G14950	inf	1
AT1G14960	0.459957	1
AT1G14970	0.404291	1
AT1G14980	0.0835758	0.6821
AT1G14990	-0.15336	0.61725
AT1G15000	0.600823	0.0039
AT1G15010	-0.896347	0.00205
AT1G15015	0.421424	1
AT1G15020	-0.120616	0.53995
AT1G15030	-0.140572	0.84095
AT1G15040	-1.31157	5e-05
AT1G15045	0	1
AT1G15050	-1.22309	0.0455
AT1G15060	-0.182393	0.36295
AT1G15080	0.0335773	0.89535
AT1G15100	0.380195	0.0513
AT1G15110	0.0424334	0.8719
AT1G15120	0.0261284	0.89945
AT1G15125	0.673421	0.0269
AT1G15130	-0.175866	0.37065
AT1G15140	-0.0149346	0.93835
AT1G15150	-1.01481	1
AT1G15160	-0.240021	0.38095
AT1G15165	-0.294758	0.23455
AT1G15170	-0.413973	0.0616
AT1G15180	-0.195636	0.31335
AT1G15190	-0.207449	1
AT1G15200	0.0473374	0.8139
AT1G15210	0.678654	0.0042
AT1G15215	-0.383759	0.5321
AT1G15220	-0.341824	0.15865
AT1G15230	-0.0616838	0.74925
AT1G15240	-0.157149	0.44385
AT1G15250	0.0916158	0.68155
AT1G15260	0.16242	0.41855
AT1G15270	0.0446764	0.8234
AT1G15280	-0.177394	0.3723
AT1G15290	0.0662396	0.74525
AT1G15310	-0.00899317	0.979
AT1G15320	#NAME?	1
AT1G15330	-0.0935193	0.6805
AT1G15340	-0.104518	0.6263
AT1G15350	-0.501673	0.0125
AT1G15360	-0.390507	1
AT1G15370	-0.231942	0.2355
AT1G15380	-0.191848	0.33965
AT1G15385	1.71917	0.07845
AT1G15390	-0.0962656	0.7658
AT1G15400	-0.418229	0.15495
AT1G15410	-0.244732	0.226
AT1G15415	-0.310532	0.753
AT1G15420	0.02816	0.8922
AT1G15430	-0.348346	0.10005
AT1G15440	0.397714	0.07455
AT1G15460	1.26026	1
AT1G15470	-0.158966	0.5108
AT1G15480	0.474547	0.0298
AT1G15490	-0.308159	0.21315
AT1G15500	-0.0333091	0.8767
AT1G15510	0.208415	0.34555
AT1G15520	0.760528	1
AT1G15530	-0.163742	0.60955
AT1G15540	-0.723401	1
AT1G15550	0.484827	0.12945
AT1G15570	0.263993	0.33315
AT1G15580	-0.492015	1
AT1G15590	0	1
AT1G15600	0	1
AT1G15610	0	1
AT1G15620	inf	1
AT1G15630	0.819653	1
AT1G15640	1.60784	1
AT1G15660	-0.157913	0.50885
AT1G15670	-0.566721	0.0034
AT1G15680	0	1
AT1G15690	-0.481179	0.03275
AT1G15700	-0.153882	0.92505
AT1G15710	0.125713	0.5293
AT1G15720	0.0144465	0.98155
AT1G15730	-0.303327	0.1649
AT1G15740	-0.457854	0.1822
AT1G15750	-0.281693	0.30195
AT1G15757	0	1
AT1G15760	1.88134	0.0093
AT1G15770	-0.111067	1
AT1G15772	inf	1
AT1G15780	0.0819488	0.7192
AT1G15790	-0.400988	0.33135
AT1G15800	-0.420547	0.0441
AT1G15810	-0.0746689	0.95655
AT1G15820	-0.127045	0.63875
AT1G15825	0.0242003	0.93485
AT1G15830	-0.0691486	1
AT1G15840	-0.712308	0.01415
AT1G15850	0	1
AT1G15860	-0.0602877	0.78085
AT1G15870	0.453126	0.2485
AT1G15880	-0.438052	0.02675
AT1G15885	-0.391089	0.14115
AT1G15890	-0.310148	0.20155
AT1G15900	0.154021	0.7897
AT1G15910	-0.03731	0.86055
AT1G15920	0.0121481	0.9544
AT1G15930	-0.0384585	0.86135
AT1G15940	0.038778	0.8515
AT1G15950	-0.237184	0.4029
AT1G15960	-0.0359502	0.90595
AT1G15970	0.039191	0.84445
AT1G15980	-0.167681	0.38795
AT1G15990	0.975158	1
AT1G16000	0.118135	0.5781
AT1G16010	-0.192728	0.3287
AT1G16020	-0.229131	0.2702
AT1G16022	0.800603	0.39465
AT1G16025	0.188569	0.7789
AT1G16030	-0.225185	0.40005
AT1G16040	0.0776829	0.7391
AT1G16060	0.407831	0.1515
AT1G16070	0.487073	1
AT1G16080	-0.188505	0.3399
AT1G16090	-0.167815	0.5363
AT1G16110	-0.342753	0.0874
AT1G16120	0.581981	1
AT1G16130	-0.680283	0.00085
AT1G16150	0.28799	0.2704
AT1G16160	1.13077	1
AT1G16170	-0.203774	0.3061
AT1G16180	-0.235549	0.25245
AT1G16190	-0.0083483	0.9764
AT1G16210	-0.283674	0.1501
AT1G16220	0.595576	0.05215
AT1G16225	inf	1
AT1G16230	#NAME?	1
AT1G16240	-0.402748	0.0421
AT1G16250	-0.189393	0.3946
AT1G16260	-0.188806	0.35795
AT1G16270	-0.0408455	0.8443
AT1G16280	0.183157	0.4304
AT1G16290	0	1
AT1G16300	-0.419294	0.16635
AT1G16310	0.060939	0.8518
AT1G16320	-0.452001	0.02805
AT1G16330	-0.593986	1
AT1G16340	0.0176381	0.95785
AT1G16350	0.183908	0.3475
AT1G16360	-0.335022	1
AT1G16370	-0.192169	0.334
AT1G16380	0	1
AT1G16390	0.0268905	0.8966
AT1G16400	1.1772	5e-05
AT1G16410	1.41361	5e-05
AT1G16420	0.54149	0.12485
AT1G16430	-0.00140819	0.99095
AT1G16440	1.69481	1
AT1G16445	-0.242828	0.45175
AT1G16460	-0.190074	0.33245
AT1G16470	-0.176469	0.47325
AT1G16480	0.408285	0.1806
AT1G16490	0.0332384	0.91265
AT1G16500	-0.0982153	0.7957
AT1G16510	-0.443936	0.12605
AT1G16515	-0.682116	0.2322
AT1G16520	0.189366	0.45055
AT1G16530	inf	1
AT1G16540	-0.337019	0.23985
AT1G16560	-0.0791475	0.69735
AT1G16570	-0.342447	0.71015
AT1G16590	0.175649	0.52225
AT1G16610	-0.183063	0.35215
AT1G16630	0.699398	0.00705
AT1G16640	0.873016	0.03285
AT1G16650	0.0861363	0.7417
AT1G16670	-0.114113	0.61315
AT1G16680	-0.159929	0.4664
AT1G16690	-0.0417535	0.87465
AT1G16700	-0.219913	0.2623
AT1G16705	inf	1
AT1G16710	-0.0676227	0.74225
AT1G16720	-0.666755	0.00265
AT1G16730	-0.424777	0.60275
AT1G16740	0.187072	0.3367
AT1G16750	-0.0508935	0.8293
AT1G16760	inf	1
AT1G16770	-0.236091	1
AT1G16780	-0.215082	0.38005
AT1G16790	-0.0256952	0.9119
AT1G16800	0.310141	1
AT1G16810	-0.180192	0.38605
AT1G16820	-0.0740855	0.9343
AT1G16825	0.182506	0.5173
AT1G16830	0.0632707	0.83685
AT1G16840	-0.347442	0.07405
AT1G16850	1.57342	1
AT1G16860	0.0295809	0.8813
AT1G16870	0.0368304	0.8535
AT1G16880	-0.340186	0.2024
AT1G16890	-0.117332	0.7415
AT1G16900	0.00947343	0.9662
AT1G16905	0.983111	1
AT1G16910	-0.592211	0.179
AT1G16916	0.0706998	0.7469
AT1G16920	-0.0658637	0.743
AT1G16930	0.00681478	0.9748
AT1G16940	0	1
AT1G16950	#NAME?	1
AT1G16960	0.292459	0.55485
AT1G16970	-0.269513	0.3632
AT1G16980	0	1
AT1G17000	0	1
AT1G17010	inf	1
AT1G17020	-0.212156	0.5246
AT1G17030	0.512022	1
AT1G17040	-0.268702	0.29335
AT1G17050	-0.150503	0.45125
AT1G17060	-0.332124	0.10975
AT1G17070	-0.102472	0.81465
AT1G17080	-0.271898	0.21985
AT1G17090	0.241249	0.38425
AT1G17100	0.0441326	0.86615
AT1G17110	-0.0254416	0.9584
AT1G17120	-0.21549	0.2919
AT1G17130	-0.0148808	0.9598
AT1G17140	0.452741	0.12115
AT1G17145	-0.173524	0.43995
AT1G17147	0.369713	0.21785
AT1G17150	#NAME?	1
AT1G17160	-0.249944	0.21475
AT1G17170	-0.556719	0.0141
AT1G17180	1.12164	0.0261
AT1G17190	0.54163	0.00865
AT1G17200	-0.114904	0.5655
AT1G17210	-0.176211	0.3657
AT1G17220	-0.296363	0.14955
AT1G17230	0.00899409	0.96415
AT1G17235	1.54643	1
AT1G17240	-0.276352	1
AT1G17250	-0.0763066	0.77315
AT1G17260	0.121453	1
AT1G17270	-0.19005	0.3989
AT1G17280	-0.0984626	0.60745
AT1G17285	0.531066	1
AT1G17290	-0.437931	0.03245
AT1G17300	0.926855	1
AT1G17310	-0.12675	1
AT1G17330	-0.104163	0.65525
AT1G17340	-0.384973	0.06145
AT1G17345	-1.18151	5e-05
AT1G17350	-0.0687585	0.76615
AT1G17360	-0.0460196	0.80915
AT1G17370	-0.134107	0.49575
AT1G17380	0.545911	0.12065
AT1G17400	0.954271	1
AT1G17410	-0.485404	0.05345
AT1G17420	-0.246139	0.35015
AT1G17430	0.159696	0.75865
AT1G17440	-0.0730023	0.74315
AT1G17450	-0.117302	0.6244
AT1G17455	-0.24261	0.27575
AT1G17460	0.30973	0.25905
AT1G17470	-0.238181	0.22895
AT1G17480	0.28347	0.35215
AT1G17490	-0.266807	0.2844
AT1G17500	-0.00220688	0.9889
AT1G17510	0.0976969	0.6716
AT1G17520	-0.218953	0.2881
AT1G17530	-0.298062	0.1394
AT1G17540	0.434249	1
AT1G17545	0	1
AT1G17550	0.246501	0.2556
AT1G17560	0.295375	0.25085
AT1G17580	-0.319606	0.1464
AT1G17590	0.608035	0.0281
AT1G17600	0.284905	0.3273
AT1G17610	0.431504	0.11435
AT1G17615	0	1
AT1G17620	-0.722167	0.0004
AT1G17630	-0.593941	0.1127
AT1G17640	-0.589969	0.01935
AT1G17650	0.214248	0.34885
AT1G17665	-0.956002	0.00895
AT1G17680	-0.414475	0.06695
AT1G17690	-0.26033	0.3255
AT1G17700	-0.0139801	0.95235
AT1G17710	0.97221	0.0007
AT1G17720	-0.0828323	0.68295
AT1G17730	-0.0143034	0.94165
AT1G17744	0	1
AT1G17745	0.816683	5e-05
AT1G17750	0.273809	1
AT1G17760	-0.164891	0.51235
AT1G17770	#NAME?	1
AT1G17780	-0.0936063	0.64625
AT1G17790	-0.155134	0.4851
AT1G17800	0	1
AT1G17810	0.0549939	0.93515
AT1G17820	-0.0941117	0.70615
AT1G17830	0.0580801	0.84065
AT1G17840	-0.157902	0.493
AT1G17850	0.0818862	0.84855
AT1G17860	-0.0289479	0.8868
AT1G17870	0.456206	0.8041
AT1G17880	-0.13986	0.49565
AT1G17890	0.00688896	0.97315
AT1G17910	0	1
AT1G17920	0.170806	0.5235
AT1G17930	-0.0291416	0.89055
AT1G17940	-0.316247	0.1823
AT1G17950	0.544171	1
AT1G17960	0.00306294	1
AT1G17970	-0.367789	0.07665
AT1G17980	-0.248859	0.23175
AT1G17990	-0.212004	0.43315
AT1G18000	0.121634	0.6651
AT1G18010	1.56987	1
AT1G18020	0.231255	1
AT1G18030	-0.453207	0.1749
AT1G18040	-0.0206602	0.94555
AT1G18050	-0.077323	0.82855
AT1G18060	-0.0685738	0.7444
AT1G18070	-0.184752	0.36205
AT1G18080	0.132948	0.515
AT1G18090	0.163928	1
AT1G18100	0.299794	0.382
AT1G18130	0	1
AT1G18140	1.77925	1
AT1G18150	-0.359973	0.07915
AT1G18160	-0.19835	0.32205
AT1G18170	-0.133972	0.5052
AT1G18180	0.0343847	0.9552
AT1G18190	0.124227	0.61255
AT1G18200	-0.74046	0.2952
AT1G18210	-0.13129	0.52685
AT1G18220	0	1
AT1G18250	0.583506	0.0115
AT1G18260	-0.212715	0.28655
AT1G18265	-0.0220107	0.9239
AT1G18270	-0.939636	5e-05
AT1G18280	-1.41694	0.0026
AT1G18290	-1.54191	5e-05
AT1G18300	-0.312081	0.22865
AT1G18310	0.249834	1
AT1G18320	-0.407705	0.367
AT1G18330	-0.587457	0.00495
AT1G18335	0.0795789	0.74365
AT1G18340	0.0552901	0.8328
AT1G18350	-0.676208	1
AT1G18360	-0.0393584	0.86045
AT1G18370	0.449196	0.08695
AT1G18390	-0.32218	0.0996
AT1G18400	-0.364247	0.12095
AT1G18410	0.940077	1
AT1G18420	0.0691634	0.7933
AT1G18440	-0.0238931	0.9188
AT1G18450	-0.173865	0.43465
AT1G18460	-0.281979	0.15665
AT1G18470	-0.393034	0.0521
AT1G18480	-0.0152711	0.93785
AT1G18485	-0.104282	0.6123
AT1G18486	0	1
AT1G18490	-0.151685	0.48205
AT1G18500	-0.15733	0.42245
AT1G18510	0	1
AT1G18520	0	1
AT1G18530	1.67498	1
AT1G18540	0.0979142	0.65275
AT1G18550	0.203342	0.43155
AT1G18560	0.0831831	0.73355
AT1G18570	0.01658	0.93405
AT1G18580	-0.0539944	0.782
AT1G18590	1.32247	5e-05
AT1G18600	0.0238633	0.90875
AT1G18610	-0.0522807	0.83155
AT1G18620	-0.106423	0.58555
AT1G18630	-0.515678	0.6733
AT1G18640	-0.0591743	0.77865
AT1G18650	0.19562	0.36685
AT1G18660	-0.0627329	0.74835
AT1G18670	0.146845	0.53995
AT1G18680	-0.307184	0.142
AT1G18690	-0.202639	0.37525
AT1G18700	-0.24785	0.22395
AT1G18710	0.729182	0.04355
AT1G18720	-0.279645	0.14995
AT1G18730	-0.401408	0.05245
AT1G18740	0.0183528	0.9273
AT1G18750	-0.210385	0.45815
AT1G18760	0	1
AT1G18770	0	1
AT1G18773	-0.310553	0.1872
AT1G18780	0	1
AT1G18790	0	1
AT1G18800	0.168777	0.4056
AT1G18810	-0.114939	0.57175
AT1G18830	-0.810368	1
AT1G18835	0.735343	0.40035
AT1G18840	0.498425	0.01235
AT1G18850	0.366034	0.10455
AT1G18860	0.451145	0.1451
AT1G18870	0.0779943	1
AT1G18871	0	1
AT1G18880	0.678942	0.05715
AT1G18890	-0.0733758	0.7712
AT1G18900	0.0601015	0.79415
AT1G18910	0.283709	0.6079
AT1G18940	-0.140781	0.61385
AT1G18950	0.136303	0.5192
AT1G18960	-0.394493	1
AT1G18970	0.968557	5e-05
AT1G18980	0.271897	0.3542
AT1G18990	0.859095	1
AT1G19000	-0.134221	0.52035
AT1G19010	-0.0592166	0.79795
AT1G19020	-0.348656	0.0864
AT1G19025	0.203266	0.4292
AT1G19040	0	1
AT1G19050	-0.119419	0.65425
AT1G19060	0	1
AT1G19070	0.200495	0.8553
AT1G19080	-0.0390393	0.8712
AT1G19086	0	1
AT1G19090	0	1
AT1G19100	-0.0776456	1
AT1G19110	-0.34432	0.0811
AT1G19115	-0.959416	1
AT1G19120	-0.12918	0.75545
AT1G19130	0.0804294	0.7291
AT1G19140	-0.0983016	0.62185
AT1G19150	-0.199909	0.3272
AT1G19160	-0.754227	0.08965
AT1G19170	5.89649e-05	0.9965
AT1G19180	0.281892	0.1509
AT1G19190	0.288119	0.4353
AT1G19200	-0.213468	0.45805
AT1G19210	1.45026	1
AT1G19220	0.0320806	0.88305
AT1G19230	0.581685	1
AT1G19240	0.0748497	0.7952
AT1G19250	-0.385442	1
AT1G19260	0.701822	1
AT1G19270	-0.402243	0.07525
AT1G19290	0.209946	0.43155
AT1G19300	0.302367	0.1353
AT1G19310	-0.187171	0.37225
AT1G19320	0.560139	1
AT1G19330	0.189646	0.46145
AT1G19340	0.573445	0.07055
AT1G19350	0.237417	0.2598
AT1G19360	-0.0630774	0.7462
AT1G19370	-0.133222	0.52535
AT1G19380	-0.668136	0.0019
AT1G19390	inf	1
AT1G19394	0.792093	0.69965
AT1G19396	0.533358	0.1025
AT1G19397	-0.0928395	0.86185
AT1G19400	-0.294131	0.1582
AT1G19410	0.103431	1
AT1G19430	-0.202159	0.311
AT1G19440	-0.105113	0.6098
AT1G19450	-0.131605	0.5098
AT1G19460	0	1
AT1G19470	0	1
AT1G19480	0.026386	0.89975
AT1G19485	-0.0335789	0.8725
AT1G19490	0.230871	0.4026
AT1G19500	#NAME?	1
AT1G19510	-1.14887	0.00795
AT1G19520	0.0700444	0.7264
AT1G19530	-0.884481	5e-05
AT1G19540	-1.0725	5e-05
AT1G19550	-1.32879	0.02225
AT1G19570	0.176783	0.37165
AT1G19580	-0.18051	0.36705
AT1G19600	-0.0445784	0.82315
AT1G19610	-0.15058	0.50275
AT1G19620	0.0994014	0.7459
AT1G19630	-0.257095	1
AT1G19640	-1.79174	1
AT1G19650	-0.138297	0.5418
AT1G19660	-0.561293	0.0049
AT1G19670	0.795409	5e-05
AT1G19680	-0.127647	0.5498
AT1G19690	-0.00785194	0.9912
AT1G19700	-0.149447	0.45565
AT1G19710	0.346652	0.5358
AT1G19715	0.0854761	0.69385
AT1G19720	-0.140598	0.47325
AT1G19730	-0.103244	0.64625
AT1G19740	-0.410031	0.04985
AT1G19750	-0.162662	1
AT1G19770	-0.307462	0.1344
AT1G19780	-0.0946537	1
AT1G19790	0.80973	0.0288
AT1G19800	-0.0820726	0.68085
AT1G19830	0.396906	1
AT1G19835	-0.154784	0.4405
AT1G19840	0.9062	1
AT1G19850	0.4362	0.05745
AT1G19860	0.0266769	0.8886
AT1G19870	0.000385435	0.99865
AT1G19880	-0.20939	0.327
[truncated: 25,372 more rows]

## Sheet: WTmock_vs_MPK4mock
gene_id	log2(fold_change)	p_value
AT1G01010	0.826152	0.09535
AT1G01020	-0.626096	0.20565
AT1G01030	0.479356	0.3908
AT1G01040	0.264944	0.6929
AT1G01050	-2.18238	0.00075
AT1G01060	0.514258	0.3024
AT1G01070	-0.698427	0.24215
AT1G01073	0	1
AT1G01080	-0.425401	0.3044
AT1G01090	-0.0193525	0.9629
AT1G01100	-1.89571	5e-05
AT1G01110	1.08946	0.0729
AT1G01115	0	1
AT1G01120	0.988233	0.01845
AT1G01130	0.165119	0.78025
AT1G01140	-1.48679	0.00055
AT1G01150	-2.02381	1
AT1G01160	-0.673679	0.2768
AT1G01170	-1.80503	0.0019
AT1G01180	0.24531	0.5354
AT1G01190	1.91738	0.0137
AT1G01200	-0.562885	1
AT1G01210	-1.4135	0.0132
AT1G01220	0.427436	0.35935
AT1G01225	0.36463	0.48165
AT1G01230	-1.20778	0.0036
AT1G01240	0.0925669	0.81935
AT1G01250	0.103314	1
AT1G01260	1.09129	0.00835
AT1G01280	0	1
AT1G01290	0.222374	0.5806
AT1G01300	0.190973	0.6389
AT1G01305	0	1
AT1G01310	-1.02921	1
AT1G01320	0.403805	0.3557
AT1G01340	1.64821	0.0012
AT1G01350	0.393927	0.32005
AT1G01355	1.02961	1
AT1G01360	-0.295438	0.50255
AT1G01370	-0.904654	1
AT1G01380	#NAME?	1
AT1G01390	0.812601	0.1142
AT1G01400	0	1
AT1G01410	0	1
AT1G01420	0.25798	0.5557
AT1G01430	0.0875731	0.83495
AT1G01440	0.745573	0.06925
AT1G01450	0.717755	0.09245
AT1G01453	-0.788708	1
AT1G01460	0	1
AT1G01470	-1.37325	0.00165
AT1G01471	0	1
AT1G01480	1.36882	0.0167
AT1G01490	-0.5404	0.1748
AT1G01500	-0.0683507	0.8654
AT1G01510	0.148467	0.68875
AT1G01520	-1.38785	0.0703
AT1G01530	0	1
AT1G01540	-0.248544	0.52165
AT1G01550	0.832108	0.05475
AT1G01560	5.30042	5e-05
AT1G01570	0.835086	0.17255
AT1G01580	3.23799	5e-05
AT1G01590	-0.290258	1
AT1G01600	0.862792	0.137
AT1G01610	0.00232171	0.995
AT1G01620	-0.907301	0.0402
AT1G01630	-0.594334	0.1469
AT1G01640	0.759907	0.1821
AT1G01650	-0.565716	0.2646
AT1G01660	0.974405	1
AT1G01670	1.30004	1
AT1G01680	1.05566	1
AT1G01690	-0.615351	1
AT1G01695	-0.882124	1
AT1G01700	0.328295	1
AT1G01710	-0.590609	0.25895
AT1G01720	-0.281076	0.5017
AT1G01725	-1.68117	0.39095
AT1G01730	-0.725503	0.0752
AT1G01740	0.333951	0.61505
AT1G01750	-0.000206807	0.98215
AT1G01760	-0.452005	0.5882
AT1G01770	-0.201995	0.6932
AT1G01780	-0.424283	0.67605
AT1G01790	0.261874	0.51475
AT1G01800	-0.127069	0.75415
AT1G01810	-0.468451	0.4932
AT1G01820	-1.30857	0.00445
AT1G01830	0.799834	0.0652
AT1G01840	-1.48175	0.3613
AT1G01860	-1.00864	0.07235
AT1G01880	-0.0944642	0.87925
AT1G01900	0.953495	0.65505
AT1G01910	-0.763035	0.07225
AT1G01920	-0.937049	0.1065
AT1G01930	0.416558	0.3464
AT1G01940	-1.14438	0.0271
AT1G01950	-0.319658	0.8747
AT1G01960	0.412947	0.3176
AT1G01970	0.288911	0.4586
AT1G01980	#NAME?	1
AT1G01990	-0.287452	0.4684
AT1G02000	0.601353	0.137
AT1G02010	-0.725416	0.23525
AT1G02020	0.252068	0.5406
AT1G02030	2.94685	1
AT1G02040	0	1
AT1G02050	0.478889	0.30865
AT1G02060	0.377092	0.4231
AT1G02065	-0.44881	1
AT1G02070	-1.61277	0.05635
AT1G02074	#NAME?	0.016
AT1G02080	-0.364521	0.3959
AT1G02090	-1.77516	0.0007
AT1G02100	-0.997167	0.0135
AT1G02110	0.261457	0.52535
AT1G02120	-0.186763	0.647
AT1G02130	-0.783203	0.0502
AT1G02140	-1.58706	0.00015
AT1G02145	-1.32886	0.0198
AT1G02150	0.187642	0.659
AT1G02160	-2.10852	0.0004
AT1G02170	0.145943	0.774
AT1G02180	0.309601	0.73555
AT1G02190	inf	1
AT1G02205	0.126243	0.78715
AT1G02210	0	1
AT1G02220	0.928789	0.1097
AT1G02230	0.862253	1
AT1G02250	0	1
AT1G02260	0.529169	0.23475
AT1G02270	-0.911841	0.0717
AT1G02280	-0.909845	0.02045
AT1G02290	0.433464	0.3506
AT1G02300	-0.786884	0.13025
AT1G02305	-0.915932	0.0296
AT1G02310	0.917478	1
AT1G02320	0	1
AT1G02330	-1.07891	0.0306
AT1G02335	0.943937	0.05815
AT1G02340	-0.475153	0.29805
AT1G02350	-0.642837	0.3894
AT1G02360	1.85317	0.0011
AT1G02370	0.269876	0.55015
AT1G02380	-0.640341	0.3066
AT1G02390	3.39111	0.00525
AT1G02391	0	1
AT1G02400	2.82358	5e-05
AT1G02405	-1.01221	1
AT1G02410	-0.623084	0.1769
AT1G02420	0.469059	0.4488
AT1G02430	0.0744732	0.92955
AT1G02440	-1.36681	1
AT1G02450	inf	5e-05
AT1G02460	1.40064	1
AT1G02470	-0.631056	1
AT1G02475	-2.28815	5e-05
AT1G02490	0	1
AT1G02500	0.196488	0.6925
AT1G02510	0	1
AT1G02520	2.15593	0.00035
AT1G02530	1.22791	1
AT1G02540	0	1
AT1G02550	0	1
AT1G02560	-1.06233	0.00875
AT1G02570	-0.983244	1
AT1G02575	-2.00306	0.0376
AT1G02580	1.13618	1
AT1G02590	0	1
AT1G02610	-1.75931	0.001
AT1G02620	-0.964729	0.0945
AT1G02630	-1.18971	1
AT1G02640	-0.186383	0.6251
AT1G02650	-0.345067	0.50215
AT1G02660	0.136746	0.7501
AT1G02670	-1.02517	1
AT1G02680	-0.882151	0.0743
AT1G02690	0.0284264	0.95285
AT1G02700	-0.145111	0.8087
AT1G02710	-0.238763	0.75715
AT1G02720	0.240897	0.55365
AT1G02730	1.11029	0.01605
AT1G02740	-0.113015	0.83135
AT1G02750	-0.393286	0.341
AT1G02770	0.0177181	1
AT1G02780	-0.994277	0.01625
AT1G02790	0	1
AT1G02800	-1.12049	1
AT1G02810	2.6605	0.00015
AT1G02813	0	1
AT1G02816	-0.227409	0.5755
AT1G02820	-0.438317	0.3867
AT1G02830	0	1
AT1G02840	-0.581223	0.14805
AT1G02850	-0.665248	0.1379
AT1G02860	-0.629965	0.13165
AT1G02870	-1.59457	0.4984
AT1G02880	1.06571	0.04885
AT1G02890	-0.623207	1
AT1G02900	0.095266	0.8217
AT1G02910	-0.796501	0.05415
AT1G02920	1.46494	0.0008
AT1G02930	1.86268	5e-05
AT1G02940	2.4311	0.01015
AT1G02950	0.62963	0.29785
AT1G02960	-0.119431	0.81325
AT1G02965	0	1
AT1G02970	-0.527418	1
AT1G02980	inf	1
AT1G02990	0.659905	0.14045
AT1G03000	-0.431652	0.33405
AT1G03010	0.378902	1
AT1G03020	-0.33481	0.5955
AT1G03022	0	1
AT1G03030	-0.708607	0.22425
AT1G03040	-0.0673445	0.87125
AT1G03050	1.09319	1
AT1G03055	-0.712545	0.2605
AT1G03060	0.614198	0.1338
AT1G03070	0.911059	1
AT1G03080	0.910437	0.02085
AT1G03090	-1.41169	0.00095
AT1G03100	-0.669676	0.7737
AT1G03103	0	1
AT1G03106	-1.39487	0.12395
AT1G03110	-0.494541	0.3574
AT1G03120	-0.715477	1
AT1G03130	-0.359044	0.44625
AT1G03140	-0.138187	0.7397
AT1G03150	-1.78724	0.0033
AT1G03160	-0.177745	0.66105
AT1G03170	inf	1
AT1G03180	-1.11922	0.13065
AT1G03190	-0.711266	0.1978
AT1G03200	0.591539	1
AT1G03210	-0.0468724	0.9049
AT1G03220	2.30542	0.0002
AT1G03230	2.35207	5e-05
AT1G03240	#NAME?	1
AT1G03250	-1.05964	0.01855
AT1G03260	-0.842805	0.0581
AT1G03270	0.871054	1
AT1G03280	-0.3204	0.47175
AT1G03290	0.105919	0.7907
AT1G03300	-0.106539	0.83135
AT1G03310	0.694341	0.09505
AT1G03320	-1.53014	1
AT1G03330	-1.82682	0.0003
AT1G03340	0.504458	0.44835
AT1G03350	0.362729	0.3723
AT1G03360	-0.388927	0.42955
AT1G03365	0.411218	0.31145
AT1G03370	1.41373	0.0006
AT1G03380	0.232416	0.5559
AT1G03390	-2.43312	1
AT1G03400	-0.0836997	0.8216
AT1G03410	-0.208514	0.59445
AT1G03430	-1.1826	0.04265
AT1G03440	0.462123	0.2737
AT1G03445	-1.10704	1
AT1G03457	-0.302814	0.46185
AT1G03470	0.420707	0.38795
AT1G03475	-0.651202	0.0967
AT1G03490	0	1
AT1G03495	0.719706	0.1367
AT1G03510	0.136713	0.82335
AT1G03520	-0.0946391	0.83215
AT1G03530	0.232679	0.6339
AT1G03540	-0.769477	1
AT1G03550	0.0298817	0.96145
AT1G03560	0.0340955	0.9386
AT1G03590	0.0670814	0.8729
AT1G03600	-0.374984	0.3963
AT1G03610	-0.0763186	0.8485
AT1G03620	-2.73309	1
AT1G03630	0.470506	0.26975
AT1G03650	-1.25348	0.0291
AT1G03660	-0.218237	0.86195
AT1G03670	0	1
AT1G03680	-0.53032	0.23475
AT1G03687	-0.66882	0.17675
AT1G03700	-0.395226	1
AT1G03710	-2.07164	1
AT1G03720	0	1
AT1G03730	1.19357	0.0131
AT1G03740	1.18092	0.0088
AT1G03750	0.478187	0.47245
AT1G03760	-0.836821	0.3624
AT1G03770	0.807413	0.1824
AT1G03780	-0.451585	0.45465
AT1G03790	-1.72244	0.03225
AT1G03800	0.414249	0.4877
AT1G03810	0	1
AT1G03820	0.372058	0.52085
AT1G03830	0.741856	0.1239
AT1G03840	1.61628	1
AT1G03850	0.365398	0.3769
AT1G03860	-0.729365	0.06345
AT1G03870	-0.461431	0.2539
AT1G03880	0	1
AT1G03890	0	1
AT1G03900	-0.377676	0.3646
AT1G03905	1.27533	0.04095
AT1G03910	-0.240879	0.55105
AT1G03920	0.824407	1
AT1G03930	-0.462933	0.26735
AT1G03940	0.898904	0.1484
AT1G03950	-1.9173	0.00575
AT1G03960	-0.515139	0.39535
AT1G03970	-0.0510016	0.9458
AT1G03980	0.268712	0.5982
AT1G03982	#NAME?	1
AT1G03990	0.902331	1
AT1G04000	-0.0284713	0.95235
AT1G04010	-0.632763	1
AT1G04020	0.0172955	1
AT1G04030	0.628896	0.7588
AT1G04040	-0.458183	0.2668
AT1G04050	1.56462	1
AT1G04070	-0.996972	0.1359
AT1G04080	-0.247324	0.5236
AT1G04090	0.471692	1
AT1G04100	0.426799	0.3546
AT1G04110	0.967646	0.05555
AT1G04120	0.140287	0.7375
AT1G04130	-0.891407	0.6775
AT1G04140	0.0457472	0.91115
AT1G04150	0.199381	1
AT1G04160	-0.278517	1
AT1G04170	-0.244715	0.5533
AT1G04171	0	1
AT1G04180	2.48064	1
AT1G04190	-1.12505	0.0252
AT1G04200	-0.161033	0.7614
AT1G04210	0.30857	0.46145
AT1G04220	2.19831	0.1946
AT1G04230	-0.471179	0.36535
AT1G04240	-0.169295	0.70825
AT1G04250	-0.419294	0.25765
AT1G04260	-0.507862	0.2022
AT1G04270	-1.11508	0.0085
AT1G04280	-0.24542	0.52965
AT1G04290	-0.615532	0.13735
AT1G04300	0.497594	0.19835
AT1G04310	-0.00249241	0.99565
AT1G04330	0.0527355	1
AT1G04340	-0.940757	0.0575
AT1G04350	-0.0203624	0.9599
AT1G04360	1.42763	0.0144
AT1G04370	#NAME?	1
AT1G04380	2.31369	1
AT1G04390	0.440185	0.385
AT1G04400	0.18365	0.637
AT1G04410	-0.743311	0.09295
AT1G04420	-0.530071	0.1992
[truncated: 27,015 more rows]

## Sheet: WTmock_vs_MPK6mock
gene_id	log2(fold_change)	p_value
[truncated: 27,371 more rows]
